# Supplementary material for: Transcriptome Analysis of Al-Induced Genes in Buckwheat (Fagopyrum esculentum Moench) Root Apex: New Insight into Al Toxicity and Resistance Mechanisms in an Al Accumulating Species
Source: Front Plant Sci. 2017 Jun 28;8:1141. doi: 10.3389/fpls.2017.01141 (PMC5487443; doi:10.3389/fpls.2017.01141)
Supplement: Supplementary file 1 [file Table_1.xlsx]

## Sheet: Table S1
Supplemental Table S1. Primers used in this study
Gene ID	Forward primer	Reverse primer	Amplicon (bp)
comp74618_c0_seq1	TTGGGCTCGTAGGAATGAACC	TCTTTTGTCAGGGCAGCAGGA	150
comp21342_c0_seq1	TAATCCAAGCGGAAAACGAGG	TTGAGCCTTCATTTCCCCTGG	106
comp59966_c0_seq1	ATGAAGGCAGCAGCAATGGAG	CCCACCAAGGTATCAGCACAA	98
comp79296_c0_seq1	ATGAAGGCAGCAGCAATGGAG	CCCCGTATCATTTCATTTCCC	116
comp5860_c0_seq1	TTTTCGGTCGTGGGATGATAA	ATGATGACCGTCGCCGTTACC	109
comp24534_c0_seq1	AACCCGCAGAACCTTGTGATT	CGACATTCACAAGAACCCCAA	103
comp4176_c0_seq1	TTCAAGTGAGGAGGGGACAGC	GCAAAGAAAGTGTCGCCTGAG	146
comp34167_c0_seq1	TCGGTCAGCGGAGAGGTTTGT	TCAAGAACCACAAGGGCGAGC	167
comp34701_c0_seq1	TCCAGCAACCACAGGAGCA	TGAAAGAGAATGGGTGGTTGTGA	121
comp34981_c0_seq5	CTGAGGAGTGCTTTGGGGCT	GGCACCATAAACCACCACAATAA	194
comp24246_c0_seq1	TAGTTGACAGCCTATGAGCCACG	GCCATAGTAAAGAGCCCGAAGAT	145
comp20259_c0_seq1	TCAAAGCCAAAGCATCTCCTACT	ATGTTGGCTTACCCATTTCAGAC	208
comp58391_c0_seq1	GGAAAAAGGCACACACTCAGACT	GGCTTATTGAACGCAAGGATG	152
comp34247_c0_seq1	TGTCTGATTGGTTCTGCTTCTCG	CTCGTTGTGCGGTGATTCG	140
comp19739_c0_seq1	CGGTCATACTTCCCATCCTCC	TTCTGTCCAAATCCAACGGCT	102
comp18964_c0_seq1	AGCCTTCGTGATGGACGGTGT	AAGCCGTTGGATTTGGACAGA	123
comp29796_c0_seq1	GCATCATAAGAGGCACATTCCA	GCTGTGCTGGGTGTAACATAGGA	155
comp10304_c0_seq1	AAGTTTGCGACGATTGTGGC	CTGTTGGAGAAAATGAATGCGA	107
comp20139_c0_seq1	ACAAACCTTTCCCTCCGACG	AGAGGATGTGGATGGCAAAAGA	118
comp56979_c0_seq1	ATCGTGATGATAACAAGCGTCCA	TGTGCTTTGTTTCCTTTCCTACC	103
comp66023_c0_seq1	CGAGGAGTCGTTGTGAGCGT	ATGAGCACAAAGGCGAGAAGA	125
comp74236_c0_seq1	GCCGTTTTTCCGAGCCTTG	TCCACAGCCCCAGGAACATC	158
comp9872_c0_seq1	ATGAGATGGGAACCCTATTGCC	GCAAGGGCACCGATTTTCC	80
comp32725_c0_seq2	GCCACCACCTCATCGTCTCTGT	CCTCGTTCTCGGCTTCTTCGT	159
comp26205_c0_seq1	GATGTTTCACCGATTGTGGAGG	TGCTCTTCTTCCTCTCCACGG	86
comp25699_c0_seq1	GAAGAAGCCCTTTGTACCGAGC	ATCATCTCTTCAAATGGGTGGTG	96
comp29702_c0_seq1	GCCGACTGTCTTCGCATTGT	ATGACATCAAGAGCCAGACGAAT	140
comp32428_c0_seq1	GGGATGCTTCGCCTCGGATA	TCGGGATGACGATTGTTATGG	134
comp34868_c0_seq3	AGACGCTCTACCGAGAATGGC	AACGGTATCCGATTCCAGAGACT	110
comp54155_c0_seq1	GCTTTTCTTCTGTTGGGGACTCA	GGTAAGGGTTGGAAGTCAAGGTC	115
comp17410_c0_seq1	TCAACCGACTTCCTCACCCG	TTATCGTAGGGGGAGGTCGGTG	101
comp3136_c0_seq1	CGAGTTAGGACTGGCTGGGA	TTGTGAGATTGTTTGGGGTGAA	88
comp30719_c0_seq2	AGTTGCCGCTATCTCCTCCC	CCACAAAGACGACGGTCCTAAG	181
comp25060_c0_seq1	TTGAGCAATCCAGATACAGTCGC	CGTTTGGGGTGATGAGAAGATGA	147
comp10926_c0_seq1	GAGAAATCGTCGCAAACAAATG	CCGTCGTTTGGGCACTCAGA	164
comp21398_c0_seq1	GACCGAAATCGCAGAATCAACG	CAATCATCTTCTCATCACCCCAA	119
comp34183_c0_seq1	CGGCTTTCCCGTAAAATAACTT	CACCACCAAGAAACCGAGGA	115
comp33784_c0_seq2	AGCACAAATCATAGACTTGAGCGG	TGAGAGCACACGGAGACGAGTA	167
comp24031_c0_seq1	AAGTATTGCTATTTCCTGTGGGGG	CTTTACCTGGTTTGACGACTTTGA	126
comp6278_c0_seq1	CTCGGAGAACCCAGACAAGCA	TCAAAGAAGAGAACCTGTGTCCC	117
comp20932_c0_seq1	GGGGGATTCAGTTGAGCAGTT	CCCTCAGATTTTTCCCCGACT	171
comp8554_c0_seq1	AACAAACACGACGCTTACACTGA	TGGCGTTTTTGAGTGCTGG	86
comp57013_c0_seq1	GTGTTTCGTGGCTACTTGGTGA	CGTTCGCACATAGTTCTCGTCC	106
comp59172_c0_seq1	TTTCCACCCTAAATCTCCCTCC	ATCGCCTGCTATCCGCCAT	157
comp30974_c0_seq1	GTTCTTCCATCTCGCCCTGC	AGGAAGGATAAACTCGCACTCG	87
comp25409_c0_seq2	ATGGTCTTGCTGCTTTGATTGTG	AACCTGGTGAGGCTGATGTGA	172
comp25147_c0_seq1	CATCACCTTCTTCACTTGCCACT	TCGGTTTTGTCTCTCAATCCCA	88
comp22296_c0_seq1	AGTGGCTTTGGAACGGCGA	CCTGGGTCTTCTTCATTTCCTTT	122
comp28871_c0_seq1	TCCTTCGCCTTCTTCAATAATCC	CGAAAGAATGGGGAGAGGGA	108
comp18677_c0_seq1	AACATCTCCCGCAACTTCGTAG	GCTCGCCCTTCTCTTGTCTTTC	111
comp25126_c0_seq1	AGCAGAAACAGGTCAGGATGGC	CAATGATAACAAGGGCGGGAT	220
comp32253_c0_seq1	GAGTGGATGGGGACCTAAAAATG	CACAGCAGAAGCACTTGGGTTT	127
comp28459_c0_seq1	ATGGGGTTGCGTCTCATTTCT	TGTGCCAACGAACATCCCC	108
comp33821_c0_seq1	TCAGCGATGATAGGAACGGAG	TCCGATTCCATCCCACCGAC	91
comp29455_c0_seq2	TGTTCTAAAATGGCTTCTGCGTG	GGGAACTTGAAAACAGCCTTGAT	132
comp15441_c0_seq1	GGGATTCAGATTCCACCCTACC	CGCCAAATCAGGGAGGTTC	142
comp24772_c0_seq2	TCCTTCTTTTCTATCCCTCCTGG	TGTAAGAGCCCCAGTTGTAGGAG	108
comp32942_c0_seq1	GCTCAGACTCACGAGGAGAAGG	GTAGCAATGAACTCAGCAATCCC	116
comp34082_c0_seq1	GAAATCCCTTCACAACACCAGC	CAGCAGTTACCTTTGGGCTTCTA	117
comp33655_c0_seq1	GTGCCTTGATGGCTCCTGCT	ATTCTGGGTTGGACCATTCATC	83
comp16281_c0_seq1	CAAACAAGTTCCCAGAAAGGCA	CTCCCCAGGCTCAAACAATG	95
comp33640_c0_seq2	CGAGGCGACTACTCAGGGAA	GGTTGCGATGAACTCGGCTAT	117
comp16784_c0_seq1	ACAAGCAGAAGCCAAGCACATA	GAAAATGAGCGTGGAGATGAACT	120
comp33939_c0_seq1	TTGTGGCGTAGACTGTGAAGAGC	GCTTCTGTTGCCGCTTGTATTCT	151
