# Supplementary material for: Transcriptome Analysis of Al-Induced Genes in Buckwheat (Fagopyrum esculentum Moench) Root Apex: New Insight into Al Toxicity and Resistance Mechanisms in an Al Accumulating Species
Source: Front Plant Sci. 2017 Jun 28;8:1141. doi: 10.3389/fpls.2017.01141 (PMC5487443; doi:10.3389/fpls.2017.01141)
Supplement: Supplementary file 2 [file Table_2.xlsx]

## Sheet: Table S2
Supplemental Table S2. List of unigenes de novo assembled from both Al-free and Al-stressed transcripts libraries in buckwheat root apex.
gene	Length (bp)	RPKM (-Al)	RPKM (+Al)	Log2 FC	swiss_prot_des	swiss_prot_evalue	nr_des	nr_evalue	Pfam_des	Pfam_evalue
comp14039_c0_seq1	2018	2437.78	3433.97	0.494311	-	-	gi|357488225|ref|XP_003614400.1| Cytochrome P450 likeTBP [Medicago truncatula]_x0001_gi|355515735|gb|AES97358.1| Cytochrome P450 likeTBP [Medicago truncatula]	1e-76	-	-
comp29706_c0_seq1	3882	3027.74	2729.31	-0.149705	sp|Q8TGM7|ART2_YEAST Putative uncharacterized protein ART2 OS=Saccharomyces cerevisiae (strain ATCC 204508 / S288c) GN=ART2 PE=5 SV=1	1e-14	gi|357488189|ref|XP_003614382.1| hypothetical protein MTR_5g050970 [Medicago truncatula]_x0001_gi|355515717|gb|AES97340.1| hypothetical protein MTR_5g050970 [Medicago truncatula]	0	-	-
comp31790_c0_seq1	1638	2639.86	2702.45	0.0338052	sp|P17786|EF1A_SOLLC Elongation factor 1-alpha OS=Solanum lycopersicum PE=2 SV=1	0	gi|350537381|ref|NP_001234035.1| elongation factor 1-alpha [Solanum lycopersicum]_x0001_gi|460389888|ref|XP_004240579.1| PREDICTED: elongation factor 1-alpha-like [Solanum lycopersicum]_x0001_gi|119150|sp|P17786.1|EF1A_SOLLC RecName: Full=Elongation factor 1-alpha; Short=EF-1-alpha_x0001_gi|19273|emb|CAA32618.1| unnamed protein product [Solanum lycopersicum]_x0001_gi|295810|emb|CAA37212.1| elonga…	0	Q2MLZ7_RECAM/1-347 Q2MLZ7.1 PF00009.22;GTP_EFTU;	4e-160
comp20752_c0_seq1	668	2031.1	2329.14	0.197531	sp|Q42952|NLTP1_TOBAC Non-specific lipid-transfer protein 1 OS=Nicotiana tabacum GN=LTP1 PE=1 SV=1	4e-26	gi|390985898|gb|AFM35695.1| nonspecific lipid transfer protein [Vitis pseudoreticulata]	7e-29	Q7XZE0_ATRNU/15-113 Q7XZE0.1 PF00234.17;Tryp_alpha_amyl;	3e-24
comp31790_c0_seq3	1717	2008.3	2105.27	0.0680284	sp|P17786|EF1A_SOLLC Elongation factor 1-alpha OS=Solanum lycopersicum PE=2 SV=1	0	gi|8778823|gb|AAF79822.1|AC026875_2 T6D22.2 [Arabidopsis thaliana]	0	Q2MLZ7_RECAM/1-347 Q2MLZ7.1 PF00009.22;GTP_EFTU;	4e-160
comp31790_c0_seq6	1759	1994.58	2098.16	0.0730409	sp|P17786|EF1A_SOLLC Elongation factor 1-alpha OS=Solanum lycopersicum PE=2 SV=1	0	gi|350537381|ref|NP_001234035.1| elongation factor 1-alpha [Solanum lycopersicum]_x0001_gi|460389888|ref|XP_004240579.1| PREDICTED: elongation factor 1-alpha-like [Solanum lycopersicum]_x0001_gi|119150|sp|P17786.1|EF1A_SOLLC RecName: Full=Elongation factor 1-alpha; Short=EF-1-alpha_x0001_gi|19273|emb|CAA32618.1| unnamed protein product [Solanum lycopersicum]_x0001_gi|295810|emb|CAA37212.1| elonga…	0	Q2MLZ7_RECAM/1-347 Q2MLZ7.1 PF00009.22;GTP_EFTU;	4e-160
comp29168_c1_seq1	700	2276.46	2049.73	-0.151354	-	-	-	-	-	-
comp26801_c0_seq1	1392	2179.46	1883.38	-0.210646	sp|P34921|G3PC_DIACA Glyceraldehyde-3-phosphate dehydrogenase, cytosolic OS=Dianthus caryophyllus GN=GAPC PE=1 SV=1	9e-167	gi|115371630|gb|ABI96175.1| glyceraldehyde-3 phosphate dehydrogenase [Knorringia sibirica]	9e-168	I1I0L2_BRADI/159-316 I1I0L2.1 PF02800.15;Gp_dh_C;	6e-75
comp32102_c0_seq4	941	1654	1663.05	0.00787192	sp|P17786|EF1A_SOLLC Elongation factor 1-alpha OS=Solanum lycopersicum PE=2 SV=1	4e-121	gi|356874570|dbj|BAL14665.1| elongation factor 1-alpha [Chrysanthemum seticuspe f. boreale]	3e-122	Q2MLZ7_RECAM/1-347 Q2MLZ7.1 PF00009.22;GTP_EFTU;	3e-73
comp20774_c0_seq1	676	2415.85	1638.43	-0.560216	-	-	-	-	-	-
comp34890_c0_seq2	1714	1754.06	1557	-0.171932	sp|P33629|TBA_PRUDU Tubulin alpha chain OS=Prunus dulcis GN=TUBA PE=2 SV=1	0	gi|17402471|emb|CAD13178.1| alpha-tubulin [Nicotiana tabacum]	0	Q70Z28_9POAL/3-226 Q70Z28.1 PF00091.20;Tubulin;	1e-107
comp29109_c0_seq2	636	2062.72	1516.22	-0.44407	-	-	gi|351721478|ref|NP_001238490.1| uncharacterized protein LOC100500207 precursor [Glycine max]_x0001_gi|255629702|gb|ACU15200.1| unknown [Glycine max]	1e-20	Q9SHA0_ARATH/19-109 Q9SHA0.1 PF00234.17;Tryp_alpha_amyl;	6e-16
comp30668_c0_seq1	1873	1306.59	1462.16	0.162298	sp|Q39677|DCAM2_DIACA S-adenosylmethionine decarboxylase proenzyme 2 OS=Dianthus caryophyllus GN=SAMDC2 PE=2 SV=1	2e-139	gi|3913414|sp|Q39677.1|DCAM2_DIACA RecName: Full=S-adenosylmethionine decarboxylase proenzyme 2; Short=AdoMetDC 2; Short=SAMDC 2; Contains: RecName: Full=S-adenosylmethionine decarboxylase 2 alpha chain; Contains: RecName: Full=S-adenosylmethionine decarboxylase 2 beta chain; Flags: Precursor_x0001_gi|1155242|gb|AAD09840.1| S-adenosylmethionine decarboxylase 2 [Dianthus caryophyllus]	1e-138	Q39569_CATRO/1-51 Q39569.1 PF08132.6;AdoMetDC_leader;	1e-14
comp29109_c0_seq4	720	1981.35	1459.22	-0.44129	-	-	gi|351721478|ref|NP_001238490.1| uncharacterized protein LOC100500207 precursor [Glycine max]_x0001_gi|255629702|gb|ACU15200.1| unknown [Glycine max]	1e-20	Q9SHA0_ARATH/19-109 Q9SHA0.1 PF00234.17;Tryp_alpha_amyl;	7e-16
comp20808_c0_seq1	778	1304.09	1422.23	0.125115	sp|P35681|TCTP_ORYSJ Translationally-controlled tumor protein homolog OS=Oryza sativa subsp. japonica GN=TCTP PE=1 SV=1	6e-71	gi|255551769|ref|XP_002516930.1| Translationally-controlled tumor protein, putative [Ricinus communis]_x0001_gi|223544018|gb|EEF45544.1| Translationally-controlled tumor protein, putative [Ricinus communis]	5e-73	A8VRK8_SALMI/1-165 A8VRK8.1 PF00838.12;TCTP;	1e-70
comp32084_c0_seq1	1696	1390.55	1393.82	0.00339474	sp|P42896|ENO_RICCO Enolase OS=Ricinus communis PE=2 SV=1	0	gi|1169534|sp|P42896.1|ENO_RICCO RecName: Full=Enolase; AltName: Full=2-phospho-D-glycerate hydro-lyase; AltName: Full=2-phosphoglycerate dehydratase_x0001_gi|433609|emb|CAA82232.1| enolase [Ricinus communis]	0	A9RBJ9_PHYPA/147-442 A9RBJ9.1 PF00113.17;Enolase_C;	7e-138
comp29109_c0_seq3	704	1867.25	1373.95	-0.442583	-	-	gi|351721478|ref|NP_001238490.1| uncharacterized protein LOC100500207 precursor [Glycine max]_x0001_gi|255629702|gb|ACU15200.1| unknown [Glycine max]	1e-20	Q9SHA0_ARATH/19-109 Q9SHA0.1 PF00234.17;Tryp_alpha_amyl;	7e-16
comp29104_c0_seq1	668	1277.62	1364.32	0.0947274	-	-	-	-	-	-
comp27864_c0_seq2	1099	1454.52	1358.96	-0.0980428	sp|P21820|TPIS_COPJA Triosephosphate isomerase, cytosolic OS=Coptis japonica PE=2 SV=1	2e-123	gi|462401402|gb|EMJ06959.1| hypothetical protein PRUPE_ppa010312mg [Prunus persica]	1e-124	TPIS_COPJA/5-245 P21820.1 PF00121.13;TIM;	2e-117
comp32912_c0_seq1	1587	1555.4	1234.39	-0.333491	sp|O49447|ADT3_ARATH ADP,ATP carrier protein 3, mitochondrial OS=Arabidopsis thaliana GN=AAC3 PE=1 SV=1	3e-152	gi|147802592|emb|CAN66307.1| hypothetical protein VITISV_009087 [Vitis vinifera]	4e-159	C6TN10_SOYBN/62-162 C6TN10.1 PF00153.22;Mito_carr;	2e-48
comp16280_c0_seq2	270	1673.39	1092.77	-0.614789	-	-	-	-	-	-
comp32142_c0_seq1	926	1170.58	1065.68	-0.135446	sp|P49199|RS8_ORYSJ 40S ribosomal protein S8 OS=Oryza sativa subsp. japonica GN=RPS8 PE=2 SV=2	1e-80	gi|508701905|gb|EOX93801.1| 40S ribosomal protein S8 isoform 1 [Theobroma cacao]	4e-81	-	-
comp16271_c0_seq1	579	1066.49	1031.97	-0.0474644	sp|O04066|ACBP_RICCO Acyl-CoA-binding protein OS=Ricinus communis PE=3 SV=1	5e-30	gi|460400944|ref|XP_004245991.1| PREDICTED: acyl-CoA-binding protein-like isoform 1 [Solanum lycopersicum]	8e-32	F4YFC6_CAMSI/3-87 F4YFC6.1 PF00887.14;ACBP;	1e-29
comp32912_c0_seq2	1524	1268.57	1030.07	-0.300463	sp|O49447|ADT3_ARATH ADP,ATP carrier protein 3, mitochondrial OS=Arabidopsis thaliana GN=AAC3 PE=1 SV=1	1e-152	gi|147802592|emb|CAN66307.1| hypothetical protein VITISV_009087 [Vitis vinifera]	2e-159	C6TN10_SOYBN/62-162 C6TN10.1 PF00153.22;Mito_carr;	2e-48
comp27018_c0_seq1	665	1469.84	994.065	-0.564249	sp|P14009|14KD_DAUCA 14 kDa proline-rich protein DC2.15 OS=Daucus carota PE=2 SV=1	2e-20	gi|470142510|ref|XP_004306948.1| PREDICTED: 14 kDa proline-rich protein DC2.15-like [Fragaria vesca subsp. vesca]	4e-29	Q42044_ARATH/43-133 Q42044.2 PF00234.17;Tryp_alpha_amyl;	2e-23
comp32885_c0_seq1	822	1052.42	977.091	-0.107148	sp|Q9FLF0|RS92_ARATH 40S ribosomal protein S9-2 OS=Arabidopsis thaliana GN=RPS9C PE=2 SV=1	1e-90	gi|449434792|ref|XP_004135180.1| PREDICTED: 40S ribosomal protein S9-2-like [Cucumis sativus]_x0001_gi|449447585|ref|XP_004141548.1| PREDICTED: 40S ribosomal protein S9-2-like [Cucumis sativus]_x0001_gi|449530343|ref|XP_004172155.1| PREDICTED: 40S ribosomal protein S9-2-like [Cucumis sativus]_x0001_gi|449532099|ref|XP_004173021.1| PREDICTED: 40S ribosomal protein S9-2-like [Cucumis sativus]	7e-95	-	-
comp32102_c0_seq6	1053	891.154	971.02	0.123826	sp|P0DH99|EF1A1_ARATH Elongation factor 1-alpha 1 OS=Arabidopsis thaliana GN=A1 PE=1 SV=1	2e-122	gi|8778823|gb|AAF79822.1|AC026875_2 T6D22.2 [Arabidopsis thaliana]	8e-124	Q2MLZ7_RECAM/1-347 Q2MLZ7.1 PF00009.22;GTP_EFTU;	3e-73
comp26703_c0_seq1	919	1029.08	967.072	-0.0896547	sp|P40619|HMGL_IPONI HMG1/2-like protein OS=Ipomoea nil PE=2 SV=1	3e-28	gi|1052956|gb|AAC50019.1| high mobility group protein 2 HMG2 [Ipomoea nil]	1e-28	HMGL_IPONI/36-105 P40619.1 PF00505.14;HMG_box;	7e-22
comp26949_c0_seq1	960	927.586	950.936	0.0358672	sp|Q39613|CYPH_CATRO Peptidyl-prolyl cis-trans isomerase OS=Catharanthus roseus GN=PCKR1 PE=2 SV=1	1e-77	gi|332806715|gb|AEF01110.1| cyclophilin 2 [Tagetes patula]	2e-79	F6KNQ6_TAGPA/7-170 F6KNQ6.1 PF00160.16;Pro_isomerase;	4e-76
comp27020_c0_seq4	283	1108.35	947.388	-0.226392	sp|P52855|RLA1_MAIZE 60S acidic ribosomal protein P1 OS=Zea mays GN=RPP1A PE=1 SV=1	8e-22	gi|462415095|gb|EMJ19832.1| hypothetical protein PRUPE_ppa013661mg [Prunus persica]	2e-24	-	-
comp26703_c0_seq2	1038	978.154	923.163	-0.083476	sp|P40619|HMGL_IPONI HMG1/2-like protein OS=Ipomoea nil PE=2 SV=1	3e-28	gi|1052956|gb|AAC50019.1| high mobility group protein 2 HMG2 [Ipomoea nil]	1e-28	HMGL_IPONI/36-105 P40619.1 PF00505.14;HMG_box;	8e-22
comp34699_c0_seq1	1449	934.599	918.678	-0.024788	sp|P35684|RL3_ORYSJ 60S ribosomal protein L3 OS=Oryza sativa subsp. japonica GN=RPL3 PE=2 SV=2	0	gi|255566636|ref|XP_002524302.1| 60S ribosomal protein L3, putative [Ricinus communis]_x0001_gi|223536393|gb|EEF38042.1| 60S ribosomal protein L3, putative [Ricinus communis]	0	-	-
comp34984_c0_seq1	2648	995.493	888.041	-0.164784	sp|P93263|METE_MESCR 5-methyltetrahydropteroyltriglutamate--homocysteine methyltransferase OS=Mesembryanthemum crystallinum GN=METE PE=2 SV=1	0	gi|309756515|gb|ADO87039.1| pollen allergen MetE [Amaranthus retroflexus]	0	-	-
comp26954_c0_seq1	524	999.308	885.383	-0.174627	sp|P46290|RL31_NICGU 60S ribosomal protein L31 OS=Nicotiana glutinosa GN=RPL31 PE=1 SV=1	1e-44	gi|508783288|gb|EOY30544.1| Ribosomal protein L31e family protein [Theobroma cacao]	3e-46	-	-
comp31687_c0_seq1	1763	1040.4	874.633	-0.250392	sp|P29516|TBB8_ARATH Tubulin beta-8 chain OS=Arabidopsis thaliana GN=TUBB8 PE=2 SV=2	0	gi|460408321|ref|XP_004249594.1| PREDICTED: tubulin beta-1 chain-like [Solanum lycopersicum]	0	G3KB82_9ASPA/3-224 G3KB82.1 PF00091.20;Tubulin;	5e-112
comp26966_c0_seq2	347	1024.57	870.174	-0.235644	-	-	-	-	-	-
comp27020_c0_seq3	582	974.486	869.925	-0.163751	sp|P52855|RLA1_MAIZE 60S acidic ribosomal protein P1 OS=Zea mays GN=RPP1A PE=1 SV=1	8e-23	gi|462415095|gb|EMJ19832.1| hypothetical protein PRUPE_ppa013661mg [Prunus persica]	3e-25	-	-
comp33627_c0_seq10	1482	924.213	846.38	-0.12692	sp|A7NVX9|METK2_VITVI S-adenosylmethionine synthase 2 OS=Vitis vinifera GN=METK2 PE=2 SV=1	0	gi|255543014|ref|XP_002512570.1| s-adenosylmethionine synthetase, putative [Ricinus communis]_x0001_gi|223548531|gb|EEF50022.1| s-adenosylmethionine synthetase, putative [Ricinus communis]	0	-	-
comp31285_c0_seq2	1170	1036.78	834.224	-0.313609	sp|P46266|1433_PEA 14-3-3-like protein OS=Pisum sativum PE=2 SV=1	8e-129	gi|224063273|ref|XP_002301071.1| predicted protein [Populus trichocarpa]_x0001_gi|118482439|gb|ABK93142.1| unknown [Populus trichocarpa]_x0001_gi|222842797|gb|EEE80344.1| predicted protein [Populus trichocarpa]	2e-130	Q5KTN6_TOBAC/3-241 Q5KTN6.1 PF00244.15;14-3-3;	6e-119
comp34849_c0_seq5	319	1025.76	831.436	-0.303022	sp|P29511|TBA6_ARATH Tubulin alpha-6 chain OS=Arabidopsis thaliana GN=TUBA6 PE=2 SV=1	2e-42	gi|449451335|ref|XP_004143417.1| PREDICTED: tubulin alpha chain-like [Cucumis sativus]_x0001_gi|449499840|ref|XP_004160931.1| PREDICTED: tubulin alpha chain-like [Cucumis sativus]	2e-41	H3JDH8_STRPU/152-282 H3JDH8.1 PF00091.20;Tubulin;	7e-20
comp32612_c0_seq1	684	1226.49	831.238	-0.561205	sp|P14009|14KD_DAUCA 14 kDa proline-rich protein DC2.15 OS=Daucus carota PE=2 SV=1	1e-21	gi|124484377|dbj|BAF46299.1| extensin like protein [Ipomoea nil]	2e-23	O65369_ARATH/50-137 O65369.1 PF00234.17;Tryp_alpha_amyl;	4e-19
comp30024_c0_seq2	530	584.211	827.43	0.502148	-	-	-	-	-	-
comp34307_c0_seq1	1612	517.439	826.868	0.676268	sp|Q07511|FDH_SOLTU Formate dehydrogenase, mitochondrial OS=Solanum tuberosum GN=FDH1 PE=1 SV=2	3e-179	gi|225452472|ref|XP_002278444.1| PREDICTED: formate dehydrogenase, mitochondrial [Vitis vinifera]_x0001_gi|296087673|emb|CBI34929.3| unnamed protein product [Vitis vinifera]	0	A5AM49_VITVI/63-369 A5AM49.1 PF00389.25;2-Hacid_dh;	2e-159
comp27018_c0_seq2	693	1226.17	821.95	-0.577041	sp|P14009|14KD_DAUCA 14 kDa proline-rich protein DC2.15 OS=Daucus carota PE=2 SV=1	2e-20	gi|470142510|ref|XP_004306948.1| PREDICTED: 14 kDa proline-rich protein DC2.15-like [Fragaria vesca subsp. vesca]	5e-29	Q42044_ARATH/43-133 Q42044.2 PF00234.17;Tryp_alpha_amyl;	3e-23
comp4918_c0_seq1	1296	840.933	807.453	-0.0586132	sp|Q9XEE2|ANXD2_ARATH Annexin D2 OS=Arabidopsis thaliana GN=ANN2 PE=2 SV=1	7e-129	gi|523712982|gb|AGQ56697.1| cotton annexin 6 [Gossypium hirsutum]	2e-134	C6TM48_SOYBN/15-80 C6TM48.1 PF00191.15;Annexin;	4e-26
comp31681_c0_seq8	1030	851.528	804.528	-0.0819119	sp|P51823|ARF2_ORYSJ ADP-ribosylation factor 2 OS=Oryza sativa subsp. japonica GN=ARF PE=2 SV=2	1e-100	gi|357485863|ref|XP_003613219.1| ADP-ribosylation factor [Medicago truncatula]_x0001_gi|355514554|gb|AES96177.1| ADP-ribosylation factor [Medicago truncatula]	2e-101	Q6ID97_ARATH/5-177 Q6ID97.1 PF00025.16;Arf;	2e-96
comp31272_c1_seq5	662	915.213	783.056	-0.224993	sp|P52855|RLA1_MAIZE 60S acidic ribosomal protein P1 OS=Zea mays GN=RPP1A PE=1 SV=1	1e-22	gi|462415095|gb|EMJ19832.1| hypothetical protein PRUPE_ppa013661mg [Prunus persica]	4e-25	-	-
comp32620_c0_seq1	1023	894.382	778.053	-0.201022	sp|P29766|RL8_SOLLC 60S ribosomal protein L8 OS=Solanum lycopersicum GN=RPL8 PE=2 SV=1	6e-138	gi|225447408|ref|XP_002281476.1| PREDICTED: 60S ribosomal protein L8 [Vitis vinifera]_x0001_gi|147864499|emb|CAN80494.1| hypothetical protein VITISV_021173 [Vitis vinifera]	8e-139	-	-
comp33173_c0_seq1	1036	885.519	776.319	-0.189874	sp|P29766|RL8_SOLLC 60S ribosomal protein L8 OS=Solanum lycopersicum GN=RPL8 PE=2 SV=1	6e-138	gi|225447408|ref|XP_002281476.1| PREDICTED: 60S ribosomal protein L8 [Vitis vinifera]_x0001_gi|147864499|emb|CAN80494.1| hypothetical protein VITISV_021173 [Vitis vinifera]	8e-139	-	-
comp33790_c0_seq2	1426	810.036	770.323	-0.0725226	sp|A7Q0V4|METK5_VITVI S-adenosylmethionine synthase 5 OS=Vitis vinifera GN=METK5 PE=2 SV=1	0	gi|255543014|ref|XP_002512570.1| s-adenosylmethionine synthetase, putative [Ricinus communis]_x0001_gi|223548531|gb|EEF50022.1| s-adenosylmethionine synthetase, putative [Ricinus communis]	0	-	-
comp22648_c0_seq2	1071	534.86	765.308	0.51688	-	-	-	-	-	-
comp30992_c0_seq4	619	150.221	761.186	2.34116	-	-	-	-	-	-
comp27806_c0_seq1	553	860.398	758.965	-0.180971	sp|P46290|RL31_NICGU 60S ribosomal protein L31 OS=Nicotiana glutinosa GN=RPL31 PE=1 SV=1	2e-44	gi|508783288|gb|EOY30544.1| Ribosomal protein L31e family protein [Theobroma cacao]	3e-46	-	-
comp31739_c0_seq1	737	840.183	753.841	-0.156443	sp|P62981|RS27A_SOLTU Ubiquitin-40S ribosomal protein S27a OS=Solanum tuberosum GN=UBI3 PE=2 SV=2	4e-70	gi|224053300|ref|XP_002297752.1| predicted protein [Populus trichocarpa]_x0001_gi|224064701|ref|XP_002301539.1| predicted protein [Populus trichocarpa]_x0001_gi|224114615|ref|XP_002332324.1| predicted protein [Populus trichocarpa]_x0001_gi|224136388|ref|XP_002322317.1| predicted protein [Populus trichocarpa]_x0001_gi|255548313|ref|XP_002515213.1| ubiquitin, putative [Ricinus communis]_x0001_gi|46…	3e-70	G9E5X0_MPSP1/6-74 G9E5X0.1 PF00240.18;ubiquitin;	2e-31
comp16267_c0_seq1	724	778.146	743.103	-0.0664782	sp|P62302|RS13_SOYBN 40S ribosomal protein S13 OS=Glycine max GN=RPS13 PE=2 SV=1	2e-77	gi|224136782|ref|XP_002322414.1| predicted protein [Populus trichocarpa]_x0001_gi|118485405|gb|ABK94559.1| unknown [Populus trichocarpa]_x0001_gi|222869410|gb|EEF06541.1| predicted protein [Populus trichocarpa]	1e-78	-	-
comp22648_c0_seq1	1041	514.09	734.037	0.513832	-	-	-	-	-	-
comp23932_c0_seq1	521	143.882	733.497	2.3499	-	-	-	-	-	-
comp33173_c0_seq3	1085	837.976	730.644	-0.19774	sp|P29766|RL8_SOLLC 60S ribosomal protein L8 OS=Solanum lycopersicum GN=RPL8 PE=2 SV=1	7e-138	gi|225447408|ref|XP_002281476.1| PREDICTED: 60S ribosomal protein L8 [Vitis vinifera]_x0001_gi|147864499|emb|CAN80494.1| hypothetical protein VITISV_021173 [Vitis vinifera]	9e-139	-	-
comp23937_c0_seq1	1488	718.256	728.788	0.0210026	sp|O24047|MDHC_MESCR Malate dehydrogenase, cytoplasmic OS=Mesembryanthemum crystallinum GN=MDH PE=2 SV=1	2e-170	gi|508714144|gb|EOY06041.1| Lactate/malate dehydrogenase family protein [Theobroma cacao]	3e-170	-	-
comp30973_c0_seq3	507	815.68	717.106	-0.185816	sp|Q9M352|RL362_ARATH 60S ribosomal protein L36-2 OS=Arabidopsis thaliana GN=RPL36B PE=2 SV=1	7e-44	gi|197312875|gb|ACH63218.1| ribosomal protein L36 [Rheum australe]	1e-51	-	-
comp32428_c0_seq1	1084	29.5797	716.862	4.59902	sp|Q9C9W0|AB17I_ARATH ABC transporter I family member 17 OS=Arabidopsis thaliana GN=ABCI17 PE=2 SV=1	1e-86	gi|255562070|ref|XP_002522043.1| phosphate abc transporter, putative [Ricinus communis]_x0001_gi|223538642|gb|EEF40243.1| phosphate abc transporter, putative [Ricinus communis]	5e-96	B9S7S7_RICCO/58-201 B9S7S7.1 PF00005.22;ABC_tran;	5e-53
comp31739_c0_seq8	795	795.998	716.176	-0.152449	sp|P62981|RS27A_SOLTU Ubiquitin-40S ribosomal protein S27a OS=Solanum tuberosum GN=UBI3 PE=2 SV=2	4e-70	gi|224053300|ref|XP_002297752.1| predicted protein [Populus trichocarpa]_x0001_gi|224064701|ref|XP_002301539.1| predicted protein [Populus trichocarpa]_x0001_gi|224114615|ref|XP_002332324.1| predicted protein [Populus trichocarpa]_x0001_gi|224136388|ref|XP_002322317.1| predicted protein [Populus trichocarpa]_x0001_gi|255548313|ref|XP_002515213.1| ubiquitin, putative [Ricinus communis]_x0001_gi|46…	3e-70	G9E5X0_MPSP1/6-74 G9E5X0.1 PF00240.18;ubiquitin;	2e-31
comp34875_c0_seq2	1926	813.852	713.552	-0.189748	sp|O23255|SAHH1_ARATH Adenosylhomocysteinase 1 OS=Arabidopsis thaliana GN=SAHH1 PE=1 SV=1	0	gi|225433506|ref|XP_002266154.1| PREDICTED: adenosylhomocysteinase isoform 1 [Vitis vinifera]_x0001_gi|147783188|emb|CAN64242.1| hypothetical protein VITISV_022595 [Vitis vinifera]	0	Q4H1G1_BETVU/14-486 Q4H1G1.1 PF05221.12;AdoHcyase;	0
comp31715_c0_seq4	467	725.546	712.778	-0.0256139	-	-	-	-	-	-
comp28993_c0_seq1	1127	772.692	708.965	-0.124179	sp|Q05431|APX1_ARATH L-ascorbate peroxidase 1, cytosolic OS=Arabidopsis thaliana GN=APX1 PE=1 SV=2	6e-102	gi|42558486|gb|AAS19934.1| ascorbate peroxidase [Rehmannia glutinosa]	3e-108	Q5QIS5_REHGL/15-227 Q5QIS5.1 PF00141.18;peroxidase;	9e-99
comp31681_c0_seq11	1056	744.393	700.356	-0.0879771	sp|P51823|ARF2_ORYSJ ADP-ribosylation factor 2 OS=Oryza sativa subsp. japonica GN=ARF PE=2 SV=2	1e-100	gi|462401436|gb|EMJ06993.1| hypothetical protein PRUPE_ppa010615mg [Prunus persica]	6e-102	Q6ID97_ARATH/5-177 Q6ID97.1 PF00025.16;Arf;	2e-96
comp16292_c0_seq1	769	704.329	699.825	-0.00925523	sp|Q9SS17|RS241_ARATH 40S ribosomal protein S24-1 OS=Arabidopsis thaliana GN=RPS24A PE=2 SV=1	2e-57	gi|359479695|ref|XP_003632334.1| PREDICTED: 40S ribosomal protein S24-2-like [Vitis vinifera]	7e-59	-	-
comp32616_c0_seq1	1212	836.109	699.089	-0.258214	sp|P29307|1433_OENEH 14-3-3-like protein OS=Oenothera elata subsp. hookeri PE=2 SV=2	5e-130	gi|356515770|ref|XP_003526571.1| PREDICTED: 14-3-3-like protein-like [Glycine max]	3e-132	Q5KTN6_TOBAC/3-241 Q5KTN6.1 PF00244.15;14-3-3;	1e-118
comp34334_c0_seq1	954	1071.6	698.029	-0.618403	-	-	gi|444475579|gb|AGE10598.1| chalcone isomerase [Lonicera japonica]	3e-47	D6N3G6_GOSHI/13-206 D6N3G6.1 PF02431.10;Chalcone;	3e-43
comp32446_c0_seq1	1287	261.421	696.716	1.41419	-	-	gi|460390195|ref|XP_004240724.1| PREDICTED: uncharacterized protein LOC101263030 [Solanum lycopersicum]	8e-60	B9RIV0_RICCO/7-94 B9RIV0.1 PF00168.25;C2;	8e-30
comp32885_c0_seq2	442	802.562	694.933	-0.207739	sp|P49214|RS9_TOBAC 40S ribosomal protein S9 (Fragment) OS=Nicotiana tabacum GN=RPS9 PE=3 SV=1	1e-25	gi|449434792|ref|XP_004135180.1| PREDICTED: 40S ribosomal protein S9-2-like [Cucumis sativus]_x0001_gi|449447585|ref|XP_004141548.1| PREDICTED: 40S ribosomal protein S9-2-like [Cucumis sativus]_x0001_gi|449530343|ref|XP_004172155.1| PREDICTED: 40S ribosomal protein S9-2-like [Cucumis sativus]_x0001_gi|449532099|ref|XP_004173021.1| PREDICTED: 40S ribosomal protein S9-2-like [Cucumis sativus]	4e-26	-	-
comp31681_c0_seq9	829	744.891	692.785	-0.104621	sp|P51823|ARF2_ORYSJ ADP-ribosylation factor 2 OS=Oryza sativa subsp. japonica GN=ARF PE=2 SV=2	2e-100	gi|357485863|ref|XP_003613219.1| ADP-ribosylation factor [Medicago truncatula]_x0001_gi|355514554|gb|AES96177.1| ADP-ribosylation factor [Medicago truncatula]	4e-101	Q6ID97_ARATH/5-177 Q6ID97.1 PF00025.16;Arf;	1e-96
comp31681_c0_seq13	529	771.471	691.433	-0.158024	sp|O48920|ARF_VIGUN ADP-ribosylation factor OS=Vigna unguiculata GN=ARF PE=2 SV=3	1e-77	gi|297736783|emb|CBI25984.3| unnamed protein product [Vitis vinifera]	1e-77	Q10CA9_ORYSJ/5-175 Q10CA9.1 PF00025.16;Arf;	2e-75
comp28968_c0_seq3	834	769.008	688.521	-0.159498	sp|P30707|RL9_PEA 60S ribosomal protein L9 OS=Pisum sativum GN=RPL9 PE=1 SV=1	1e-87	gi|449456337|ref|XP_004145906.1| PREDICTED: 60S ribosomal protein L9-like [Cucumis sativus]_x0001_gi|449497261|ref|XP_004160355.1| PREDICTED: 60S ribosomal protein L9-like [Cucumis sativus]	3e-91	-	-
comp32068_c0_seq1	2127	733.555	685.19	-0.0984024	sp|P19023|ATPBM_MAIZE ATP synthase subunit beta, mitochondrial OS=Zea mays GN=ATPB PE=1 SV=1	0	gi|225424142|ref|XP_002283951.1| PREDICTED: ATP synthase subunit beta, mitochondrial-like [Vitis vinifera]	0	I1NFS4_SOYBN/212-434 I1NFS4.1 PF00006.20;ATP-synt_ab;	2e-109
comp21931_c0_seq2	716	791.545	683.219	-0.212323	sp|P49310|GRP1_SINAL Glycine-rich RNA-binding protein GRP1A OS=Sinapis alba PE=2 SV=1	8e-36	gi|297825019|ref|XP_002880392.1| hypothetical protein ARALYDRAFT_481034 [Arabidopsis lyrata subsp. lyrata]_x0001_gi|297326231|gb|EFH56651.1| hypothetical protein ARALYDRAFT_481034 [Arabidopsis lyrata subsp. lyrata]	9e-36	-	-
comp28982_c0_seq1	1004	501.808	678.782	0.435812	-	-	gi|336318113|gb|AEI52546.1| dehydrin 1 [Opuntia streptacantha]	6e-15	-	-
comp27104_c0_seq1	1355	786.772	678.303	-0.214015	sp|Q9SEV0|BAN_ARATH Anthocyanidin reductase OS=Arabidopsis thaliana GN=BAN PE=1 SV=2	2e-120	gi|381392349|gb|AFG28175.1| putative anthocyanidin reductase [Vitis bellula]	8e-159	D7U6G6_VITVI/12-266 D7U6G6.1 PF01370.16;Epimerase;	4e-121
comp29111_c0_seq3	442	590.243	677.281	0.198446	-	-	-	-	-	-
comp26948_c0_seq5	629	735.095	673.526	-0.126197	sp|P49690|RL23_ARATH 60S ribosomal protein L23 OS=Arabidopsis thaliana GN=RPL23A PE=2 SV=3	2e-75	gi|32400871|gb|AAP80667.1|AF479048_1 ribosomal Pr 117, partial [Triticum aestivum]	1e-76	-	-
comp33386_c0_seq4	1095	714.243	672.393	-0.0871104	sp|P46300|RS4_SOLTU 40S ribosomal protein S4 OS=Solanum tuberosum GN=RPS4 PE=2 SV=1	6e-127	gi|462407732|gb|EMJ13066.1| hypothetical protein PRUPE_ppa010094mg [Prunus persica]	2e-128	-	-
comp31285_c0_seq1	1212	778.12	665.474	-0.225612	sp|P29307|1433_OENEH 14-3-3-like protein OS=Oenothera elata subsp. hookeri PE=2 SV=2	4e-129	gi|356515770|ref|XP_003526571.1| PREDICTED: 14-3-3-like protein-like [Glycine max]	3e-131	Q5KTN6_TOBAC/3-241 Q5KTN6.1 PF00244.15;14-3-3;	3e-119
comp26948_c0_seq2	681	710.972	664.972	-0.0964996	sp|P49690|RL23_ARATH 60S ribosomal protein L23 OS=Arabidopsis thaliana GN=RPL23A PE=2 SV=3	2e-75	gi|32400871|gb|AAP80667.1|AF479048_1 ribosomal Pr 117, partial [Triticum aestivum]	2e-76	-	-
comp32926_c0_seq2	719	483.437	664.478	0.458894	sp|O24248|PRU1_PRUAV Major allergen Pru av 1 OS=Prunus avium GN=PRUA1 PE=1 SV=1	4e-32	gi|197312889|gb|ACH63225.1| pathogenesis-related protein 10a [Rheum australe]	1e-60	B5M1X6_RHEAU/1-155 B5M1X6.1 PF00407.14;Bet_v_1;	5e-59
comp29019_c0_seq1	709	731.408	663.013	-0.141639	sp|Q9SLF7|RLA22_ARATH 60S acidic ribosomal protein P2-2 OS=Arabidopsis thaliana GN=RPP2B PE=2 SV=1	3e-23	gi|297734823|emb|CBI17057.3| unnamed protein product [Vitis vinifera]	1e-28	-	-
comp29619_c0_seq4	702	688.85	660.112	-0.0614802	sp|P51823|ARF2_ORYSJ ADP-ribosylation factor 2 OS=Oryza sativa subsp. japonica GN=ARF PE=2 SV=2	1e-100	gi|357485863|ref|XP_003613219.1| ADP-ribosylation factor [Medicago truncatula]_x0001_gi|355514554|gb|AES96177.1| ADP-ribosylation factor [Medicago truncatula]	3e-101	Q6ID97_ARATH/5-177 Q6ID97.1 PF00025.16;Arf;	8e-97
comp31681_c0_seq1	987	728.638	658.761	-0.145447	sp|P51823|ARF2_ORYSJ ADP-ribosylation factor 2 OS=Oryza sativa subsp. japonica GN=ARF PE=2 SV=2	1e-100	gi|462401436|gb|EMJ06993.1| hypothetical protein PRUPE_ppa010615mg [Prunus persica]	6e-102	Q6ID97_ARATH/5-177 Q6ID97.1 PF00025.16;Arf;	2e-96
comp29619_c0_seq2	983	705.211	658.32	-0.0992651	sp|P51823|ARF2_ORYSJ ADP-ribosylation factor 2 OS=Oryza sativa subsp. japonica GN=ARF PE=2 SV=2	1e-100	gi|297736783|emb|CBI25984.3| unnamed protein product [Vitis vinifera]	1e-101	Q6ID97_ARATH/5-177 Q6ID97.1 PF00025.16;Arf;	2e-96
comp31681_c0_seq7	961	701.976	657.415	-0.0946169	sp|P51823|ARF2_ORYSJ ADP-ribosylation factor 2 OS=Oryza sativa subsp. japonica GN=ARF PE=2 SV=2	1e-100	gi|357485863|ref|XP_003613219.1| ADP-ribosylation factor [Medicago truncatula]_x0001_gi|355514554|gb|AES96177.1| ADP-ribosylation factor [Medicago truncatula]	2e-101	Q6ID97_ARATH/5-177 Q6ID97.1 PF00025.16;Arf;	2e-96
comp33766_c0_seq1	1078	700.269	655.322	-0.0957043	sp|P46300|RS4_SOLTU 40S ribosomal protein S4 OS=Solanum tuberosum GN=RPS4 PE=2 SV=1	5e-127	gi|462415215|gb|EMJ19952.1| hypothetical protein PRUPE_ppa009337mg [Prunus persica]	1e-128	-	-
comp26965_c0_seq2	534	685.734	655.069	-0.0660013	sp|Q9CAX6|RS142_ARATH 40S ribosomal protein S14-2 OS=Arabidopsis thaliana GN=RPS14B PE=1 SV=1	5e-59	gi|449462944|ref|XP_004149195.1| PREDICTED: 40S ribosomal protein S14-2-like [Cucumis sativus]_x0001_gi|449462948|ref|XP_004149197.1| PREDICTED: 40S ribosomal protein S14-2-like [Cucumis sativus]_x0001_gi|449500886|ref|XP_004161220.1| PREDICTED: 40S ribosomal protein S14-2-like [Cucumis sativus]_x0001_gi|449500891|ref|XP_004161222.1| PREDICTED: 40S ribosomal protein S14-2-like [Cucumis sativus]	5e-61	-	-
comp33013_c0_seq1	1597	674.059	653.667	-0.0443194	sp|Q42962|PGKY_TOBAC Phosphoglycerate kinase, cytosolic OS=Nicotiana tabacum PE=1 SV=1	0	gi|470141725|ref|XP_004306580.1| PREDICTED: phosphoglycerate kinase, cytosolic-like [Fragaria vesca subsp. vesca]	0	A1Y2J9_HELAN/7-390 A1Y2J9.1 PF00162.14;PGK;	0
comp23212_c0_seq3	656	735.87	653.384	-0.171519	sp|P49310|GRP1_SINAL Glycine-rich RNA-binding protein GRP1A OS=Sinapis alba PE=2 SV=1	7e-36	gi|297825019|ref|XP_002880392.1| hypothetical protein ARALYDRAFT_481034 [Arabidopsis lyrata subsp. lyrata]_x0001_gi|297326231|gb|EFH56651.1| hypothetical protein ARALYDRAFT_481034 [Arabidopsis lyrata subsp. lyrata]	8e-36	-	-
comp32616_c0_seq2	1212	739.292	651.301	-0.18282	sp|P29307|1433_OENEH 14-3-3-like protein OS=Oenothera elata subsp. hookeri PE=2 SV=2	3e-128	gi|356515770|ref|XP_003526571.1| PREDICTED: 14-3-3-like protein-like [Glycine max]	7e-129	Q9XG89_PEA/8-245 Q9XG89.1 PF00244.15;14-3-3;	2e-117
comp32461_c0_seq1	1690	714.248	648.611	-0.13907	sp|P53492|ACT7_ARATH Actin-7 OS=Arabidopsis thaliana GN=ACT7 PE=1 SV=1	0	gi|508705536|gb|EOX97432.1| Actin 7 isoform 1 [Theobroma cacao]	0	C1E7K7_MICSR/4-377 C1E7K7.1 PF00022.14;Actin;	0
comp29918_c0_seq2	1194	681.537	646.877	-0.0753016	sp|P29307|1433_OENEH 14-3-3-like protein OS=Oenothera elata subsp. hookeri PE=2 SV=2	5e-127	gi|193290377|gb|ABY65001.1| 14-3-3b protein [Gossypium hirsutum]	3e-129	Q9XG89_PEA/8-245 Q9XG89.1 PF00244.15;14-3-3;	2e-118
comp29578_c0_seq5	569	685.362	646.405	-0.0844281	sp|P0CH05|UBI2P_PETCR Polyubiquitin OS=Petroselinum crispum GN=PCUBI4-2 PE=3 SV=1	6e-95	gi|226499354|ref|NP_001147027.1| polyubiquitin containing 7 ubiquitin monomers [Zea mays]_x0001_gi|195606596|gb|ACG25128.1| polyubiquitin containing 7 ubiquitin monomers [Zea mays]	9e-96	G9E5X0_MPSP1/6-74 G9E5X0.1 PF00240.18;ubiquitin;	1e-31
comp20213_c0_seq1	1037	645.329	645.603	0.000611588	sp|P51427|RS52_ARATH 40S ribosomal protein S5-2 OS=Arabidopsis thaliana GN=RPS5B PE=2 SV=2	8e-93	gi|255581578|ref|XP_002531594.1| 40S ribosomal protein S5, putative [Ricinus communis]_x0001_gi|223528790|gb|EEF30797.1| 40S ribosomal protein S5, putative [Ricinus communis]	5e-94	-	-
comp29578_c0_seq3	862	714.702	642.93	-0.15268	sp|Q1EC66|UBQ3_ARATH Polyubiquitin 3 OS=Arabidopsis thaliana GN=UBQ3 PE=1 SV=1	1e-80	gi|226499354|ref|NP_001147027.1| polyubiquitin containing 7 ubiquitin monomers [Zea mays]_x0001_gi|195606596|gb|ACG25128.1| polyubiquitin containing 7 ubiquitin monomers [Zea mays]	2e-81	G9E5X0_MPSP1/6-74 G9E5X0.1 PF00240.18;ubiquitin;	3e-31
comp29578_c0_seq4	899	711.533	639.681	-0.153579	sp|Q1EC66|UBQ3_ARATH Polyubiquitin 3 OS=Arabidopsis thaliana GN=UBQ3 PE=1 SV=1	1e-80	gi|357148706|ref|XP_003574865.1| PREDICTED: polyubiquitin-like [Brachypodium distachyon]	5e-81	G9E5X0_MPSP1/6-74 G9E5X0.1 PF00240.18;ubiquitin;	3e-31
comp32110_c0_seq2	755	739.182	634.861	-0.219489	sp|P34788|RS18_ARATH 40S ribosomal protein S18 OS=Arabidopsis thaliana GN=RPS18A PE=1 SV=1	2e-70	gi|224085191|ref|XP_002307515.1| predicted protein [Populus trichocarpa]_x0001_gi|222856964|gb|EEE94511.1| predicted protein [Populus trichocarpa]	6e-71	-	-
comp33790_c0_seq3	803	608.762	634.327	0.0593467	sp|Q4H1G3|METK2_BETVU S-adenosylmethionine synthase 2 OS=Beta vulgaris GN=SAMS2 PE=2 SV=1	6e-131	gi|452090878|gb|AGF95109.1| S-adenosylmethionine synthetase [Prunus persica]_x0001_gi|462419949|gb|EMJ24212.1| hypothetical protein PRUPE_ppa006841mg [Prunus persica]_x0001_gi|462419950|gb|EMJ24213.1| hypothetical protein PRUPE_ppa006841mg [Prunus persica]_x0001_gi|462419951|gb|EMJ24214.1| hypothetical protein PRUPE_ppa006841mg [Prunus persica]	7e-131	-	-
comp32604_c0_seq2	1257	688.901	634.002	-0.11981	sp|Q6UNT2|RL5_CUCSA 60S ribosomal protein L5 OS=Cucumis sativus GN=RPL5 PE=2 SV=1	3e-132	gi|224127226|ref|XP_002329431.1| predicted protein [Populus trichocarpa]_x0001_gi|118486443|gb|ABK95061.1| unknown [Populus trichocarpa]_x0001_gi|222870481|gb|EEF07612.1| predicted protein [Populus trichocarpa]	2e-136	-	-
comp30332_c0_seq1	1732	186.737	632.875	1.76091	sp|Q43314|DHE1_ARATH Glutamate dehydrogenase 1 OS=Arabidopsis thaliana GN=GDH1 PE=2 SV=1	0	gi|462397701|gb|EMJ03369.1| hypothetical protein PRUPE_ppa006457mg [Prunus persica]	0	B9SHF8_RICCO/176-408 B9SHF8.1 PF00208.16;ELFV_dehydrog;	3e-115
comp32435_c0_seq2	733	696.149	629.092	-0.146126	sp|O81372|NDK1_MESCR Nucleoside diphosphate kinase 1 OS=Mesembryanthemum crystallinum GN=NDKP1 PE=2 SV=1	5e-73	gi|508775489|gb|EOY22745.1| Nucleoside diphosphate kinase family protein [Theobroma cacao]	3e-72	NDKB_FLABI/2-135 P47920.1 PF00334.14;NDK;	7e-65
comp30232_c0_seq1	792	665.452	629.045	-0.0811724	sp|P51413|RL172_ARATH 60S ribosomal protein L17-2 OS=Arabidopsis thaliana GN=RPL17B PE=2 SV=2	1e-73	gi|502141106|ref|XP_004504447.1| PREDICTED: 60S ribosomal protein L17-1-like [Cicer arietinum]_x0001_gi|502141108|ref|XP_004504448.1| PREDICTED: 60S ribosomal protein L17-1-like [Cicer arietinum]	3e-76	-	-
comp29578_c0_seq1	905	695.149	626.687	-0.149577	sp|Q1EC66|UBQ3_ARATH Polyubiquitin 3 OS=Arabidopsis thaliana GN=UBQ3 PE=1 SV=1	1e-80	gi|357148706|ref|XP_003574865.1| PREDICTED: polyubiquitin-like [Brachypodium distachyon]	5e-81	G9E5X0_MPSP1/6-74 G9E5X0.1 PF00240.18;ubiquitin;	4e-31
comp29619_c0_seq5	824	655.253	621.948	-0.0752589	sp|P51823|ARF2_ORYSJ ADP-ribosylation factor 2 OS=Oryza sativa subsp. japonica GN=ARF PE=2 SV=2	2e-100	gi|357485863|ref|XP_003613219.1| ADP-ribosylation factor [Medicago truncatula]_x0001_gi|355514554|gb|AES96177.1| ADP-ribosylation factor [Medicago truncatula]	4e-101	Q6ID97_ARATH/5-177 Q6ID97.1 PF00025.16;Arf;	1e-96
comp33054_c0_seq2	865	604.051	621.591	0.0412962	sp|Q285L8|RS3A_TOBAC 40S ribosomal protein S3a OS=Nicotiana tabacum GN=cyc07 PE=1 SV=1	6e-113	gi|406870061|gb|AFS65104.1| 40S ribosomal protein S3a-like protein [Elaeis guineensis]	2e-113	-	-
comp30672_c0_seq2	812	688.251	620.049	-0.150552	sp|O22644|RL23A_FRIAG 60S ribosomal protein L23A OS=Fritillaria agrestis GN=RPL23A PE=2 SV=1	3e-51		2e-50	-	-
comp29578_c0_seq12	427	631.875	618.325	-0.0312737	sp|P0CH05|UBI2P_PETCR Polyubiquitin OS=Petroselinum crispum GN=PCUBI4-2 PE=3 SV=1	2e-75	gi|147834511|emb|CAN71997.1| hypothetical protein VITISV_004025 [Vitis vinifera]	1e-74	G9E5X0_MPSP1/6-74 G9E5X0.1 PF00240.18;ubiquitin;	8e-32
comp33406_c0_seq1	1458	748.684	617.805	-0.277206	sp|P29356|ALF_SPIOL Fructose-bisphosphate aldolase, cytoplasmic isozyme OS=Spinacia oleracea PE=2 SV=1	6e-172	gi|255575381|ref|XP_002528593.1| fructose-bisphosphate aldolase, putative [Ricinus communis]_x0001_gi|223531989|gb|EEF33801.1| fructose-bisphosphate aldolase, putative [Ricinus communis]	1e-175	B9SRH4_RICCO/11-358 B9SRH4.1 PF00274.14;Glycolytic;	2e-171
comp33386_c0_seq1	1108	660.028	616.204	-0.09912	sp|P46300|RS4_SOLTU 40S ribosomal protein S4 OS=Solanum tuberosum GN=RPS4 PE=2 SV=1	6e-127	gi|462407732|gb|EMJ13066.1| hypothetical protein PRUPE_ppa010094mg [Prunus persica]	2e-128	-	-
comp32926_c0_seq1	739	441.537	611.637	0.470142	sp|O24248|PRU1_PRUAV Major allergen Pru av 1 OS=Prunus avium GN=PRUA1 PE=1 SV=1	4e-32	gi|197312889|gb|ACH63225.1| pathogenesis-related protein 10a [Rheum australe]	1e-60	B5M1X6_RHEAU/1-155 B5M1X6.1 PF00407.14;Bet_v_1;	6e-59
comp22440_c0_seq2	871	698.876	606.089	-0.205507	sp|Q03250|RBG7_ARATH Glycine-rich RNA-binding protein 7 OS=Arabidopsis thaliana GN=RBG7 PE=1 SV=1	3e-35	gi|296142019|gb|ADG96008.1| putative glycine-rich RNA-binding protein 1 [Malus prunifolia]	1e-35	-	-
comp32110_c0_seq1	822	715.241	605.62	-0.240016	sp|P34788|RS18_ARATH 40S ribosomal protein S18 OS=Arabidopsis thaliana GN=RPS18A PE=1 SV=1	2e-70	gi|224085191|ref|XP_002307515.1| predicted protein [Populus trichocarpa]_x0001_gi|222856964|gb|EEE94511.1| predicted protein [Populus trichocarpa]	7e-71	-	-
comp25847_c0_seq1	1414	857.694	602.259	-0.510079	sp|P51091|LDOX_MALDO Leucoanthocyanidin dioxygenase OS=Malus domestica GN=ANS PE=2 SV=1	5e-168	gi|314910750|gb|ADT63066.1| anthocyanidin synthase [Fagopyrum esculentum]	0	E2JAM2_IPOOB/157-255 E2JAM2.1 PF03171.15;2OG-FeII_Oxy;	5e-51
comp25832_c0_seq1	988	708.395	600.688	-0.237937	sp|Q9FVI1|ADF2_PETHY Actin-depolymerizing factor 2 OS=Petunia hybrida GN=ADF2 PE=2 SV=1	6e-64	gi|357448329|ref|XP_003594440.1| Actin depolymerizing factor [Medicago truncatula]_x0001_gi|355483488|gb|AES64691.1| Actin depolymerizing factor [Medicago truncatula]_x0001_gi|388518951|gb|AFK47537.1| unknown [Medicago truncatula]	1e-65	A1XJ49_GOSHI/12-139 A1XJ49.1 PF00241.15;Cofilin_ADF;	3e-60
comp29619_c0_seq3	855	639.943	599.908	-0.0932019	sp|P51823|ARF2_ORYSJ ADP-ribosylation factor 2 OS=Oryza sativa subsp. japonica GN=ARF PE=2 SV=2	2e-100	gi|462401436|gb|EMJ06993.1| hypothetical protein PRUPE_ppa010615mg [Prunus persica]	1e-101	Q6ID97_ARATH/5-177 Q6ID97.1 PF00025.16;Arf;	1e-96
comp33627_c0_seq12	701	586.454	597.312	0.0264664	sp|P50303|METK3_ACTCH S-adenosylmethionine synthase 3 (Fragment) OS=Actinidia chinensis GN=SAM3 PE=2 SV=1	1e-76	gi|255543014|ref|XP_002512570.1| s-adenosylmethionine synthetase, putative [Ricinus communis]_x0001_gi|223548531|gb|EEF50022.1| s-adenosylmethionine synthetase, putative [Ricinus communis]	4e-76	-	-
comp28204_c0_seq1	426	357.259	594.695	0.735177	-	-	-	-	-	-
comp34808_c0_seq3	1438	658.07	592.088	-0.15243	sp|Q9SF40|RL4A_ARATH 60S ribosomal protein L4-1 OS=Arabidopsis thaliana GN=RPL4A PE=2 SV=1	0	gi|462400922|gb|EMJ06479.1| hypothetical protein PRUPE_ppa006524mg [Prunus persica]	0	-	-
comp33128_c0_seq3	516	629.468	591.069	-0.0908071	sp|Q9M5M7|RL10_EUPES 60S ribosomal protein L10 OS=Euphorbia esula GN=RPL10 PE=2 SV=1	2e-87	gi|18203270|sp|Q9M5M7.1|RL10_EUPES RecName: Full=60S ribosomal protein L10_x0001_gi|6984130|gb|AAF34765.1|AF227620_1 60S ribosomal protein L10 [Euphorbia esula]	1e-86	-	-
comp27804_c0_seq1	430	355.103	590.792	0.734412	-	-	-	-	-	-
comp30930_c0_seq5	648	669.507	590.21	-0.181871	sp|Q9M352|RL362_ARATH 60S ribosomal protein L36-2 OS=Arabidopsis thaliana GN=RPL36B PE=2 SV=1	1e-43	gi|197312875|gb|ACH63218.1| ribosomal protein L36 [Rheum australe]	2e-51	-	-
comp29169_c0_seq1	673	555.798	588.347	0.0821068	-	-	-	-	-	-
comp26966_c0_seq1	332	659.618	585.269	-0.172532	-	-	-	-	-	-
comp30992_c0_seq2	590	125.573	584.286	2.21815	-	-	-	-	-	-
comp25895_c0_seq1	665	707.331	584.269	-0.275751	sp|Q9T043|RL142_ARATH 60S ribosomal protein L14-2 OS=Arabidopsis thaliana GN=RPL14B PE=2 SV=1	2e-54	gi|296084563|emb|CBI25584.3| unnamed protein product [Vitis vinifera]	5e-60	-	-
comp31768_c0_seq9	350	699.633	583.317	-0.262318	-	-	-	-	-	-
comp30610_c0_seq1	764	618.323	582.951	-0.0849867	sp|Q9CAX6|RS142_ARATH 40S ribosomal protein S14-2 OS=Arabidopsis thaliana GN=RPS14B PE=1 SV=1	4e-60	gi|224106672|ref|XP_002314245.1| predicted protein [Populus trichocarpa]_x0001_gi|118483965|gb|ABK93870.1| unknown [Populus trichocarpa]_x0001_gi|222850653|gb|EEE88200.1| predicted protein [Populus trichocarpa]	4e-62	-	-
comp28660_c0_seq1	1212	767.07	577.021	-0.410735	sp|Q9XES5|DFRA_MALDO Bifunctional dihydroflavonol 4-reductase/flavanone 4-reductase OS=Malus domestica GN=DFR PE=1 SV=1	2e-156	gi|269838874|gb|ACZ48697.1| dihydroflavonol-4-reductase [Fagopyrum tataricum]	0	D1MIB0_FAGES/8-253 D1MIB0.1 PF01370.16;Epimerase;	8e-144
comp31258_c0_seq1	810	607.82	575.836	-0.0779869	sp|Q9ATF5|RL18A_CASSA 60S ribosomal protein L18a OS=Castanea sativa GN=RPL18A PE=2 SV=1	2e-92	gi|224078998|ref|XP_002305712.1| predicted protein [Populus trichocarpa]_x0001_gi|224079000|ref|XP_002305713.1| predicted protein [Populus trichocarpa]_x0001_gi|224079007|ref|XP_002305715.1| predicted protein [Populus trichocarpa]_x0001_gi|118481545|gb|ABK92715.1| unknown [Populus trichocarpa]_x0001_gi|222848676|gb|EEE86223.1| predicted protein [Populus trichocarpa]_x0001_gi|222848677|gb|EEE86224…	4e-95	-	-
comp28983_c0_seq2	491	343.969	575.46	0.74244	-	-	-	-	-	-
comp20097_c0_seq2	495	124.515	574.978	2.20719	-	-	-	-	-	-
comp29046_c0_seq6	616	615.693	574.974	-0.0987136	sp|Q9SIK2|RS252_ARATH 40S ribosomal protein S25-2 OS=Arabidopsis thaliana GN=RPS25B PE=2 SV=1	9e-27	gi|15226590|ref|NP_179752.1| 40S ribosomal protein S25-2 [Arabidopsis thaliana]_x0001_gi|30580492|sp|Q9SIK2.1|RS252_ARATH RecName: Full=40S ribosomal protein S25-2_x0001_gi|4567232|gb|AAD23647.1| 40S ribosomal protein S25 [Arabidopsis thaliana]_x0001_gi|15081638|gb|AAK82474.1| At2g21580/F2G1.15 [Arabidopsis thaliana]_x0001_gi|20147155|gb|AAM10294.1| At2g21580/F2G1.15 [Arabidopsis thaliana]_x0001_…	5e-26	-	-
comp34993_c0_seq1	2841	533.791	574.861	0.10694	sp|O23755|EF2_BETVU Elongation factor 2 OS=Beta vulgaris PE=2 SV=1	0	gi|502145726|ref|XP_004506153.1| PREDICTED: elongation factor 2-like isoform X1 [Cicer arietinum]_x0001_gi|502145728|ref|XP_004506154.1| PREDICTED: elongation factor 2-like isoform X2 [Cicer arietinum]	0	B9HH10_POPTR/17-342 B9HH10.1 PF00009.22;GTP_EFTU;	2e-179
comp31715_c0_seq5	432	490.66	572.17	0.221722	-	-	-	-	-	-
comp33062_c0_seq1	2028	604.669	571.684	-0.0809265	sp|P19023|ATPBM_MAIZE ATP synthase subunit beta, mitochondrial OS=Zea mays GN=ATPB PE=1 SV=1	0	gi|225424142|ref|XP_002283951.1| PREDICTED: ATP synthase subunit beta, mitochondrial-like [Vitis vinifera]	0	I1NFS4_SOYBN/212-434 I1NFS4.1 PF00006.20;ATP-synt_ab;	2e-109
comp32465_c0_seq1	1037	637.599	570.877	-0.15947	sp|Q9LHP1|RL74_ARATH 60S ribosomal protein L7-4 OS=Arabidopsis thaliana GN=RPL7D PE=2 SV=1	6e-99	gi|502148036|ref|XP_004507013.1| PREDICTED: 60S ribosomal protein L7-4-like isoform X1 [Cicer arietinum]_x0001_gi|502148038|ref|XP_004507014.1| PREDICTED: 60S ribosomal protein L7-4-like isoform X2 [Cicer arietinum]	3e-103	-	-
comp29702_c0_seq1	1060	16.3469	570.865	5.12606	sp|Q9ZUT3|ALS3_ARATH Protein ALUMINUM SENSITIVE 3 OS=Arabidopsis thaliana GN=ALS3 PE=1 SV=1	5e-111	gi|508715768|gb|EOY07665.1| Aluminum sensitive 3 [Theobroma cacao]	3e-117	I1L8P0_SOYBN/4-247 I1L8P0.1 PF03649.8;UPF0014;	1e-107
comp32072_c0_seq1	671	603.262	570.531	-0.0804779	sp|Q9FDZ9|RL212_ARATH 60S ribosomal protein L21-2 OS=Arabidopsis thaliana GN=RPL21E PE=2 SV=1	1e-80	gi|242034227|ref|XP_002464508.1| hypothetical protein SORBIDRAFT_01g019840 [Sorghum bicolor]_x0001_gi|241918362|gb|EER91506.1| hypothetical protein SORBIDRAFT_01g019840 [Sorghum bicolor]	7e-85	-	-
comp27122_c0_seq1	873	555.145	569.665	0.0372479	sp|P93258|SODC1_MESCR Superoxide dismutase [Cu-Zn] 1 OS=Mesembryanthemum crystallinum GN=SODCC.1 PE=2 SV=1	3e-80	gi|259016718|gb|ACV89347.1| Cu/Zn superoxide dismutase [Knorringia sibirica]	1e-82	-	-
comp28039_c0_seq1	718	573.629	569.614	-0.0101321	sp|Q9SGA6|RS191_ARATH 40S ribosomal protein S19-1 OS=Arabidopsis thaliana GN=RPS19A PE=2 SV=1	6e-65	gi|255570268|ref|XP_002526094.1| 40S ribosomal protein S19, putative [Ricinus communis]_x0001_gi|223534591|gb|EEF36288.1| 40S ribosomal protein S19, putative [Ricinus communis]	7e-66	-	-
comp30070_c0_seq1	845	596.596	569.449	-0.0671868	sp|P42791|RL182_ARATH 60S ribosomal protein L18-2 OS=Arabidopsis thaliana GN=RPL18B PE=1 SV=2	5e-87	gi|224131092|ref|XP_002320999.1| predicted protein [Populus trichocarpa]_x0001_gi|118483859|gb|ABK93820.1| unknown [Populus trichocarpa]_x0001_gi|222861772|gb|EEE99314.1| predicted protein [Populus trichocarpa]	5e-92	-	-
comp30127_c0_seq12	575	609.35	569.448	-0.0977082	sp|Q76H85|H4_SILLA Histone H4 OS=Silene latifolia GN=SlH4 PE=3 SV=3	9e-38	gi|356557465|ref|XP_003547036.1| PREDICTED: histone H4-like [Glycine max]	2e-37	Q4N1Q2_THEPA/25-94 Q4N1Q2.1 PF00125.19;Histone;	3e-31
comp25710_c0_seq2	571	675.814	569.06	-0.248047	sp|Q9XHE4|RL37A_GOSHI 60S ribosomal protein L37a OS=Gossypium hirsutum GN=RPL37A PE=3 SV=1	2e-45	gi|470143177|ref|XP_004307258.1| PREDICTED: 60S ribosomal protein L37a-like [Fragaria vesca subsp. vesca]	2e-46	-	-
comp28975_c0_seq1	744	617.488	569.046	-0.117866	sp|P50888|RL24_HORVU 60S ribosomal protein L24 OS=Hordeum vulgare GN=RPL24 PE=2 SV=1	3e-60	gi|475622246|gb|EMT31808.1| 60S ribosomal protein L24 [Aegilops tauschii]	2e-59	-	-
comp31681_c0_seq14	855	615.813	567.522	-0.117816	sp|P51823|ARF2_ORYSJ ADP-ribosylation factor 2 OS=Oryza sativa subsp. japonica GN=ARF PE=2 SV=2	2e-100	gi|462401436|gb|EMJ06993.1| hypothetical protein PRUPE_ppa010615mg [Prunus persica]	1e-101	Q6ID97_ARATH/5-177 Q6ID97.1 PF00025.16;Arf;	1e-96
comp31681_c0_seq3	841	605.942	566.418	-0.0973112	sp|P51823|ARF2_ORYSJ ADP-ribosylation factor 2 OS=Oryza sativa subsp. japonica GN=ARF PE=2 SV=2	2e-100	gi|297736783|emb|CBI25984.3| unnamed protein product [Vitis vinifera]	2e-101	Q6ID97_ARATH/5-177 Q6ID97.1 PF00025.16;Arf;	1e-96
comp33128_c0_seq4	997	624.912	566.007	-0.142833	sp|Q9M5M7|RL10_EUPES 60S ribosomal protein L10 OS=Euphorbia esula GN=RPL10 PE=2 SV=1	3e-122	gi|388501178|gb|AFK38655.1| unknown [Lotus japonicus]	4e-123	-	-
comp28148_c0_seq1	1548	693.889	564.741	-0.297115	sp|O81919|CALR_BETVU Calreticulin OS=Beta vulgaris PE=2 SV=1	0	gi|11131631|sp|O81919.1|CALR_BETVU RecName: Full=Calreticulin; Flags: Precursor_x0001_gi|3288109|emb|CAA05161.1| calreticulin [Beta vulgaris subsp. vulgaris]	0	CALR_BETVU/27-339 O81919.1 PF00262.13;Calreticulin;	2e-171
comp33281_c0_seq3	879	587.963	564.287	-0.0592966	sp|Q9SRX2|RL191_ARATH 60S ribosomal protein L19-1 OS=Arabidopsis thaliana GN=RPL19A PE=2 SV=1	6e-88	gi|357442391|ref|XP_003591473.1| Ribosomal protein L19 [Medicago truncatula]_x0001_gi|217071646|gb|ACJ84183.1| unknown [Medicago truncatula]_x0001_gi|355480521|gb|AES61724.1| Ribosomal protein L19 [Medicago truncatula]	2e-91	-	-
comp34994_c0_seq1	2956	526.129	563.341	0.0985929	sp|O23755|EF2_BETVU Elongation factor 2 OS=Beta vulgaris PE=2 SV=1	0	gi|502145726|ref|XP_004506153.1| PREDICTED: elongation factor 2-like isoform X1 [Cicer arietinum]_x0001_gi|502145728|ref|XP_004506154.1| PREDICTED: elongation factor 2-like isoform X2 [Cicer arietinum]	0	B9HH10_POPTR/17-342 B9HH10.1 PF00009.22;GTP_EFTU;	2e-179
comp30232_c0_seq2	861	587.992	563.183	-0.0621932	sp|P51413|RL172_ARATH 60S ribosomal protein L17-2 OS=Arabidopsis thaliana GN=RPL17B PE=2 SV=2	2e-73	gi|502141106|ref|XP_004504447.1| PREDICTED: 60S ribosomal protein L17-1-like [Cicer arietinum]_x0001_gi|502141108|ref|XP_004504448.1| PREDICTED: 60S ribosomal protein L17-1-like [Cicer arietinum]	3e-76	-	-
comp33398_c0_seq3	882	615.487	560.868	-0.134067	sp|Q9M5M7|RL10_EUPES 60S ribosomal protein L10 OS=Euphorbia esula GN=RPL10 PE=2 SV=1	4e-116	gi|388501178|gb|AFK38655.1| unknown [Lotus japonicus]	7e-117	-	-
comp33398_c0_seq10	816	599.282	558.864	-0.100738	sp|Q9M5M7|RL10_EUPES 60S ribosomal protein L10 OS=Euphorbia esula GN=RPL10 PE=2 SV=1	3e-115	gi|388501178|gb|AFK38655.1| unknown [Lotus japonicus]	4e-117	-	-
comp32465_c0_seq4	965	609.705	557.739	-0.128521	sp|Q9LHP1|RL74_ARATH 60S ribosomal protein L7-4 OS=Arabidopsis thaliana GN=RPL7D PE=2 SV=1	1e-97	gi|449453363|ref|XP_004144427.1| PREDICTED: 60S ribosomal protein L7-4-like isoform 2 [Cucumis sativus]	3e-102	-	-
comp32068_c0_seq4	1595	599.924	557.104	-0.106834	sp|P19023|ATPBM_MAIZE ATP synthase subunit beta, mitochondrial OS=Zea mays GN=ATPB PE=1 SV=1	0	gi|225424142|ref|XP_002283951.1| PREDICTED: ATP synthase subunit beta, mitochondrial-like [Vitis vinifera]	0	I1NFS4_SOYBN/212-434 I1NFS4.1 PF00006.20;ATP-synt_ab;	2e-109
comp28968_c0_seq1	885	614.169	556.143	-0.143181	sp|P30707|RL9_PEA 60S ribosomal protein L9 OS=Pisum sativum GN=RPL9 PE=1 SV=1	2e-88	gi|449456337|ref|XP_004145906.1| PREDICTED: 60S ribosomal protein L9-like [Cucumis sativus]_x0001_gi|449497261|ref|XP_004160355.1| PREDICTED: 60S ribosomal protein L9-like [Cucumis sativus]	7e-93	-	-
comp30992_c0_seq8	719	110.724	553.63	2.32196	-	-	-	-	-	-
comp14028_c0_seq1	448	649.067	551.736	-0.234389	sp|Q84WM0|RL292_ARATH 60S ribosomal protein L29-2 OS=Arabidopsis thaliana GN=RPL29B PE=2 SV=2	4e-24	gi|357478935|ref|XP_003609753.1| 60S ribosomal protein L29 [Medicago truncatula]_x0001_gi|355510808|gb|AES91950.1| 60S ribosomal protein L29 [Medicago truncatula]	7e-27	-	-
comp34847_c0_seq1	1796	614.268	549.071	-0.161875	sp|O23255|SAHH1_ARATH Adenosylhomocysteinase 1 OS=Arabidopsis thaliana GN=SAHH1 PE=1 SV=1	0	gi|225433506|ref|XP_002266154.1| PREDICTED: adenosylhomocysteinase isoform 1 [Vitis vinifera]_x0001_gi|147783188|emb|CAN64242.1| hypothetical protein VITISV_022595 [Vitis vinifera]	0	Q4H1G1_BETVU/14-486 Q4H1G1.1 PF05221.12;AdoHcyase;	0
comp26948_c0_seq6	730	594.746	548.114	-0.117799	sp|P49690|RL23_ARATH 60S ribosomal protein L23 OS=Arabidopsis thaliana GN=RPL23A PE=2 SV=3	2e-75	gi|32400871|gb|AAP80667.1|AF479048_1 ribosomal Pr 117, partial [Triticum aestivum]	2e-76	-	-
comp26537_c0_seq1	1097	658.571	547.597	-0.266226	sp|Q285L8|RS3A_TOBAC 40S ribosomal protein S3a OS=Nicotiana tabacum GN=cyc07 PE=1 SV=1	2e-117	gi|117671302|gb|ABK56834.1| RPS3 [Cymbidium hybrid cultivar]	9e-120	-	-
comp28087_c0_seq1	527	615.869	547.291	-0.170315	sp|Q9M2F1|RS272_ARATH 40S ribosomal protein S27-2 OS=Arabidopsis thaliana GN=RPS27B PE=2 SV=2	5e-36	gi|508701388|gb|EOX93284.1| Ribosomal protein S27 [Theobroma cacao]	4e-36	-	-
comp23960_c0_seq1	546	526.636	547.21	0.0552891	-	-	-	-	-	-
comp34034_c0_seq1	625	985.096	545.304	-0.853204	sp|P14009|14KD_DAUCA 14 kDa proline-rich protein DC2.15 OS=Daucus carota PE=2 SV=1	6e-23	gi|10798752|dbj|BAB16428.1| P-rich protein EIG-I30 [Nicotiana tabacum]	2e-26	Q39176_ARATH/78-167 Q39176.1 PF00234.17;Tryp_alpha_amyl;	2e-25
comp33627_c0_seq11	596	437.133	544.79	0.317629	sp|P50303|METK3_ACTCH S-adenosylmethionine synthase 3 (Fragment) OS=Actinidia chinensis GN=SAM3 PE=2 SV=1	4e-77		2e-76	-	-
comp26628_c0_seq3	724	580.26	542.994	-0.0957628	sp|P19177|H2A_PETCR Histone H2A OS=Petroselinum crispum PE=2 SV=1	5e-37	gi|413942269|gb|AFW74918.1| hypothetical protein ZEAMMB73_393221 [Zea mays]	4e-37	H2A2_WHEAT/24-97 P02276.1 PF00125.19;Histone;	7e-22
comp33180_c0_seq11	1476	932.94	541.688	-0.784321	sp|Q9XJ57|CHS2_CITSI Chalcone synthase 2 OS=Citrus sinensis GN=CHS2 PE=2 SV=1	0	gi|269856500|gb|ACZ51476.1| chalcone synthase [Fagopyrum esculentum]	0	F1T2K3_DAHPI/5-231 F1T2K3.1 PF00195.14;Chal_sti_synt_N;	2e-107
comp30610_c0_seq2	711	570.097	540.852	-0.075975	sp|Q9CAX6|RS142_ARATH 40S ribosomal protein S14-2 OS=Arabidopsis thaliana GN=RPS14B PE=1 SV=1	3e-60	gi|224106672|ref|XP_002314245.1| predicted protein [Populus trichocarpa]_x0001_gi|118483965|gb|ABK93870.1| unknown [Populus trichocarpa]_x0001_gi|222850653|gb|EEE88200.1| predicted protein [Populus trichocarpa]	3e-62	-	-
comp25710_c0_seq1	561	633.159	538.047	-0.234835	sp|Q9XHE4|RL37A_GOSHI 60S ribosomal protein L37a OS=Gossypium hirsutum GN=RPL37A PE=3 SV=1	1e-45	gi|475613675|gb|EMT28829.1| 60S ribosomal protein L37a [Aegilops tauschii]	1e-46	-	-
comp30323_c0_seq2	951	231.282	538.029	1.21803	-	-	-	-	-	-
comp25937_c0_seq1	497	616.648	537.596	-0.197925	-	-	-	-	-	-
comp25851_c0_seq1	659	753.113	537.276	-0.487203	sp|Q8H5T6|LTI6A_ORYSJ Hydrophobic protein LTI6A OS=Oryza sativa subsp. japonica GN=LTI6A PE=2 SV=1	1e-12	gi|460369029|ref|XP_004230367.1| PREDICTED: hydrophobic protein LTI6A-like [Solanum lycopersicum]_x0001_gi|24745954|dbj|BAC23051.1| low temperature and salt responsive protein [Solanum tuberosum]	1e-14	Q8H9B8_SOLTU/6-56 Q8H9B8.1 PF01679.12;Pmp3;	5e-15
comp30997_c0_seq2	649	571.735	536.936	-0.0905979	sp|Q9SIK2|RS252_ARATH 40S ribosomal protein S25-2 OS=Arabidopsis thaliana GN=RPS25B PE=2 SV=1	9e-27	gi|15226590|ref|NP_179752.1| 40S ribosomal protein S25-2 [Arabidopsis thaliana]_x0001_gi|30580492|sp|Q9SIK2.1|RS252_ARATH RecName: Full=40S ribosomal protein S25-2_x0001_gi|4567232|gb|AAD23647.1| 40S ribosomal protein S25 [Arabidopsis thaliana]_x0001_gi|15081638|gb|AAK82474.1| At2g21580/F2G1.15 [Arabidopsis thaliana]_x0001_gi|20147155|gb|AAM10294.1| At2g21580/F2G1.15 [Arabidopsis thaliana]_x0001_…	6e-26	-	-
comp31668_c0_seq2	751	584.908	536.89	-0.123584	sp|P50888|RL24_HORVU 60S ribosomal protein L24 OS=Hordeum vulgare GN=RPL24 PE=2 SV=1	3e-60	gi|255575465|ref|XP_002528634.1| 60S ribosomal protein L24, putative [Ricinus communis]_x0001_gi|223531923|gb|EEF33737.1| 60S ribosomal protein L24, putative [Ricinus communis]	3e-60	-	-
comp29517_c0_seq1	690	568.907	536.883	-0.0835857	sp|P49216|RS26_ORYSJ 40S ribosomal protein S26 OS=Oryza sativa subsp. japonica GN=RPS26 PE=2 SV=2	5e-40	gi|297736505|emb|CBI25376.3| unnamed protein product [Vitis vinifera]	3e-45	-	-
comp31157_c0_seq4	1429	577.243	536.352	-0.106	sp|A1JPN5|ARNA_YERE8 Bifunctional polymyxin resistance protein ArnA OS=Yersinia enterocolitica serotype O:8 / biotype 1B (strain 8081) GN=arnA PE=3 SV=1	6e-57	gi|356543530|ref|XP_003540213.1| PREDICTED: bifunctional polymyxin resistance protein ArnA-like [Glycine max]	0	Q2I2N3_SOLTU/17-287 Q2I2N3.1 PF01370.16;Epimerase;	6e-151
comp29578_c0_seq6	720	570.461	536.148	-0.0894963	sp|P62981|RS27A_SOLTU Ubiquitin-40S ribosomal protein S27a OS=Solanum tuberosum GN=UBI3 PE=2 SV=2	3e-70	gi|225462644|ref|XP_002266750.1| PREDICTED: ubiquitin-40S ribosomal protein S27a isoform 1 [Vitis vinifera]_x0001_gi|359491770|ref|XP_003634320.1| PREDICTED: ubiquitin-40S ribosomal protein S27a isoform 2 [Vitis vinifera]_x0001_gi|147836392|emb|CAN75420.1| hypothetical protein VITISV_037877 [Vitis vinifera]	2e-70	G9E5X0_MPSP1/6-74 G9E5X0.1 PF00240.18;ubiquitin;	2e-31
comp23928_c0_seq1	662	751.926	536	-0.488359	sp|Q8H5T6|LTI6A_ORYSJ Hydrophobic protein LTI6A OS=Oryza sativa subsp. japonica GN=LTI6A PE=2 SV=1	1e-12	gi|460369029|ref|XP_004230367.1| PREDICTED: hydrophobic protein LTI6A-like [Solanum lycopersicum]_x0001_gi|24745954|dbj|BAC23051.1| low temperature and salt responsive protein [Solanum tuberosum]	1e-14	Q8H9B8_SOLTU/6-56 Q8H9B8.1 PF01679.12;Pmp3;	5e-15
comp16147_c0_seq1	427	611.016	534.306	-0.193543	sp|Q84WM0|RL292_ARATH 60S ribosomal protein L29-2 OS=Arabidopsis thaliana GN=RPL29B PE=2 SV=2	6e-25	gi|357478935|ref|XP_003609753.1| 60S ribosomal protein L29 [Medicago truncatula]_x0001_gi|355510808|gb|AES91950.1| 60S ribosomal protein L29 [Medicago truncatula]	3e-27	-	-
comp16235_c0_seq1	454	624.152	532.881	-0.228085	sp|Q84WM0|RL292_ARATH 60S ribosomal protein L29-2 OS=Arabidopsis thaliana GN=RPL29B PE=2 SV=2	4e-24	gi|357478935|ref|XP_003609753.1| 60S ribosomal protein L29 [Medicago truncatula]_x0001_gi|355510808|gb|AES91950.1| 60S ribosomal protein L29 [Medicago truncatula]	7e-27	-	-
comp23706_c0_seq2	562	599.385	532.078	-0.171844	sp|Q9XHE4|RL37A_GOSHI 60S ribosomal protein L37a OS=Gossypium hirsutum GN=RPL37A PE=3 SV=1	7e-46	gi|470143177|ref|XP_004307258.1| PREDICTED: 60S ribosomal protein L37a-like [Fragaria vesca subsp. vesca]	5e-46	-	-
comp33790_c0_seq4	1537	587.878	530.884	-0.147118	sp|Q9AT55|METK2_ELAUM S-adenosylmethionine synthase 2 OS=Elaeagnus umbellata GN=SAMS2 PE=2 SV=1	0	gi|255543014|ref|XP_002512570.1| s-adenosylmethionine synthetase, putative [Ricinus communis]_x0001_gi|223548531|gb|EEF50022.1| s-adenosylmethionine synthetase, putative [Ricinus communis]	0	-	-
comp33281_c0_seq4	857	556.326	529.705	-0.0707428	sp|Q9SRX2|RL191_ARATH 60S ribosomal protein L19-1 OS=Arabidopsis thaliana GN=RPL19A PE=2 SV=1	5e-88	gi|357442391|ref|XP_003591473.1| Ribosomal protein L19 [Medicago truncatula]_x0001_gi|217071646|gb|ACJ84183.1| unknown [Medicago truncatula]_x0001_gi|355480521|gb|AES61724.1| Ribosomal protein L19 [Medicago truncatula]	2e-91	-	-
comp21257_c0_seq1	944	456.198	528.458	0.21213	sp|P38546|RAN1_SOLLC GTP-binding nuclear protein Ran1 OS=Solanum lycopersicum GN=RAN1 PE=2 SV=1	3e-127	gi|462397999|gb|EMJ03667.1| hypothetical protein PRUPE_ppa010188mg [Prunus persica]	8e-128	RAN1_ORYSJ/15-173 Q7F7I7.1 PF00071.17;Ras;	3e-93
comp25813_c1_seq3	683	612.318	525.948	-0.219363	sp|P49200|RS201_ARATH 40S ribosomal protein S20-1 OS=Arabidopsis thaliana GN=RPS20A PE=2 SV=2	1e-55	gi|502084522|ref|XP_004487705.1| PREDICTED: 40S ribosomal protein S20-2-like [Cicer arietinum]	2e-58	-	-
comp33004_c0_seq1	1373	513.294	525.751	0.0345944	sp|P80607|UPTG_MAIZE Alpha-1,4-glucan-protein synthase [UDP-forming] OS=Zea mays GN=UPTG PE=1 SV=2	0	gi|194700860|gb|ACF84514.1| unknown [Zea mays]_x0001_gi|414871693|tpg|DAA50250.1| TPA: alpha-1,4-glucan-protein synthase [UDP-forming] [Zea mays]	0	-	-
comp33627_c0_seq9	1610	560.951	524.02	-0.098251	sp|Q9AT55|METK2_ELAUM S-adenosylmethionine synthase 2 OS=Elaeagnus umbellata GN=SAMS2 PE=2 SV=1	0	gi|255543014|ref|XP_002512570.1| s-adenosylmethionine synthetase, putative [Ricinus communis]_x0001_gi|223548531|gb|EEF50022.1| s-adenosylmethionine synthetase, putative [Ricinus communis]	0	-	-
comp33128_c0_seq1	873	561.564	522.42	-0.104239	sp|Q9M5M7|RL10_EUPES 60S ribosomal protein L10 OS=Euphorbia esula GN=RPL10 PE=2 SV=1	1e-121	gi|388501178|gb|AFK38655.1| unknown [Lotus japonicus]	4e-122	-	-
comp33398_c0_seq6	748	561.274	520.975	-0.10749	sp|Q9M5M7|RL10_EUPES 60S ribosomal protein L10 OS=Euphorbia esula GN=RPL10 PE=2 SV=1	1e-115	gi|388501178|gb|AFK38655.1| unknown [Lotus japonicus]	3e-116	-	-
comp16417_c0_seq1	570	552.873	520.945	-0.085819	-	-	-	-	-	-
comp31420_c0_seq1	758	597.794	519.162	-0.203465	sp|P42794|RL112_ARATH 60S ribosomal protein L11-2 OS=Arabidopsis thaliana GN=RPL11B PE=2 SV=2	9e-91	gi|482554524|gb|EOA18717.1| hypothetical protein CARUB_v10007309mg [Capsella rubella]	2e-90	-	-
comp30262_c0_seq2	1054	532.517	517.481	-0.0413198	sp|Q9FJA6|RS33_ARATH 40S ribosomal protein S3-3 OS=Arabidopsis thaliana GN=RPS3C PE=1 SV=1	4e-115	gi|356534900|ref|XP_003535989.1| PREDICTED: 40S ribosomal protein S3-3-like [Glycine max]	3e-119	-	-
comp29950_c0_seq1	582	613.374	514.134	-0.254621	sp|P56724|RLA3_ORYSJ 60S acidic ribosomal protein P3 OS=Oryza sativa subsp. japonica GN=Os06g0701400 PE=2 SV=3	2e-21	gi|460394533|ref|XP_004242857.1| PREDICTED: 60S acidic ribosomal protein P3-like [Solanum lycopersicum]	2e-23	-	-
comp35033_c0_seq1	229	420.27	513.299	0.288486	sp|P0DH99|EF1A1_ARATH Elongation factor 1-alpha 1 OS=Arabidopsis thaliana GN=A1 PE=1 SV=1	1e-39	gi|295789|emb|CAA34456.1| elongation factor 1-alpha [Arabidopsis thaliana]	9e-39	F1T217_CUCMO/1-145 F1T217.1 PF00009.22;GTP_EFTU;	2e-39
comp27230_c0_seq1	697	546.325	511.001	-0.0964355	sp|Q9FNP8|RS193_ARATH 40S ribosomal protein S19-3 OS=Arabidopsis thaliana GN=RPS19C PE=2 SV=1	4e-65	gi|255570268|ref|XP_002526094.1| 40S ribosomal protein S19, putative [Ricinus communis]_x0001_gi|223534591|gb|EEF36288.1| 40S ribosomal protein S19, putative [Ricinus communis]	8e-66	-	-
comp33180_c0_seq5	1375	860.586	507.81	-0.761031	sp|Q9XJ57|CHS2_CITSI Chalcone synthase 2 OS=Citrus sinensis GN=CHS2 PE=2 SV=1	0	gi|269856500|gb|ACZ51476.1| chalcone synthase [Fagopyrum esculentum]	0	F1T2K3_DAHPI/5-231 F1T2K3.1 PF00195.14;Chal_sti_synt_N;	2e-107
comp33398_c0_seq15	816	549.469	507.266	-0.115298	sp|Q9M5M7|RL10_EUPES 60S ribosomal protein L10 OS=Euphorbia esula GN=RPL10 PE=2 SV=1	3e-115	gi|388501178|gb|AFK38655.1| unknown [Lotus japonicus]	5e-117	-	-
comp30465_c1_seq9	511	541.378	504.054	-0.10306	sp|Q76H85|H4_SILLA Histone H4 OS=Silene latifolia GN=SlH4 PE=3 SV=3	7e-38	gi|356557465|ref|XP_003547036.1| PREDICTED: histone H4-like [Glycine max]	1e-37	Q4N1Q2_THEPA/25-94 Q4N1Q2.1 PF00125.19;Histone;	3e-31
comp28169_c0_seq2	1390	744.592	500.941	-0.57181	sp|Q06942|FL3H_MALDO Naringenin,2-oxoglutarate 3-dioxygenase OS=Malus domestica PE=2 SV=1	8e-170	gi|314910746|gb|ADT63064.1| flavones 3-hydroxylase [Fagopyrum esculentum]	0	H9AZQ8_9ERIC/194-295 H9AZQ8.1 PF03171.15;2OG-FeII_Oxy;	2e-53
comp33327_c0_seq3	958	529.775	498.595	-0.0875113	sp|Q9SRX2|RL191_ARATH 60S ribosomal protein L19-1 OS=Arabidopsis thaliana GN=RPL19A PE=2 SV=1	7e-88	gi|357442391|ref|XP_003591473.1| Ribosomal protein L19 [Medicago truncatula]_x0001_gi|217071646|gb|ACJ84183.1| unknown [Medicago truncatula]_x0001_gi|355480521|gb|AES61724.1| Ribosomal protein L19 [Medicago truncatula]	8e-91	-	-
comp26511_c0_seq1	608	588.263	497.781	-0.240948	sp|P41099|RLA2_PARAR 60S acidic ribosomal protein P2 OS=Parthenium argentatum PE=3 SV=1	7e-18	gi|462398246|gb|EMJ03914.1| hypothetical protein PRUPE_ppa012794mg [Prunus persica]	1e-22	-	-
comp30973_c0_seq1	632	584.244	496.663	-0.234303	sp|Q9M352|RL362_ARATH 60S ribosomal protein L36-2 OS=Arabidopsis thaliana GN=RPL36B PE=2 SV=1	1e-43	gi|197312875|gb|ACH63218.1| ribosomal protein L36 [Rheum australe]	2e-51	-	-
comp32465_c0_seq3	991	527.641	496.363	-0.0881617	sp|Q9LHP1|RL74_ARATH 60S ribosomal protein L7-4 OS=Arabidopsis thaliana GN=RPL7D PE=2 SV=1	2e-106	gi|502148036|ref|XP_004507013.1| PREDICTED: 60S ribosomal protein L7-4-like isoform X1 [Cicer arietinum]_x0001_gi|502148038|ref|XP_004507014.1| PREDICTED: 60S ribosomal protein L7-4-like isoform X2 [Cicer arietinum]	1e-113	-	-
comp34499_c0_seq1	1967	473.582	492.249	0.0557746	sp|Q42908|PMGI_MESCR 2,3-bisphosphoglycerate-independent phosphoglycerate mutase OS=Mesembryanthemum crystallinum GN=PGM1 PE=1 SV=1	0	gi|3914394|sp|Q42908.1|PMGI_MESCR RecName: Full=2,3-bisphosphoglycerate-independent phosphoglycerate mutase; Short=BPG-independent PGAM; Short=Phosphoglyceromutase; AltName: Full=PGAM-I_x0001_gi|602426|gb|AAA86979.1| phosphoglyceromutase [Mesembryanthemum crystallinum]	0	-	-
comp27051_c0_seq1	1451	524.73	491.282	-0.0950232	sp|Q9LZG0|ADK2_ARATH Adenosine kinase 2 OS=Arabidopsis thaliana GN=ADK2 PE=1 SV=1	3e-164	gi|508726787|gb|EOY18684.1| Adenosine kinase 2 [Theobroma cacao]	3e-173	Q2XPV0_SOLTU/23-339 Q2XPV0.1 PF00294.19;PfkB;	1e-159
comp33790_c0_seq5	869	379.211	489.049	0.366978	sp|A7Q0V4|METK5_VITVI S-adenosylmethionine synthase 5 OS=Vitis vinifera GN=METK5 PE=2 SV=1	9e-132	gi|452090878|gb|AGF95109.1| S-adenosylmethionine synthetase [Prunus persica]_x0001_gi|462419949|gb|EMJ24212.1| hypothetical protein PRUPE_ppa006841mg [Prunus persica]_x0001_gi|462419950|gb|EMJ24213.1| hypothetical protein PRUPE_ppa006841mg [Prunus persica]_x0001_gi|462419951|gb|EMJ24214.1| hypothetical protein PRUPE_ppa006841mg [Prunus persica]	2e-131	-	-
comp26948_c0_seq3	629	529.103	488.878	-0.114074	sp|P49690|RL23_ARATH 60S ribosomal protein L23 OS=Arabidopsis thaliana GN=RPL23A PE=2 SV=3	2e-75	gi|32400871|gb|AAP80667.1|AF479048_1 ribosomal Pr 117, partial [Triticum aestivum]	1e-76	-	-
comp31739_c0_seq12	709	529.473	488.345	-0.116656	sp|P62981|RS27A_SOLTU Ubiquitin-40S ribosomal protein S27a OS=Solanum tuberosum GN=UBI3 PE=2 SV=2	9e-71	gi|117607067|gb|ABK42077.1| ubiquitin extension protein [Capsicum annuum]	7e-71	G9E5X0_MPSP1/6-74 G9E5X0.1 PF00240.18;ubiquitin;	2e-31
comp33327_c0_seq2	864	555.08	488.191	-0.185251	sp|Q9SRX2|RL191_ARATH 60S ribosomal protein L19-1 OS=Arabidopsis thaliana GN=RPL19A PE=2 SV=1	1e-87	gi|357442391|ref|XP_003591473.1| Ribosomal protein L19 [Medicago truncatula]_x0001_gi|217071646|gb|ACJ84183.1| unknown [Medicago truncatula]_x0001_gi|355480521|gb|AES61724.1| Ribosomal protein L19 [Medicago truncatula]	4e-91	-	-
comp26948_c0_seq4	681	501.899	484.015	-0.0523458	sp|P49690|RL23_ARATH 60S ribosomal protein L23 OS=Arabidopsis thaliana GN=RPL23A PE=2 SV=3	2e-75	gi|32400871|gb|AAP80667.1|AF479048_1 ribosomal Pr 117, partial [Triticum aestivum]	2e-76	-	-
comp32444_c0_seq1	731	506.493	481.643	-0.0725772	sp|P49215|RS17_SOLLC 40S ribosomal protein S17 OS=Solanum lycopersicum GN=RPS17 PE=2 SV=3	2e-58	gi|296084464|emb|CBI25023.3| unnamed protein product [Vitis vinifera]	2e-59	-	-
comp33456_c0_seq1	816	539.169	480.672	-0.165685	sp|O82204|RL281_ARATH 60S ribosomal protein L28-1 OS=Arabidopsis thaliana GN=RPL28A PE=2 SV=1	1e-53	gi|225442353|ref|XP_002281233.1| PREDICTED: 60S ribosomal protein L28-2 [Vitis vinifera]_x0001_gi|147863559|emb|CAN84039.1| hypothetical protein VITISV_024169 [Vitis vinifera]_x0001_gi|297743118|emb|CBI35985.3| unnamed protein product [Vitis vinifera]	2e-61	-	-
comp34637_c0_seq1	2004	269.272	479.96	0.833851	sp|P49296|ACEA_CUCSA Isocitrate lyase OS=Cucumis sativus PE=3 SV=1	0	gi|449490272|ref|XP_004158557.1| PREDICTED: isocitrate lyase-like [Cucumis sativus]_x0001_gi|1351840|sp|P49296.1|ACEA_CUCSA RecName: Full=Isocitrate lyase; Short=ICL; Short=Isocitrase; Short=Isocitratase_x0001_gi|1052578|emb|CAA84632.1| isocitrate lyase [Cucumis sativus]	0	-	-
comp25735_c0_seq1	602	524.695	478.975	-0.131529	sp|Q9SIM4|RL141_ARATH 60S ribosomal protein L14-1 OS=Arabidopsis thaliana GN=RPL14A PE=2 SV=1	4e-47	gi|296084563|emb|CBI25584.3| unnamed protein product [Vitis vinifera]	1e-50	-	-
comp33386_c0_seq2	1098	508.803	478.896	-0.0873938	sp|P46300|RS4_SOLTU 40S ribosomal protein S4 OS=Solanum tuberosum GN=RPS4 PE=2 SV=1	5e-128	gi|356496247|ref|XP_003516980.1| PREDICTED: 40S ribosomal protein S4-like [Glycine max]	1e-128	-	-
comp26628_c0_seq1	714	525.765	478.869	-0.134788	sp|P19177|H2A_PETCR Histone H2A OS=Petroselinum crispum PE=2 SV=1	6e-38	gi|470116850|ref|XP_004294587.1| PREDICTED: histone H2A-like [Fragaria vesca subsp. vesca]	6e-38	H2A2_WHEAT/24-97 P02276.1 PF00125.19;Histone;	7e-22
comp29578_c0_seq10	634	526.003	478.244	-0.137325	sp|P62981|RS27A_SOLTU Ubiquitin-40S ribosomal protein S27a OS=Solanum tuberosum GN=UBI3 PE=2 SV=2	8e-71	gi|117607067|gb|ABK42077.1| ubiquitin extension protein [Capsicum annuum]	1e-71	G9E5X0_MPSP1/6-74 G9E5X0.1 PF00240.18;ubiquitin;	2e-31
comp32666_c0_seq1	1152	529.121	477.626	-0.147715	sp|P35685|RL7A_ORYSJ 60S ribosomal protein L7a OS=Oryza sativa subsp. japonica GN=RPL7A PE=2 SV=1	2e-106	gi|226497590|ref|NP_001148801.1| LOC100282418 [Zea mays]_x0001_gi|195622244|gb|ACG32952.1| 60S ribosomal protein L7a [Zea mays]_x0001_gi|219887097|gb|ACL53923.1| unknown [Zea mays]_x0001_gi|414886143|tpg|DAA62157.1| TPA: 60S ribosomal protein L7a [Zea mays]	4e-107	-	-
comp32236_c0_seq4	1576	514.297	477.128	-0.108227	sp|A1JPN5|ARNA_YERE8 Bifunctional polymyxin resistance protein ArnA OS=Yersinia enterocolitica serotype O:8 / biotype 1B (strain 8081) GN=arnA PE=3 SV=1	3e-56	gi|356543530|ref|XP_003540213.1| PREDICTED: bifunctional polymyxin resistance protein ArnA-like [Glycine max]	0	Q2I2N3_SOLTU/17-287 Q2I2N3.1 PF01370.16;Epimerase;	6e-151
comp32465_c0_seq2	1063	520.299	476.365	-0.127276	sp|Q9LHP1|RL74_ARATH 60S ribosomal protein L7-4 OS=Arabidopsis thaliana GN=RPL7D PE=2 SV=1	1e-107	gi|502148036|ref|XP_004507013.1| PREDICTED: 60S ribosomal protein L7-4-like isoform X1 [Cicer arietinum]_x0001_gi|502148038|ref|XP_004507014.1| PREDICTED: 60S ribosomal protein L7-4-like isoform X2 [Cicer arietinum]	1e-114	-	-
comp28087_c0_seq2	540	529.878	476.299	-0.153794	sp|Q9M2F1|RS272_ARATH 40S ribosomal protein S27-2 OS=Arabidopsis thaliana GN=RPS27B PE=2 SV=2	6e-36	gi|508701388|gb|EOX93284.1| Ribosomal protein S27 [Theobroma cacao]	4e-36	-	-
comp23532_c0_seq1	491	553.767	474.949	-0.221505	sp|O22860|RL38_ARATH 60S ribosomal protein L38 OS=Arabidopsis thaliana GN=RPL38A PE=3 SV=1	1e-29	gi|502078539|ref|XP_004485978.1| PREDICTED: 60S ribosomal protein L38-like [Cicer arietinum]	3e-31	-	-
comp27026_c0_seq3	656	511.498	473.473	-0.111444	sp|P19177|H2A_PETCR Histone H2A OS=Petroselinum crispum PE=2 SV=1	2e-37	gi|470116850|ref|XP_004294587.1| PREDICTED: histone H2A-like [Fragaria vesca subsp. vesca]	2e-37	H2A2_WHEAT/24-97 P02276.1 PF00125.19;Histone;	6e-22
comp28965_c0_seq2	479	490.828	472.437	-0.055094	sp|P49636|RL40_NICSY Ubiquitin-60S ribosomal protein L40 OS=Nicotiana sylvestris GN=UBICEP52-7 PE=2 SV=2	1e-45	gi|527206139|gb|EPS71799.1| hypothetical protein M569_02961, partial [Genlisea aurea]	6e-46	A9NQL4_PICSI/6-74 A9NQL4.1 PF00240.18;ubiquitin;	1e-12
comp27035_c0_seq2	598	562.868	471.321	-0.256085	sp|P41098|RL34_TOBAC 60S ribosomal protein L34 OS=Nicotiana tabacum GN=RPL34 PE=2 SV=1	1e-48	gi|449440786|ref|XP_004138165.1| PREDICTED: 60S ribosomal protein L34-like [Cucumis sativus]_x0001_gi|449459176|ref|XP_004147322.1| PREDICTED: 60S ribosomal protein L34-like isoform 1 [Cucumis sativus]_x0001_gi|449459178|ref|XP_004147323.1| PREDICTED: 60S ribosomal protein L34-like isoform 2 [Cucumis sativus]_x0001_gi|449459180|ref|XP_004147324.1| PREDICTED: 60S ribosomal protein L34-like isoform…	3e-48	-	-
comp13971_c0_seq1	641	465.032	470.422	0.0166251	sp|P29449|TRXH1_TOBAC Thioredoxin H-type 1 OS=Nicotiana tabacum PE=1 SV=1	9e-38	gi|208659912|gb|ACI31202.1| TRX [Salvia miltiorrhiza]	4e-38	B6EAX5_SALMI/9-113 B6EAX5.1 PF00085.15;Thioredoxin;	5e-37
comp28983_c0_seq1	491	277.774	469.886	0.7584	-	-	-	-	-	-
comp30127_c0_seq11	511	513.205	468.989	-0.129982	sp|Q76H85|H4_SILLA Histone H4 OS=Silene latifolia GN=SlH4 PE=3 SV=3	1e-40	gi|356557465|ref|XP_003547036.1| PREDICTED: histone H4-like [Glycine max]	2e-40	Q4N1Q2_THEPA/25-94 Q4N1Q2.1 PF00125.19;Histone;	3e-31
comp23919_c0_seq1	373	556.679	467.758	-0.251083	-	-	-	-	-	-
comp20439_c0_seq1	657	507.564	465.99	-0.123291	sp|P41098|RL34_TOBAC 60S ribosomal protein L34 OS=Nicotiana tabacum GN=RPL34 PE=2 SV=1	1e-48	gi|449440786|ref|XP_004138165.1| PREDICTED: 60S ribosomal protein L34-like [Cucumis sativus]_x0001_gi|449459176|ref|XP_004147322.1| PREDICTED: 60S ribosomal protein L34-like isoform 1 [Cucumis sativus]_x0001_gi|449459178|ref|XP_004147323.1| PREDICTED: 60S ribosomal protein L34-like isoform 2 [Cucumis sativus]_x0001_gi|449459180|ref|XP_004147324.1| PREDICTED: 60S ribosomal protein L34-like isoform…	3e-48	-	-
comp30544_c0_seq1	1557	208.891	464.851	1.15402	sp|P49865|NTPR_ENTHA Protein NtpR OS=Enterococcus hirae (strain ATCC 9790 / DSM 20160 / JCM 8729 / LMG 6399 / NBRC 3181 / NCIMB 6459 / NCDO 1258) GN=ntpR PE=4 SV=2	8e-21	gi|508712226|gb|EOY04123.1| Class I glutamine amidotransferase-like superfamily protein [Theobroma cacao]	3e-173	G7KV66_MEDTR/7-254 G7KV66.1 PF07722.8;Peptidase_C26;	8e-112
comp27035_c0_seq4	621	513.962	462.745	-0.151444	sp|P41098|RL34_TOBAC 60S ribosomal protein L34 OS=Nicotiana tabacum GN=RPL34 PE=2 SV=1	1e-48	gi|449440786|ref|XP_004138165.1| PREDICTED: 60S ribosomal protein L34-like [Cucumis sativus]_x0001_gi|449459176|ref|XP_004147322.1| PREDICTED: 60S ribosomal protein L34-like isoform 1 [Cucumis sativus]_x0001_gi|449459178|ref|XP_004147323.1| PREDICTED: 60S ribosomal protein L34-like isoform 2 [Cucumis sativus]_x0001_gi|449459180|ref|XP_004147324.1| PREDICTED: 60S ribosomal protein L34-like isoform…	3e-48	-	-
comp27881_c0_seq3	379	477.278	462.341	-0.0458719	-	-	-	-	-	-
comp23108_c0_seq1	739	475.919	461.792	-0.0434728	sp|P19177|H2A_PETCR Histone H2A OS=Petroselinum crispum PE=2 SV=1	9e-40	gi|242049962|ref|XP_002462725.1| hypothetical protein SORBIDRAFT_02g030950 [Sorghum bicolor]_x0001_gi|241926102|gb|EER99246.1| hypothetical protein SORBIDRAFT_02g030950 [Sorghum bicolor]	7e-40	H2A2_WHEAT/24-97 P02276.1 PF00125.19;Histone;	1e-22
comp34858_c0_seq1	2282	408.87	460.593	0.171851	sp|P27322|HSP72_SOLLC Heat shock cognate 70 kDa protein 2 OS=Solanum lycopersicum GN=HSC-2 PE=1 SV=1	0	gi|211906496|gb|ACJ11741.1| heat shock protein 70 [Gossypium hirsutum]	0	DHE2_ACHKL/450-1039 P41755.1 PF10712.4;NAD-GH;	2e-76
comp22440_c0_seq4	1038	502.58	460.435	-0.126355	sp|Q43472|GRP_HORVU Glycine-rich RNA-binding protein blt801 OS=Hordeum vulgare GN=blt801 PE=1 SV=1	1e-16	gi|296142019|gb|ADG96008.1| putative glycine-rich RNA-binding protein 1 [Malus prunifolia]	2e-17	-	-
comp30383_c0_seq2	502	487.598	460.117	-0.0836931	-	-	gi|224098368|ref|XP_002311158.1| predicted protein [Populus trichocarpa]_x0001_gi|118488031|gb|ABK95836.1| unknown [Populus trichocarpa]_x0001_gi|222850978|gb|EEE88525.1| predicted protein [Populus trichocarpa]	1e-25	-	-
comp31200_c0_seq3	765	466.899	459.234	-0.0238798	sp|Q71H73|H33_VITVI Histone H3.3 OS=Vitis vinifera PE=2 SV=3	2e-71	gi|357476499|ref|XP_003608535.1| Histone H3 [Medicago truncatula]_x0001_gi|355509590|gb|AES90732.1| Histone H3 [Medicago truncatula]	8e-73	Q7XY86_GRIJA/58-132 Q7XY86.1 PF00125.19;Histone;	8e-34
comp33676_c0_seq1	1485	690.208	458.467	-0.590215	sp|P51119|GLNA2_VITVI Glutamine synthetase cytosolic isozyme 2 OS=Vitis vinifera GN=GS1-2 PE=2 SV=1	6e-171	gi|334865949|gb|AEH16645.1| glutamine synthetase [Knorringia sibirica]	9e-180	F8SNU3_9CARY/103-351 F8SNU3.1 PF00120.19;Gln-synt_C;	5e-126
comp33597_c0_seq2	613	507.804	457.631	-0.150086	sp|O49884|RL30_LUPLU 60S ribosomal protein L30 OS=Lupinus luteus GN=RPL30 PE=3 SV=1	8e-52	gi|255552912|ref|XP_002517499.1| 60S ribosomal protein L30, putative [Ricinus communis]_x0001_gi|223543510|gb|EEF45041.1| 60S ribosomal protein L30, putative [Ricinus communis]	3e-52	-	-
comp30973_c0_seq4	615	560.133	456.981	-0.293633	sp|Q9M352|RL362_ARATH 60S ribosomal protein L36-2 OS=Arabidopsis thaliana GN=RPL36B PE=2 SV=1	1e-43	gi|197312875|gb|ACH63218.1| ribosomal protein L36 [Rheum australe]	3e-53	-	-
comp16242_c0_seq1	913	685.83	455.617	-0.590028	sp|O80517|BCB2_ARATH Uclacyanin-2 OS=Arabidopsis thaliana GN=At2g44790 PE=1 SV=1	1e-24	gi|3399769|gb|AAC32039.1| uclacyanin II [Arabidopsis thaliana]	3e-24	-	-
comp35043_c0_seq1	1312	349.272	454.484	0.379878	sp|Q6ZKC0|14333_ORYSJ 14-3-3-like protein GF14-C OS=Oryza sativa subsp. japonica GN=GF14C PE=1 SV=1	4e-127	gi|481048335|gb|AGJ98232.1| PIB41 14-3-3 protein [Petunia x hybrida]	8e-129	Q1KUS3_9ROSI/8-245 Q1KUS3.1 PF00244.15;14-3-3;	1e-119
comp27866_c0_seq1	1021	343.709	453.699	0.400548	sp|O48964|IDI1_CAMAC Isopentenyl-diphosphate Delta-isomerase I OS=Camptotheca acuminata GN=IPI1 PE=2 SV=1	8e-117	gi|126506744|gb|ABO14800.1| isopentyl pyrophosphate isomerase [Picrorhiza kurrooa]	2e-118	Q8S3L7_9MYRT/44-196 Q8S3L7.1 PF00293.23;NUDIX;	4e-77
comp23746_c0_seq1	370	452.473	453.609	0.00361832	-	-	-	-	-	-
comp31168_c0_seq1	1076	532.134	453.035	-0.232166	sp|Q8RXA8|NDK4_SPIOL Nucleoside diphosphate kinase 4, chloroplastic OS=Spinacia oleracea GN=NDK4 PE=1 SV=1	4e-94	gi|294862567|gb|ADF45668.1| nucleoside diphosphate kinase 1 [Solanum tuberosum]	1e-96	D5ILC3_SOLTU/89-223 D5ILC3.1 PF00334.14;NDK;	2e-70
comp31739_c0_seq13	654	532.376	451.932	-0.236341	sp|P62981|RS27A_SOLTU Ubiquitin-40S ribosomal protein S27a OS=Solanum tuberosum GN=UBI3 PE=2 SV=2	3e-70	gi|117607067|gb|ABK42077.1| ubiquitin extension protein [Capsicum annuum]	2e-70	G9E5X0_MPSP1/6-74 G9E5X0.1 PF00240.18;ubiquitin;	2e-31
comp33559_c0_seq2	1145	467.409	451.616	-0.0495908	sp|Q39836|GBLP_SOYBN Guanine nucleotide-binding protein subunit beta-like protein OS=Glycine max PE=1 SV=1	3e-169	gi|359806172|ref|NP_001241455.1| uncharacterized protein LOC100778205 [Glycine max]_x0001_gi|255645048|gb|ACU23023.1| unknown [Glycine max]	3e-170	E0UIP1_CYAP2/133-357 E0UIP1.1 PF13360.1;PQQ_2;	3e-30
comp33984_c0_seq1	1194	435.302	451.223	0.0518242	sp|P51074|ANX4_FRAAN Annexin-like protein RJ4 OS=Fragaria ananassa PE=2 SV=2	2e-98	gi|459649445|gb|AGG76001.1| annexin AnxGb5 [Gossypium barbadense]	4e-101	B9GWL9_POPTR/14-79 B9GWL9.1 PF00191.15;Annexin;	3e-20
comp34140_c0_seq1	1110	482.819	450.941	-0.0985441	sp|Q9SCM3|RS24_ARATH 40S ribosomal protein S2-4 OS=Arabidopsis thaliana GN=RPS2D PE=2 SV=1	5e-112	gi|449503788|ref|XP_004162177.1| PREDICTED: 40S ribosomal protein S2-4-like [Cucumis sativus]	1e-118	-	-
comp25710_c0_seq3	597	497.407	450.603	-0.142569	sp|Q9XHE4|RL37A_GOSHI 60S ribosomal protein L37a OS=Gossypium hirsutum GN=RPL37A PE=3 SV=1	8e-46	gi|475613675|gb|EMT28829.1| 60S ribosomal protein L37a [Aegilops tauschii]	6e-47	-	-
comp22868_c0_seq1	319	446.938	450.601	0.0117769	-	-	-	-	-	-
comp31739_c0_seq9	337	486.353	450.313	-0.111076	sp|P0CG83|UBIQP_HORVU Polyubiquitin (Fragment) OS=Hordeum vulgare PE=2 SV=1	5e-52	gi|302143601|emb|CBI22354.3| unnamed protein product [Vitis vinifera]	1e-51	G9E5X0_MPSP1/6-74 G9E5X0.1 PF00240.18;ubiquitin;	6e-32
comp19987_c0_seq1	442	449.406	449.247	-0.000508298	sp|P46302|RS28_MAIZE 40S ribosomal protein S28 OS=Zea mays GN=RPS28 PE=3 SV=1	2e-19	gi|255559537|ref|XP_002520788.1| ribosomal protein S28, putative [Ricinus communis]_x0001_gi|255581574|ref|XP_002531592.1| ribosomal protein S28, putative [Ricinus communis]_x0001_gi|223528788|gb|EEF30795.1| ribosomal protein S28, putative [Ricinus communis]_x0001_gi|223539919|gb|EEF41497.1| ribosomal protein S28, putative [Ricinus communis]_x0001_gi|313586485|gb|ADR71253.1| 40S ribosomal protein…	8e-22	-	-
comp29623_c0_seq1	853	473.712	448.986	-0.0773382	sp|Q9AXQ6|IF5A1_SOLLC Eukaryotic translation initiation factor 5A-1 OS=Solanum lycopersicum PE=2 SV=1	6e-83	gi|217075058|gb|ACJ85889.1| unknown [Medicago truncatula]_x0001_gi|388497092|gb|AFK36612.1| unknown [Medicago truncatula]	4e-82	H9BNZ7_9CARY/85-154 H9BNZ7.1 PF01287.15;eIF-5a;	5e-31
comp29025_c0_seq3	487	274.535	448.71	0.708791	-	-	-	-	-	-
comp34847_c0_seq4	930	497.578	447.9	-0.151746	sp|O23255|SAHH1_ARATH Adenosylhomocysteinase 1 OS=Arabidopsis thaliana GN=SAHH1 PE=1 SV=1	1e-134	gi|225433506|ref|XP_002266154.1| PREDICTED: adenosylhomocysteinase isoform 1 [Vitis vinifera]_x0001_gi|147783188|emb|CAN64242.1| hypothetical protein VITISV_022595 [Vitis vinifera]	2e-137	I1LN30_SOYBN/12-484 I1LN30.1 PF05221.12;AdoHcyase;	8e-130
comp33180_c0_seq16	1467	746.122	446.415	-0.741026	sp|P16107|CHSY_PETCR Chalcone synthase OS=Petroselinum crispum GN=CHS PE=3 SV=1	0	gi|314910742|gb|ADT63062.1| chalcone synthase [Fagopyrum esculentum]	0	CHSY_DIACA/2-228 P48389.1 PF00195.14;Chal_sti_synt_N;	6e-105
comp29652_c0_seq1	642	514.202	446.352	-0.204153	sp|Q9LR33|R27A2_ARATH 60S ribosomal protein L27a-2 OS=Arabidopsis thaliana GN=RPL27AB PE=2 SV=1	6e-63	gi|449434971|ref|XP_004135269.1| PREDICTED: 60S ribosomal protein L27a-3-like [Cucumis sativus]_x0001_gi|449521585|ref|XP_004167810.1| PREDICTED: 60S ribosomal protein L27a-3-like [Cucumis sativus]	6e-67	-	-
comp30992_c0_seq6	694	92.5679	445.986	2.26841	-	-	-	-	-	-
comp28581_c0_seq2	717	508.297	445.383	-0.190626	sp|P42798|R15A1_ARATH 40S ribosomal protein S15a-1 OS=Arabidopsis thaliana GN=RPS15AA PE=2 SV=2	5e-69	gi|514762251|ref|XP_004964986.1| PREDICTED: 40S ribosomal protein S15a-1-like isoform X1 [Setaria italica]_x0001_gi|514762255|ref|XP_004964987.1| PREDICTED: 40S ribosomal protein S15a-1-like isoform X2 [Setaria italica]	2e-68	-	-
comp28616_c0_seq2	678	482.48	443.931	-0.120135	sp|Q9XHS0|RS12_HORVU 40S ribosomal protein S12 OS=Hordeum vulgare GN=RPS12 PE=1 SV=1	9e-57	gi|460378407|ref|XP_004234964.1| PREDICTED: 40S ribosomal protein S12-like [Solanum lycopersicum]	2e-60	-	-
comp23921_c0_seq1	613	546.691	443.739	-0.301015	sp|P41098|RL34_TOBAC 60S ribosomal protein L34 OS=Nicotiana tabacum GN=RPL34 PE=2 SV=1	1e-48	gi|449440786|ref|XP_004138165.1| PREDICTED: 60S ribosomal protein L34-like [Cucumis sativus]_x0001_gi|449459176|ref|XP_004147322.1| PREDICTED: 60S ribosomal protein L34-like isoform 1 [Cucumis sativus]_x0001_gi|449459178|ref|XP_004147323.1| PREDICTED: 60S ribosomal protein L34-like isoform 2 [Cucumis sativus]_x0001_gi|449459180|ref|XP_004147324.1| PREDICTED: 60S ribosomal protein L34-like isoform…	3e-48	-	-
comp33661_c0_seq1	948	495.356	443.72	-0.158817	sp|P48006|EF1D1_ARATH Elongation factor 1-delta 1 OS=Arabidopsis thaliana GN=At1g30230 PE=2 SV=2	3e-77	gi|297845958|ref|XP_002890860.1| elongation factor 1-beta [Arabidopsis lyrata subsp. lyrata]_x0001_gi|297336702|gb|EFH67119.1| elongation factor 1-beta [Arabidopsis lyrata subsp. lyrata]	2e-77	A9PIQ2_9ROSI/141-230 A9PIQ2.1 PF00736.14;EF1_GNE;	2e-36
comp30167_c0_seq8	707	581.958	443.584	-0.391709	sp|P62200|CALM1_DAUCA Calmodulin-1/11/16 OS=Daucus carota GN=CAM-1 PE=2 SV=2	3e-81	gi|462398167|gb|EMJ03835.1| hypothetical protein PRUPE_ppa012070mg [Prunus persica]	4e-81	Q4PFY7_USTMA/49-181 Q4PFY7.1 PF13499.1;EF-hand_7;	3e-32
comp31255_c0_seq2	759	452.753	442.759	-0.032202	sp|P46297|RS23_FRAAN 40S ribosomal protein S23 OS=Fragaria ananassa GN=RPS23 PE=2 SV=1	2e-76	gi|462414960|gb|EMJ19697.1| hypothetical protein PRUPE_ppa012246mg [Prunus persica]	7e-77	-	-
comp27992_c0_seq1	1173	487.992	442.628	-0.140761	sp|P29356|ALF_SPIOL Fructose-bisphosphate aldolase, cytoplasmic isozyme OS=Spinacia oleracea PE=2 SV=1	9e-136	gi|83283995|gb|ABC01905.1| fructose-bisphosphate aldolase-like protein [Solanum tuberosum]	1e-142	G9MA91_9ROSI/2-349 G9MA91.1 PF00274.14;Glycolytic;	3e-142
comp33281_c0_seq7	891	476.9	442.304	-0.108648	sp|Q9SRX2|RL191_ARATH 60S ribosomal protein L19-1 OS=Arabidopsis thaliana GN=RPL19A PE=2 SV=1	4e-85	gi|388498236|gb|AFK37184.1| unknown [Medicago truncatula]	3e-87	-	-
comp31898_c0_seq5	904	464.668	440.2	-0.0780389	sp|O82528|RL15_PETHY 60S ribosomal protein L15 OS=Petunia hybrida GN=RPL15 PE=2 SV=1	6e-97	gi|508775587|gb|EOY22843.1| Ribosomal protein L23/L15e family protein [Theobroma cacao]	2e-101	-	-
comp33116_c0_seq1	1520	438.872	439.976	0.00362417	sp|Q9FMU6|MPCP3_ARATH Mitochondrial phosphate carrier protein 3, mitochondrial OS=Arabidopsis thaliana GN=MPT3 PE=1 SV=1	1e-150	gi|462411707|gb|EMJ16756.1| hypothetical protein PRUPE_ppa007340mg [Prunus persica]	3e-157	Q8VWY1_LOTJA/157-248 Q8VWY1.1 PF00153.22;Mito_carr;	3e-44
comp31573_c0_seq3	1062	487.593	439.234	-0.150687	sp|P35685|RL7A_ORYSJ 60S ribosomal protein L7a OS=Oryza sativa subsp. japonica GN=RPL7A PE=2 SV=1	2e-106	gi|226497590|ref|NP_001148801.1| LOC100282418 [Zea mays]_x0001_gi|195622244|gb|ACG32952.1| 60S ribosomal protein L7a [Zea mays]_x0001_gi|219887097|gb|ACL53923.1| unknown [Zea mays]_x0001_gi|414886143|tpg|DAA62157.1| TPA: 60S ribosomal protein L7a [Zea mays]	4e-107	-	-
comp27881_c0_seq4	331	452.115	438.66	-0.0435868	-	-	-	-	-	-
comp22519_c0_seq2	1111	474.659	438.489	-0.114349	sp|Q43472|GRP_HORVU Glycine-rich RNA-binding protein blt801 OS=Hordeum vulgare GN=blt801 PE=1 SV=1	1e-16	gi|296142019|gb|ADG96008.1| putative glycine-rich RNA-binding protein 1 [Malus prunifolia]	2e-17	-	-
comp30930_c0_seq4	642	519.499	437.886	-0.246564	sp|Q9M352|RL362_ARATH 60S ribosomal protein L36-2 OS=Arabidopsis thaliana GN=RPL36B PE=2 SV=1	1e-43	gi|197312875|gb|ACH63218.1| ribosomal protein L36 [Rheum australe]	3e-53	-	-
comp31266_c0_seq2	780	447.498	436.637	-0.0354471	sp|P46297|RS23_FRAAN 40S ribosomal protein S23 OS=Fragaria ananassa GN=RPS23 PE=2 SV=1	2e-76	gi|462414960|gb|EMJ19697.1| hypothetical protein PRUPE_ppa012246mg [Prunus persica]	1e-77	-	-
comp33271_c0_seq1	1105	383.794	435.904	0.183679	sp|Q9XIW1|XTH5_ARATH Probable xyloglucan endotransglucosylase/hydrolase protein 5 OS=Arabidopsis thaliana GN=XTH5 PE=2 SV=1	1e-137	gi|187372962|gb|ACD03215.1| xyloglucan endotransglucosylase/hydrolase 5 [Actinidia deliciosa]	2e-141	Q4LET7_9LILI/45-226 Q4LET7.1 PF00722.16;Glyco_hydro_16;	8e-97
comp33327_c0_seq4	916	511.689	434.246	-0.236754	sp|Q9SRX2|RL191_ARATH 60S ribosomal protein L19-1 OS=Arabidopsis thaliana GN=RPL19A PE=2 SV=1	9e-85	gi|357442391|ref|XP_003591473.1| Ribosomal protein L19 [Medicago truncatula]_x0001_gi|217071646|gb|ACJ84183.1| unknown [Medicago truncatula]_x0001_gi|355480521|gb|AES61724.1| Ribosomal protein L19 [Medicago truncatula]	1e-86	-	-
comp17789_c0_seq1	605	488.554	434.131	-0.170388	sp|Q9LMK0|R35A1_ARATH 60S ribosomal protein L35a-1 OS=Arabidopsis thaliana GN=RPL35AA PE=3 SV=1	1e-57	gi|15222276|ref|NP_172188.1| 60S ribosomal protein L35a-1 [Arabidopsis thaliana]_x0001_gi|297843500|ref|XP_002889631.1| 60S ribosomal protein L35a [Arabidopsis lyrata subsp. lyrata]_x0001_gi|75174783|sp|Q9LMK0.1|R35A1_ARATH RecName: Full=60S ribosomal protein L35a-1_x0001_gi|8954039|gb|AAF82213.1|AC067971_21 Strong similarity to a ribosomal protein from Arabidopsis thaliana gb|AL161667. It contai…	7e-57	-	-
comp29609_c0_seq1	722	462.587	433.47	-0.0937913	sp|Q9XHS0|RS12_HORVU 40S ribosomal protein S12 OS=Hordeum vulgare GN=RPS12 PE=1 SV=1	1e-56	gi|460378407|ref|XP_004234964.1| PREDICTED: 40S ribosomal protein S12-like [Solanum lycopersicum]	2e-60	-	-
comp20441_c0_seq1	719	452.76	432.171	-0.0671451	sp|P48502|QCR7_SOLTU Cytochrome b-c1 complex subunit 7 OS=Solanum tuberosum PE=1 SV=1	3e-54	gi|460399323|ref|XP_004245191.1| PREDICTED: cytochrome b-c1 complex subunit 7-like [Solanum lycopersicum]	6e-54	QCR7_SOLTU/6-111 P48502.1 PF02271.11;UCR_14kD;	2e-46
comp29578_c0_seq2	633	490.736	431.16	-0.186724	sp|P62981|RS27A_SOLTU Ubiquitin-40S ribosomal protein S27a OS=Solanum tuberosum GN=UBI3 PE=2 SV=2	2e-70	gi|117607067|gb|ABK42077.1| ubiquitin extension protein [Capsicum annuum]	1e-72	G9E5X0_MPSP1/6-74 G9E5X0.1 PF00240.18;ubiquitin;	2e-31
comp33051_c0_seq2	1947	394.698	430.806	0.126292	sp|Q07346|DCE_PETHY Glutamate decarboxylase OS=Petunia hybrida GN=GAD PE=1 SV=1	0	gi|42409426|dbj|BAD10771.1| putative glutamate decarboxylase [Oryza sativa Japonica Group]_x0001_gi|215768081|dbj|BAH00310.1| unnamed protein product [Oryza sativa Japonica Group]	0	C5Y9A0_SORBI/35-383 C5Y9A0.1 PF00282.14;Pyridoxal_deC;	2e-179
comp28965_c0_seq1	634	490.039	430.25	-0.187719	sp|P49636|RL40_NICSY Ubiquitin-60S ribosomal protein L40 OS=Nicotiana sylvestris GN=UBICEP52-7 PE=2 SV=2	2e-68	gi|527206139|gb|EPS71799.1| hypothetical protein M569_02961, partial [Genlisea aurea]	7e-69	G9E5X0_MPSP1/6-74 G9E5X0.1 PF00240.18;ubiquitin;	2e-31
comp33327_c0_seq6	960	495.068	430.032	-0.203182	sp|Q9SRX2|RL191_ARATH 60S ribosomal protein L19-1 OS=Arabidopsis thaliana GN=RPL19A PE=2 SV=1	2e-87	gi|357442391|ref|XP_003591473.1| Ribosomal protein L19 [Medicago truncatula]_x0001_gi|217071646|gb|ACJ84183.1| unknown [Medicago truncatula]_x0001_gi|355480521|gb|AES61724.1| Ribosomal protein L19 [Medicago truncatula]	2e-90	-	-
comp29578_c0_seq7	340	479.489	429.615	-0.158454	sp|P0CG83|UBIQP_HORVU Polyubiquitin (Fragment) OS=Hordeum vulgare PE=2 SV=1	2e-51	gi|226499354|ref|NP_001147027.1| polyubiquitin containing 7 ubiquitin monomers [Zea mays]_x0001_gi|195606596|gb|ACG25128.1| polyubiquitin containing 7 ubiquitin monomers [Zea mays]	3e-52	G9E5X0_MPSP1/6-74 G9E5X0.1 PF00240.18;ubiquitin;	6e-32
comp30559_c0_seq1	907	459.917	427.547	-0.105289	sp|Q8LJU5|RS7_ORYSJ 40S ribosomal protein S7 OS=Oryza sativa subsp. japonica GN=RPS7 PE=2 SV=2	8e-84	gi|116783040|gb|ABK22771.1| unknown [Picea sitchensis]_x0001_gi|116784348|gb|ABK23310.1| unknown [Picea sitchensis]_x0001_gi|116792554|gb|ABK26412.1| unknown [Picea sitchensis]_x0001_gi|148907989|gb|ABR17114.1| unknown [Picea sitchensis]_x0001_gi|224286326|gb|ACN40871.1| unknown [Picea sitchensis]	1e-87	-	-
comp24322_c0_seq2	505	89.1158	426.772	2.25971	sp|Q06445|CYTI_VIGUN Cysteine proteinase inhibitor OS=Vigna unguiculata PE=1 SV=1	2e-34	gi|18307510|emb|CAD21441.1| putative cysteine proteinase inhibitor [Rumex obtusifolius]	5e-44	-	-
comp31739_c0_seq10	650	502.317	425.966	-0.237859	sp|P62981|RS27A_SOLTU Ubiquitin-40S ribosomal protein S27a OS=Solanum tuberosum GN=UBI3 PE=2 SV=2	3e-70	gi|117607067|gb|ABK42077.1| ubiquitin extension protein [Capsicum annuum]	2e-70	G9E5X0_MPSP1/6-74 G9E5X0.1 PF00240.18;ubiquitin;	2e-31
comp14155_c0_seq1	1674	424.54	425.813	0.00432043	sp|P50218|IDHC_TOBAC Isocitrate dehydrogenase [NADP] OS=Nicotiana tabacum PE=2 SV=1	0	gi|527185106|gb|EPS58684.1| hypothetical protein M569_16128, partial [Genlisea aurea]	0	-	-
comp25702_c0_seq1	436	467.513	425.13	-0.137101	sp|P49689|RS30_ARATH 40S ribosomal protein S30 OS=Arabidopsis thaliana GN=RPS30A PE=2 SV=3	8e-23	gi|115466684|ref|NP_001056941.1| Os06g0172600 [Oryza sativa Japonica Group]_x0001_gi|226499664|ref|NP_001149323.1| LOC100282946 [Zea mays]_x0001_gi|224119458|ref|XP_002318077.1| predicted protein [Populus trichocarpa]_x0001_gi|224131468|ref|XP_002321092.1| predicted protein [Populus trichocarpa]_x0001_gi|224135953|ref|XP_002322202.1| predicted protein [Populus trichocarpa]_x0001_gi|225442365|ref|…	5e-23	-	-
comp25791_c0_seq1	396	289.409	424.662	0.553205	sp|Q9S7E4|FDH_ARATH Formate dehydrogenase, mitochondrial OS=Arabidopsis thaliana GN=FDH1 PE=1 SV=1	1e-22	gi|211970690|emb|CAR98204.1| formate dehydrogenase [Lotus japonicus]	1e-26	-	-
comp30997_c0_seq4	631	433.623	424.018	-0.0323155	sp|Q9SIK2|RS252_ARATH 40S ribosomal protein S25-2 OS=Arabidopsis thaliana GN=RPS25B PE=2 SV=1	5e-27	gi|255543727|ref|XP_002512926.1| 40S ribosomal protein S25-1, putative [Ricinus communis]_x0001_gi|223547937|gb|EEF49429.1| 40S ribosomal protein S25-1, putative [Ricinus communis]	1e-26	-	-
comp28101_c0_seq1	776	545.383	423.977	-0.363285	sp|P0C0Y3|PROF_FRAAN Profilin OS=Fragaria ananassa PE=1 SV=1	2e-64	gi|470102086|ref|XP_004287490.1| PREDICTED: profilin-like [Fragaria vesca subsp. vesca]	1e-63	Q2XPH2_MANIN/2-126 Q2XPH2.1 PF00235.14;Profilin;	1e-60
comp30262_c0_seq3	1068	443.079	423.741	-0.0643833	sp|Q9FJA6|RS33_ARATH 40S ribosomal protein S3-3 OS=Arabidopsis thaliana GN=RPS3C PE=1 SV=1	4e-113	gi|359476269|ref|XP_002281141.2| PREDICTED: 40S ribosomal protein S3-3-like [Vitis vinifera]_x0001_gi|296081703|emb|CBI20708.3| unnamed protein product [Vitis vinifera]	3e-117	-	-
comp29517_c0_seq3	671	456.066	421.444	-0.113902	sp|P49216|RS26_ORYSJ 40S ribosomal protein S26 OS=Oryza sativa subsp. japonica GN=RPS26 PE=2 SV=2	5e-40	gi|297736505|emb|CBI25376.3| unnamed protein product [Vitis vinifera]	3e-45	-	-
comp34408_c0_seq2	896	472.594	421.196	-0.16611	sp|P41127|RL131_ARATH 60S ribosomal protein L13-1 OS=Arabidopsis thaliana GN=RPL13B PE=1 SV=1	8e-86	gi|255576756|ref|XP_002529265.1| 60S ribosomal protein L13, putative [Ricinus communis]_x0001_gi|223531254|gb|EEF33097.1| 60S ribosomal protein L13, putative [Ricinus communis]	4e-87	-	-
comp33180_c0_seq2	1418	680.371	420.977	-0.692581	sp|Q9LKP7|CHSY_DIAMO Chalcone synthase OS=Dianthus monspessulanus GN=CHS PE=2 SV=1	0	gi|269856498|gb|ACZ51475.1| chalcone synthase [Fagopyrum tataricum]_x0001_gi|302486595|gb|ADL39795.1| chalcone synthase [Fagopyrum tataricum]	0	CHSY_DIACA/2-228 P48389.1 PF00195.14;Chal_sti_synt_N;	2e-107
comp29158_c0_seq1	927	473.84	420.448	-0.172471	sp|Q9FT52|ATP5H_ARATH ATP synthase subunit d, mitochondrial OS=Arabidopsis thaliana GN=At3g52300 PE=1 SV=3	8e-70	gi|508726652|gb|EOY18549.1| ATP synthase D chain, mitochondrial [Theobroma cacao]	7e-73	B9SUN3_RICCO/10-167 B9SUN3.1 PF05873.7;Mt_ATP-synt_D;	5e-68
comp26783_c0_seq1	435	476.964	419.784	-0.184231	sp|P49689|RS30_ARATH 40S ribosomal protein S30 OS=Arabidopsis thaliana GN=RPS30A PE=2 SV=3	8e-23	gi|115466684|ref|NP_001056941.1| Os06g0172600 [Oryza sativa Japonica Group]_x0001_gi|226499664|ref|NP_001149323.1| LOC100282946 [Zea mays]_x0001_gi|224119458|ref|XP_002318077.1| predicted protein [Populus trichocarpa]_x0001_gi|224131468|ref|XP_002321092.1| predicted protein [Populus trichocarpa]_x0001_gi|224135953|ref|XP_002322202.1| predicted protein [Populus trichocarpa]_x0001_gi|225442365|ref|…	5e-23	-	-
comp27019_c0_seq1	1200	449.981	419.765	-0.100283	sp|P42056|VDAC2_SOLTU Mitochondrial outer membrane protein porin of 36 kDa OS=Solanum tuberosum PE=1 SV=2	3e-125	gi|462419297|gb|EMJ23560.1| hypothetical protein PRUPE_ppa008111mg [Prunus persica]	2e-126	Q41368_SPIOL/4-269 Q41368.1 PF01459.17;Porin_3;	6e-122
comp34295_c0_seq3	956	475.999	419.604	-0.181931	sp|P41127|RL131_ARATH 60S ribosomal protein L13-1 OS=Arabidopsis thaliana GN=RPL13B PE=1 SV=1	9e-86	gi|255576756|ref|XP_002529265.1| 60S ribosomal protein L13, putative [Ricinus communis]_x0001_gi|223531254|gb|EEF33097.1| 60S ribosomal protein L13, putative [Ricinus communis]	4e-87	-	-
comp27230_c0_seq2	736	508.751	419.008	-0.279981	sp|Q9FNP8|RS193_ARATH 40S ribosomal protein S19-3 OS=Arabidopsis thaliana GN=RPS19C PE=2 SV=1	2e-64	gi|255570268|ref|XP_002526094.1| 40S ribosomal protein S19, putative [Ricinus communis]_x0001_gi|223534591|gb|EEF36288.1| 40S ribosomal protein S19, putative [Ricinus communis]	8e-67	-	-
comp13974_c0_seq1	972	434.559	418.03	-0.0559469	sp|P59231|R10A3_ARATH 60S ribosomal protein L10a-3 OS=Arabidopsis thaliana GN=RPL10AC PE=2 SV=1	3e-92	gi|116781901|gb|ABK22290.1| unknown [Picea sitchensis]_x0001_gi|148908521|gb|ABR17372.1| unknown [Picea sitchensis]	9e-95	-	-
comp34882_c0_seq1	1204	478.87	417.667	-0.197281	sp|Q9LXG3|PER56_ARATH Peroxidase 56 OS=Arabidopsis thaliana GN=PER56 PE=2 SV=1	2e-99	gi|470114096|ref|XP_004293253.1| PREDICTED: peroxidase 27-like [Fragaria vesca subsp. vesca]	3e-124	F6H7K0_VITVI/41-289 F6H7K0.1 PF00141.18;peroxidase;	2e-102
comp31668_c0_seq3	786	484.444	415.824	-0.220357	sp|P50888|RL24_HORVU 60S ribosomal protein L24 OS=Hordeum vulgare GN=RPL24 PE=2 SV=1	3e-60	gi|255575465|ref|XP_002528634.1| 60S ribosomal protein L24, putative [Ricinus communis]_x0001_gi|223531923|gb|EEF33737.1| 60S ribosomal protein L24, putative [Ricinus communis]	3e-60	-	-
comp34961_c0_seq1	1768	461.432	414.67	-0.154156	sp|Q54Z26|GLYC1_DICDI Serine hydroxymethyltransferase 1 OS=Dictyostelium discoideum GN=shmt1 PE=1 SV=1	1e-169	gi|134142065|gb|ABO61376.1| serine hydroxymethyltransferase [Populus tremuloides]	0	-	-
comp31810_c1_seq1	511	232.232	414.127	0.834507	sp|Q02921|NO93_SOYBN Early nodulin-93 OS=Glycine max PE=2 SV=1	2e-25	gi|224105067|ref|XP_002313673.1| predicted protein [Populus trichocarpa]_x0001_gi|222850081|gb|EEE87628.1| predicted protein [Populus trichocarpa]	1e-30	D7TBY0_VITVI/20-98 D7TBY0.1 PF03386.9;ENOD93;	1e-21
comp30596_c0_seq5	653	484.361	414.086	-0.22615	sp|P49637|R27A3_ARATH 60S ribosomal protein L27a-3 OS=Arabidopsis thaliana GN=RPL27AC PE=2 SV=2	3e-62	gi|449434971|ref|XP_004135269.1| PREDICTED: 60S ribosomal protein L27a-3-like [Cucumis sativus]_x0001_gi|449521585|ref|XP_004167810.1| PREDICTED: 60S ribosomal protein L27a-3-like [Cucumis sativus]	1e-66	-	-
comp30127_c0_seq1	594	450.737	413.987	-0.1227	sp|Q76H85|H4_SILLA Histone H4 OS=Silene latifolia GN=SlH4 PE=3 SV=3	2e-40	gi|356557465|ref|XP_003547036.1| PREDICTED: histone H4-like [Glycine max]	3e-40	Q4N1Q2_THEPA/25-94 Q4N1Q2.1 PF00125.19;Histone;	4e-31
comp21952_c0_seq1	471	451.751	413.838	-0.126463	sp|P69317|UBIQ_LUPPO Ubiquitin OS=Lupinus polyphyllus PE=3 SV=2	9e-23	gi|84796035|gb|ABC66105.1| putative pentameric polyubiquitin [Zinnia violacea]	6e-22	Q94B30_ARATH/158-226 Q94B30.1 PF00240.18;ubiquitin;	1e-20
comp27946_c0_seq1	827	445.29	413.149	-0.108082	sp|P50883|RL121_ARATH 60S ribosomal protein L12-1 OS=Arabidopsis thaliana GN=RPL12A PE=2 SV=2	8e-83	gi|359806180|ref|NP_001240945.1| uncharacterized protein LOC100811654 [Glycine max]_x0001_gi|255647178|gb|ACU24057.1| unknown [Glycine max]	9e-87	-	-
comp29652_c0_seq5	741	483.792	411.452	-0.233661	sp|Q9LR33|R27A2_ARATH 60S ribosomal protein L27a-2 OS=Arabidopsis thaliana GN=RPL27AB PE=2 SV=1	2e-62	gi|449434971|ref|XP_004135269.1| PREDICTED: 60S ribosomal protein L27a-3-like [Cucumis sativus]_x0001_gi|449521585|ref|XP_004167810.1| PREDICTED: 60S ribosomal protein L27a-3-like [Cucumis sativus]	2e-66	-	-
comp31739_c0_seq2	708	480.38	410.533	-0.226679	sp|P62981|RS27A_SOLTU Ubiquitin-40S ribosomal protein S27a OS=Solanum tuberosum GN=UBI3 PE=2 SV=2	3e-70	gi|117607067|gb|ABK42077.1| ubiquitin extension protein [Capsicum annuum]	3e-70	G9E5X0_MPSP1/6-74 G9E5X0.1 PF00240.18;ubiquitin;	2e-31
comp31513_c0_seq1	1311	424.593	409.058	-0.0537755	sp|Q39836|GBLP_SOYBN Guanine nucleotide-binding protein subunit beta-like protein OS=Glycine max PE=1 SV=1	2e-160	gi|359806172|ref|NP_001241455.1| uncharacterized protein LOC100778205 [Glycine max]_x0001_gi|255645048|gb|ACU23023.1| unknown [Glycine max]	2e-160	E0UIP1_CYAP2/133-357 E0UIP1.1 PF13360.1;PQQ_2;	4e-30
comp31308_c0_seq1	665	484.314	408.981	-0.243911	sp|Q9M5L0|RL35_EUPES 60S ribosomal protein L35 OS=Euphorbia esula GN=RPL35 PE=2 SV=1	1e-56	gi|388493232|gb|AFK34682.1| unknown [Lotus japonicus]_x0001_gi|388505778|gb|AFK40955.1| unknown [Lotus japonicus]	9e-59	-	-
comp33281_c0_seq5	869	443.988	406.131	-0.128575	sp|Q9SRX2|RL191_ARATH 60S ribosomal protein L19-1 OS=Arabidopsis thaliana GN=RPL19A PE=2 SV=1	4e-85	gi|357442391|ref|XP_003591473.1| Ribosomal protein L19 [Medicago truncatula]_x0001_gi|217071646|gb|ACJ84183.1| unknown [Medicago truncatula]_x0001_gi|355480521|gb|AES61724.1| Ribosomal protein L19 [Medicago truncatula]	4e-87	-	-
comp32369_c0_seq2	1620	472.019	405.617	-0.218727	sp|Q9SGY2|ACLA1_ARATH ATP-citrate synthase alpha chain protein 1 OS=Arabidopsis thaliana GN=ACLA-1 PE=1 SV=1	0	gi|460385918|ref|XP_004238647.1| PREDICTED: ATP-citrate synthase alpha chain protein 2-like [Solanum lycopersicum]	0	ACLA1_ARATH/5-204 Q9SGY2.1 PF08442.5;ATP-grasp_2;	2e-99
comp12227_c0_seq1	402	409.889	405.396	-0.0159022	sp|P46302|RS28_MAIZE 40S ribosomal protein S28 OS=Zea mays GN=RPS28 PE=3 SV=1	2e-19	gi|255559537|ref|XP_002520788.1| ribosomal protein S28, putative [Ricinus communis]_x0001_gi|255581574|ref|XP_002531592.1| ribosomal protein S28, putative [Ricinus communis]_x0001_gi|223528788|gb|EEF30795.1| ribosomal protein S28, putative [Ricinus communis]_x0001_gi|223539919|gb|EEF41497.1| ribosomal protein S28, putative [Ricinus communis]_x0001_gi|313586485|gb|ADR71253.1| 40S ribosomal protein…	6e-22	-	-
comp33180_c0_seq9	1366	659.478	405.269	-0.702445	sp|P16107|CHSY_PETCR Chalcone synthase OS=Petroselinum crispum GN=CHS PE=3 SV=1	0	gi|314910742|gb|ADT63062.1| chalcone synthase [Fagopyrum esculentum]	0	CHSY_DIACA/2-228 P48389.1 PF00195.14;Chal_sti_synt_N;	6e-105
comp28965_c0_seq3	684	452.962	404.831	-0.16207	sp|P49636|RL40_NICSY Ubiquitin-60S ribosomal protein L40 OS=Nicotiana sylvestris GN=UBICEP52-7 PE=2 SV=2	2e-68	gi|527206139|gb|EPS71799.1| hypothetical protein M569_02961, partial [Genlisea aurea]	8e-69	G9E5X0_MPSP1/6-74 G9E5X0.1 PF00240.18;ubiquitin;	2e-31
comp26948_c0_seq1	730	429.677	404.827	-0.0859477	sp|P49690|RL23_ARATH 60S ribosomal protein L23 OS=Arabidopsis thaliana GN=RPL23A PE=2 SV=3	2e-75	gi|32400871|gb|AAP80667.1|AF479048_1 ribosomal Pr 117, partial [Triticum aestivum]	2e-76	-	-
comp33216_c0_seq4	1224	412.368	404.62	-0.0273668	sp|P51074|ANX4_FRAAN Annexin-like protein RJ4 OS=Fragaria ananassa PE=2 SV=2	6e-99	gi|459649445|gb|AGG76001.1| annexin AnxGb5 [Gossypium barbadense]	2e-101	F6KLJ6_ARAHY/245-310 F6KLJ6.1 PF00191.15;Annexin;	2e-20
comp30930_c0_seq2	537	478.798	404.173	-0.244443	sp|Q9M352|RL362_ARATH 60S ribosomal protein L36-2 OS=Arabidopsis thaliana GN=RPL36B PE=2 SV=1	3e-44	gi|197312875|gb|ACH63218.1| ribosomal protein L36 [Rheum australe]	3e-51	-	-
comp34124_c0_seq2	1165	479.18	403.533	-0.247879	sp|Q9SCM3|RS24_ARATH 40S ribosomal protein S2-4 OS=Arabidopsis thaliana GN=RPS2D PE=2 SV=1	2e-112	gi|357521321|ref|XP_003630949.1| 40S ribosomal protein S2 [Medicago truncatula]_x0001_gi|355524971|gb|AET05425.1| 40S ribosomal protein S2 [Medicago truncatula]	1e-118	-	-
comp31266_c0_seq1	761	409.365	402.88	-0.0230361	sp|P46297|RS23_FRAAN 40S ribosomal protein S23 OS=Fragaria ananassa GN=RPS23 PE=2 SV=1	2e-76	gi|462414960|gb|EMJ19697.1| hypothetical protein PRUPE_ppa012246mg [Prunus persica]	2e-76	-	-
comp34462_c0_seq1	1168	482.76	402.576	-0.262045	sp|Q9SCM3|RS24_ARATH 40S ribosomal protein S2-4 OS=Arabidopsis thaliana GN=RPS2D PE=2 SV=1	2e-112	gi|357521321|ref|XP_003630949.1| 40S ribosomal protein S2 [Medicago truncatula]_x0001_gi|355524971|gb|AET05425.1| 40S ribosomal protein S2 [Medicago truncatula]	1e-118	-	-
comp26077_c0_seq1	306	430.785	402.07	-0.0995217	-	-	-	-	-	-
comp32140_c0_seq3	598	430.499	401.311	-0.101288	sp|O49884|RL30_LUPLU 60S ribosomal protein L30 OS=Lupinus luteus GN=RPL30 PE=3 SV=1	2e-50	gi|460365162|ref|XP_004228473.1| PREDICTED: 60S ribosomal protein L30-like [Solanum lycopersicum]	3e-51	-	-
comp31768_c0_seq3	365	455.033	400.878	-0.182809	-	-	-	-	-	-
comp33766_c0_seq3	1103	451.131	400.776	-0.170751	sp|P46300|RS4_SOLTU 40S ribosomal protein S4 OS=Solanum tuberosum GN=RPS4 PE=2 SV=1	5e-128	gi|356496247|ref|XP_003516980.1| PREDICTED: 40S ribosomal protein S4-like [Glycine max]	1e-128	-	-
comp20528_c1_seq1	630	468.062	400.49	-0.224935	sp|Q9LMK0|R35A1_ARATH 60S ribosomal protein L35a-1 OS=Arabidopsis thaliana GN=RPL35AA PE=3 SV=1	3e-57	gi|15222276|ref|NP_172188.1| 60S ribosomal protein L35a-1 [Arabidopsis thaliana]_x0001_gi|297843500|ref|XP_002889631.1| 60S ribosomal protein L35a [Arabidopsis lyrata subsp. lyrata]_x0001_gi|75174783|sp|Q9LMK0.1|R35A1_ARATH RecName: Full=60S ribosomal protein L35a-1_x0001_gi|8954039|gb|AAF82213.1|AC067971_21 Strong similarity to a ribosomal protein from Arabidopsis thaliana gb|AL161667. It contai…	2e-56	-	-
comp20122_c0_seq2	240	321.926	400.458	0.314923	sp|P29521|EF1A1_DAUCA Elongation factor 1-alpha OS=Daucus carota PE=1 SV=1	3e-23	gi|296086055|emb|CBI31496.3| unnamed protein product [Vitis vinifera]	1e-22	G7I9L7_MEDTR/5-55 G7I9L7.1 PF00009.22;GTP_EFTU;	1e-20
comp21634_c0_seq1	484	438.547	400.372	-0.131387	sp|Q9SS17|RS241_ARATH 40S ribosomal protein S24-1 OS=Arabidopsis thaliana GN=RPS24A PE=2 SV=1	2e-61	gi|460403392|ref|XP_004247175.1| PREDICTED: 40S ribosomal protein S24-2-like [Solanum lycopersicum]	2e-63	-	-
comp31265_c0_seq4	737	417.466	399.923	-0.0619356	sp|Q1S9I9|H2B1_MEDTR Probable histone H2B.1 OS=Medicago truncatula PE=1 SV=3	2e-47	gi|449450686|ref|XP_004143093.1| PREDICTED: probable histone H2B.1-like [Cucumis sativus]_x0001_gi|449508145|ref|XP_004163232.1| PREDICTED: probable histone H2B.1-like [Cucumis sativus]	3e-47	H2B4_ARATH/46-116 Q9ZUS0.3 PF00125.19;Histone;	2e-31
comp28643_c0_seq2	744	459.77	399.715	-0.201939	sp|P42798|R15A1_ARATH 40S ribosomal protein S15a-1 OS=Arabidopsis thaliana GN=RPS15AA PE=2 SV=2	5e-69	gi|514762251|ref|XP_004964986.1| PREDICTED: 40S ribosomal protein S15a-1-like isoform X1 [Setaria italica]_x0001_gi|514762255|ref|XP_004964987.1| PREDICTED: 40S ribosomal protein S15a-1-like isoform X2 [Setaria italica]	3e-68	-	-
comp30333_c0_seq1	861	134.594	399.553	1.56977	-	-	gi|255564142|ref|XP_002523068.1| conserved hypothetical protein [Ricinus communis]_x0001_gi|223537630|gb|EEF39253.1| conserved hypothetical protein [Ricinus communis]	3e-66	B9SAP9_RICCO/6-155 B9SAP9.1 PF00582.21;Usp;	7e-67
comp26833_c0_seq1	928	440.348	398.393	-0.144452	sp|Q9LRX8|R13A2_ARATH 60S ribosomal protein L13a-2 OS=Arabidopsis thaliana GN=RPL13AB PE=1 SV=1	1e-101	gi|482549815|gb|EOA14009.1| hypothetical protein CARUB_v10027141mg [Capsella rubella]	2e-101	-	-
comp31265_c0_seq5	606	436.841	397.672	-0.13553	sp|Q1S9I9|H2B1_MEDTR Probable histone H2B.1 OS=Medicago truncatula PE=1 SV=3	1e-47	gi|449450686|ref|XP_004143093.1| PREDICTED: probable histone H2B.1-like [Cucumis sativus]_x0001_gi|449508145|ref|XP_004163232.1| PREDICTED: probable histone H2B.1-like [Cucumis sativus]	2e-47	H2B4_ARATH/46-116 Q9ZUS0.3 PF00125.19;Histone;	1e-31
comp32930_c0_seq1	2025	648.029	396.992	-0.706948	sp|Q56Z59|PATL3_ARATH Patellin-3 OS=Arabidopsis thaliana GN=PATL3 PE=1 SV=2	2e-102	gi|502146267|ref|XP_004506377.1| PREDICTED: patellin-2-like [Cicer arietinum]	2e-117	-	-
comp31266_c0_seq4	712	476.499	396.953	-0.263505	sp|P46297|RS23_FRAAN 40S ribosomal protein S23 OS=Fragaria ananassa GN=RPS23 PE=2 SV=1	1e-76	gi|462414960|gb|EMJ19697.1| hypothetical protein PRUPE_ppa012246mg [Prunus persica]	1e-76	-	-
comp25813_c1_seq1	643	458.599	396.65	-0.209367	sp|P49200|RS201_ARATH 40S ribosomal protein S20-1 OS=Arabidopsis thaliana GN=RPS20A PE=2 SV=2	4e-55	gi|502084522|ref|XP_004487705.1| PREDICTED: 40S ribosomal protein S20-2-like [Cicer arietinum]	5e-58	-	-
comp30997_c0_seq6	635	400.9	396.628	-0.0154572	sp|Q9SIK2|RS252_ARATH 40S ribosomal protein S25-2 OS=Arabidopsis thaliana GN=RPS25B PE=2 SV=1	5e-27	gi|255543727|ref|XP_002512926.1| 40S ribosomal protein S25-1, putative [Ricinus communis]_x0001_gi|223547937|gb|EEF49429.1| 40S ribosomal protein S25-1, putative [Ricinus communis]	1e-26	-	-
comp32140_c0_seq5	655	441.247	395.964	-0.156215	sp|O49884|RL30_LUPLU 60S ribosomal protein L30 OS=Lupinus luteus GN=RPL30 PE=3 SV=1	8e-52	gi|255552912|ref|XP_002517499.1| 60S ribosomal protein L30, putative [Ricinus communis]_x0001_gi|223543510|gb|EEF45041.1| 60S ribosomal protein L30, putative [Ricinus communis]	4e-52	-	-
comp34295_c0_seq2	882	467.445	394.298	-0.245512	sp|P41127|RL131_ARATH 60S ribosomal protein L13-1 OS=Arabidopsis thaliana GN=RPL13B PE=1 SV=1	8e-86	gi|255576756|ref|XP_002529265.1| 60S ribosomal protein L13, putative [Ricinus communis]_x0001_gi|223531254|gb|EEF33097.1| 60S ribosomal protein L13, putative [Ricinus communis]	3e-87	-	-
comp26521_c0_seq1	669	651.856	394.241	-0.725478	-	-	-	-	-	-
comp31521_c0_seq4	978	632.813	390.951	-0.69479	sp|O82598|TIP13_ARATH Aquaporin TIP1-3 OS=Arabidopsis thaliana GN=TIP1-3 PE=1 SV=1	1e-97	gi|459021869|gb|AGG39699.1| aquaporin protein AQU21 [Camellia sinensis]	3e-108	Q9LKL9_9ROSI/13-234 Q9LKL9.1 PF00230.15;MIP;	1e-103
comp34809_c0_seq2	2380	424.504	390.361	-0.120971	sp|P36181|HSP80_SOLLC Heat shock cognate protein 80 OS=Solanum lycopersicum GN=HSC80 PE=2 SV=1	0	gi|312282237|dbj|BAJ33984.1| unnamed protein product [Thellungiella halophila]	0	E4MWK1_THEHA/25-190 E4MWK1.1 PF13589.1;HATPase_c_3;	2e-86
comp29427_c0_seq4	703	429.755	390.184	-0.139359	sp|Q1S9I9|H2B1_MEDTR Probable histone H2B.1 OS=Medicago truncatula PE=1 SV=3	1e-47	gi|449450686|ref|XP_004143093.1| PREDICTED: probable histone H2B.1-like [Cucumis sativus]_x0001_gi|449508145|ref|XP_004163232.1| PREDICTED: probable histone H2B.1-like [Cucumis sativus]	3e-47	H2B4_ARATH/46-116 Q9ZUS0.3 PF00125.19;Histone;	2e-31
comp31573_c0_seq2	1015	414.315	389.885	-0.0876794	sp|P35685|RL7A_ORYSJ 60S ribosomal protein L7a OS=Oryza sativa subsp. japonica GN=RPL7A PE=2 SV=1	1e-110	gi|470137564|ref|XP_004304533.1| PREDICTED: 60S ribosomal protein L7a-like [Fragaria vesca subsp. vesca]	7e-114	-	-
comp27060_c0_seq1	1117	371.015	389.573	0.070414	sp|P0C8Z0|Y8359_ORYSI Uncharacterized protein OsI_027940 OS=Oryza sativa subsp. indica GN=OsI_027940 PE=1 SV=2	4e-33	gi|449436507|ref|XP_004136034.1| PREDICTED: uncharacterized protein OsI_027940-like [Cucumis sativus]_x0001_gi|449498487|ref|XP_004160550.1| PREDICTED: uncharacterized protein OsI_027940-like [Cucumis sativus]	7e-35	-	-
comp30596_c0_seq3	653	446.318	389.178	-0.197642	sp|P49637|R27A3_ARATH 60S ribosomal protein L27a-3 OS=Arabidopsis thaliana GN=RPL27AC PE=2 SV=2	1e-62	gi|449434971|ref|XP_004135269.1| PREDICTED: 60S ribosomal protein L27a-3-like [Cucumis sativus]_x0001_gi|449521585|ref|XP_004167810.1| PREDICTED: 60S ribosomal protein L27a-3-like [Cucumis sativus]	4e-67	-	-
comp27795_c0_seq1	1069	435.015	388.51	-0.163113	sp|P34091|RL6_MESCR 60S ribosomal protein L6 OS=Mesembryanthemum crystallinum GN=RPL6 PE=2 SV=1	8e-78	gi|255544260|ref|XP_002513192.1| 60S ribosomal protein L6, putative [Ricinus communis]_x0001_gi|223547690|gb|EEF49183.1| 60S ribosomal protein L6, putative [Ricinus communis]	3e-77	-	-
comp28965_c0_seq6	684	447.659	386.91	-0.210403	sp|P49636|RL40_NICSY Ubiquitin-60S ribosomal protein L40 OS=Nicotiana sylvestris GN=UBICEP52-7 PE=2 SV=2	2e-68	gi|527206139|gb|EPS71799.1| hypothetical protein M569_02961, partial [Genlisea aurea]	8e-69	G9E5X0_MPSP1/6-74 G9E5X0.1 PF00240.18;ubiquitin;	2e-31
comp30023_c0_seq1	846	416.071	386.864	-0.105002	sp|Q9FH13|RRAA3_ARATH Regulator of ribonuclease-like protein 3 OS=Arabidopsis thaliana GN=At5g56260 PE=2 SV=1	6e-52	gi|508719927|gb|EOY11824.1| Ribonuclease E inhibitor RraA/Dimethylmenaquinone methyltransferase [Theobroma cacao]	7e-52	-	-
comp28553_c0_seq1	533	411.811	385.597	-0.0948905	sp|Q41852|RS21_MAIZE 40S ribosomal protein S21 OS=Zea mays GN=RPS21 PE=3 SV=1	2e-35	gi|195609972|gb|ACG26816.1| 40S ribosomal protein S21 [Zea mays]	5e-35	-	-
comp30596_c0_seq4	706	452.495	385.548	-0.230992	sp|P49637|R27A3_ARATH 60S ribosomal protein L27a-3 OS=Arabidopsis thaliana GN=RPL27AC PE=2 SV=2	3e-62	gi|449434971|ref|XP_004135269.1| PREDICTED: 60S ribosomal protein L27a-3-like [Cucumis sativus]_x0001_gi|449521585|ref|XP_004167810.1| PREDICTED: 60S ribosomal protein L27a-3-like [Cucumis sativus]	1e-66	-	-
comp35031_c0_seq1	459	628.078	385.476	-0.704305	-	-	-	-	-	-
comp33559_c0_seq5	1206	404.853	384.913	-0.0728666	sp|Q39836|GBLP_SOYBN Guanine nucleotide-binding protein subunit beta-like protein OS=Glycine max PE=1 SV=1	5e-161	gi|359806172|ref|NP_001241455.1| uncharacterized protein LOC100778205 [Glycine max]_x0001_gi|255645048|gb|ACU23023.1| unknown [Glycine max]	1e-160	E0UIP1_CYAP2/133-357 E0UIP1.1 PF13360.1;PQQ_2;	5e-31
comp31912_c0_seq1	810	409.192	384.157	-0.091081	sp|P25460|RS11_MAIZE 40S ribosomal protein S11 OS=Zea mays GN=RPS11 PE=2 SV=1	3e-75	gi|224144055|ref|XP_002325170.1| predicted protein [Populus trichocarpa]_x0001_gi|222866604|gb|EEF03735.1| predicted protein [Populus trichocarpa]	1e-76	-	-
comp26448_c0_seq1	669	427.148	383.982	-0.153696	sp|Q9T070|COX6A_ARATH Cytochrome c oxidase subunit 6a, mitochondrial OS=Arabidopsis thaliana GN=COX6A PE=2 SV=1	2e-30	gi|462403151|gb|EMJ08708.1| hypothetical protein PRUPE_ppa013816mg [Prunus persica]	2e-36	D7UE58_VITVI/1-94 D7UE58.1 PF02046.10;COX6A;	1e-34
comp20122_c0_seq1	222	329.135	383.726	0.221398	sp|P29521|EF1A1_DAUCA Elongation factor 1-alpha OS=Daucus carota PE=1 SV=1	2e-23	gi|74486742|gb|ABA12224.1| translation elongation factor 1A-8 [Gossypium hirsutum]	2e-22	G7I9L7_MEDTR/5-55 G7I9L7.1 PF00009.22;GTP_EFTU;	9e-21
comp33559_c0_seq6	1167	402.05	383.635	-0.0676415	sp|Q39836|GBLP_SOYBN Guanine nucleotide-binding protein subunit beta-like protein OS=Glycine max PE=1 SV=1	1e-169	gi|359806172|ref|NP_001241455.1| uncharacterized protein LOC100778205 [Glycine max]_x0001_gi|255645048|gb|ACU23023.1| unknown [Glycine max]	1e-170	E0UIP1_CYAP2/133-357 E0UIP1.1 PF13360.1;PQQ_2;	5e-31
comp30167_c0_seq1	784	516.601	383.319	-0.430505	sp|P62200|CALM1_DAUCA Calmodulin-1/11/16 OS=Daucus carota GN=CAM-1 PE=2 SV=2	4e-81	gi|462398167|gb|EMJ03835.1| hypothetical protein PRUPE_ppa012070mg [Prunus persica]	5e-81	Q4PFY7_USTMA/49-181 Q4PFY7.1 PF13499.1;EF-hand_7;	4e-32
comp27810_c0_seq2	667	444.355	383.289	-0.21328	sp|P49211|RL321_ARATH 60S ribosomal protein L32-1 OS=Arabidopsis thaliana GN=RPL32A PE=2 SV=2	3e-56	gi|313586537|gb|ADR71279.1| 60S ribosomal protein L32A [Hevea brasiliensis]_x0001_gi|313586539|gb|ADR71280.1| 60S ribosomal protein L32B [Hevea brasiliensis]	7e-61	-	-
comp31739_c0_seq5	711	451.819	383.078	-0.238104	sp|P49636|RL40_NICSY Ubiquitin-60S ribosomal protein L40 OS=Nicotiana sylvestris GN=UBICEP52-7 PE=2 SV=2	2e-68	gi|527206139|gb|EPS71799.1| hypothetical protein M569_02961, partial [Genlisea aurea]	8e-69	G9E5X0_MPSP1/6-74 G9E5X0.1 PF00240.18;ubiquitin;	2e-31
comp29652_c0_seq7	714	448.809	382.858	-0.229292	sp|Q9LR33|R27A2_ARATH 60S ribosomal protein L27a-2 OS=Arabidopsis thaliana GN=RPL27AB PE=2 SV=1	2e-62	gi|449434971|ref|XP_004135269.1| PREDICTED: 60S ribosomal protein L27a-3-like [Cucumis sativus]_x0001_gi|449521585|ref|XP_004167810.1| PREDICTED: 60S ribosomal protein L27a-3-like [Cucumis sativus]	2e-66	-	-
comp26284_c0_seq1	574	468.078	381.414	-0.295391	sp|P46290|RL31_NICGU 60S ribosomal protein L31 OS=Nicotiana glutinosa GN=RPL31 PE=1 SV=1	5e-44	gi|508783288|gb|EOY30544.1| Ribosomal protein L31e family protein [Theobroma cacao]	1e-46	-	-
comp29981_c0_seq1	506	441.626	381.031	-0.212917	sp|Q96253|ATP5E_ARATH ATP synthase subunit epsilon, mitochondrial OS=Arabidopsis thaliana GN=At1g51650 PE=1 SV=3	3e-28	gi|242129052|gb|ACS83605.1| ATP synthase epsilon subunit 1 [Gossypium hirsutum]	2e-28	Q8L5Q1_CICAR/7-56 Q8L5Q1.1 PF04627.8;ATP-synt_Eps;	2e-21
comp30003_c0_seq1	1101	397.837	380.521	-0.0642025	sp|P42056|VDAC2_SOLTU Mitochondrial outer membrane protein porin of 36 kDa OS=Solanum tuberosum PE=1 SV=2	6e-123	gi|1256259|gb|AAA96275.1| voltage-dependent anion channel protein [Spinacia oleracea]	2e-123	Q41368_SPIOL/4-269 Q41368.1 PF01459.17;Porin_3;	3e-119
comp34759_c0_seq1	1248	405.93	380.5	-0.0933372	sp|P50346|RLA0_SOYBN 60S acidic ribosomal protein P0 OS=Glycine max PE=1 SV=1	6e-138	gi|225448367|ref|XP_002268645.1| PREDICTED: 60S acidic ribosomal protein P0 [Vitis vinifera]	1e-138	-	-
comp33216_c0_seq5	1240	384.389	379.585	-0.0181445	sp|P51074|ANX4_FRAAN Annexin-like protein RJ4 OS=Fragaria ananassa PE=2 SV=2	2e-101	gi|523712980|gb|AGQ56696.1| cotton annexin 5 [Gossypium hirsutum]	2e-105	Q56D10_TOBAC/14-79 Q56D10.1 PF00191.15;Annexin;	7e-23
comp31715_c0_seq1	588	337.405	379.485	0.169558	-	-	-	-	-	-
comp29655_c0_seq1	1236	414.038	379.037	-0.127424	sp|Q9SJ12|ATP7_ARATH Probable ATP synthase 24 kDa subunit, mitochondrial OS=Arabidopsis thaliana GN=At2g21870 PE=1 SV=1	1e-87	gi|225438529|ref|XP_002279389.1| PREDICTED: probable ATP synthase 24 kDa subunit, mitochondrial [Vitis vinifera]_x0001_gi|296082520|emb|CBI21525.3| unnamed protein product [Vitis vinifera]	4e-102	-	-
comp25842_c0_seq1	472	382.278	377.94	-0.0164619	sp|Q9FLF0|RS92_ARATH 40S ribosomal protein S9-2 OS=Arabidopsis thaliana GN=RPS9C PE=2 SV=1	1e-63	gi|449434792|ref|XP_004135180.1| PREDICTED: 40S ribosomal protein S9-2-like [Cucumis sativus]_x0001_gi|449447585|ref|XP_004141548.1| PREDICTED: 40S ribosomal protein S9-2-like [Cucumis sativus]_x0001_gi|449530343|ref|XP_004172155.1| PREDICTED: 40S ribosomal protein S9-2-like [Cucumis sativus]_x0001_gi|449532099|ref|XP_004173021.1| PREDICTED: 40S ribosomal protein S9-2-like [Cucumis sativus]	6e-66	-	-
comp23007_c0_seq1	563	464.136	377.804	-0.296911	sp|Q41852|RS21_MAIZE 40S ribosomal protein S21 OS=Zea mays GN=RPS21 PE=3 SV=1	2e-35	gi|195609972|gb|ACG26816.1| 40S ribosomal protein S21 [Zea mays]	5e-35	-	-
comp28030_c0_seq1	735	448.831	375.661	-0.256739	sp|Q9SSK9|MLP28_ARATH MLP-like protein 28 OS=Arabidopsis thaliana GN=MLP28 PE=1 SV=1	2e-38	gi|3064039|gb|AAC14179.1| major latex protein homolog [Mesembryanthemum crystallinum]	5e-45	O65178_MESCR/2-151 O65178.1 PF00407.14;Bet_v_1;	3e-45
comp24345_c0_seq1	974	360.743	375.6	0.0582223	sp|Q94F47|UBC28_ARATH Ubiquitin-conjugating enzyme E2 28 OS=Arabidopsis thaliana GN=UBC28 PE=2 SV=1	8e-84	gi|460405216|ref|XP_004248072.1| PREDICTED: ubiquitin-conjugating enzyme E2 28-like [Solanum lycopersicum]	5e-84	A9U4R7_PHYPA/5-142 A9U4R7.1 PF00179.21;UQ_con;	2e-76
comp27648_c0_seq1	808	426.719	373.144	-0.193554	sp|P33050|PSC13_MAIZE Pollen-specific protein C13 OS=Zea mays GN=MGS1 PE=2 SV=1	7e-30	gi|359492834|ref|XP_003634471.1| PREDICTED: pollen-specific protein C13-like [Vitis vinifera]_x0001_gi|147801295|emb|CAN61642.1| hypothetical protein VITISV_029644 [Vitis vinifera]_x0001_gi|302141929|emb|CBI19132.3| unnamed protein product [Vitis vinifera]	5e-49	Q2I307_9ROSI/29-118 Q2I307.1 PF01190.12;Pollen_Ole_e_I;	1e-29
comp26374_c0_seq1	617	396.166	373.114	-0.0864858	-	-	gi|4530585|gb|AAD22104.1| B12D protein [Ipomoea batatas]	1e-37	Q9XHD5_IPOBA/6-87 Q9XHD5.1 PF06522.6;B12D;	3e-36
comp29427_c0_seq7	595	434.928	371.842	-0.226088	sp|Q1S9I9|H2B1_MEDTR Probable histone H2B.1 OS=Medicago truncatula PE=1 SV=3	1e-47	gi|449450686|ref|XP_004143093.1| PREDICTED: probable histone H2B.1-like [Cucumis sativus]_x0001_gi|449508145|ref|XP_004163232.1| PREDICTED: probable histone H2B.1-like [Cucumis sativus]	2e-47	H2B4_ARATH/46-116 Q9ZUS0.3 PF00125.19;Histone;	1e-31
comp20438_c0_seq1	437	410.708	371.626	-0.144264	sp|P49214|RS9_TOBAC 40S ribosomal protein S9 (Fragment) OS=Nicotiana tabacum GN=RPS9 PE=3 SV=1	9e-27	gi|255552894|ref|XP_002517490.1| 40S ribosomal protein S9, putative [Ricinus communis]_x0001_gi|223543501|gb|EEF45032.1| 40S ribosomal protein S9, putative [Ricinus communis]	3e-27	-	-
comp29652_c0_seq8	773	439.358	371.581	-0.241718	sp|Q9LR33|R27A2_ARATH 60S ribosomal protein L27a-2 OS=Arabidopsis thaliana GN=RPL27AB PE=2 SV=1	2e-60	gi|449434971|ref|XP_004135269.1| PREDICTED: 60S ribosomal protein L27a-3-like [Cucumis sativus]_x0001_gi|449521585|ref|XP_004167810.1| PREDICTED: 60S ribosomal protein L27a-3-like [Cucumis sativus]	2e-64	-	-
comp13998_c0_seq1	288	404.516	370.861	-0.125319	sp|P59230|R10A2_ARATH 60S ribosomal protein L10a-2 OS=Arabidopsis thaliana GN=RPL10AB PE=2 SV=1	2e-30	gi|514784702|ref|XP_004970657.1| PREDICTED: 60S ribosomal protein L10a-1-like [Setaria italica]	1e-31	-	-
comp35109_c0_seq1	1959	372.49	368.759	-0.0145243	sp|P22200|KPYC_SOLTU Pyruvate kinase, cytosolic isozyme OS=Solanum tuberosum PE=2 SV=1	0	gi|225463801|ref|XP_002270400.1| PREDICTED: pyruvate kinase, cytosolic isozyme isoform 1 [Vitis vinifera]	0	KPYC_SOLTU/19-365 P22200.1 PF00224.16;PK;	0
comp27877_c0_seq2	666	408.695	367.524	-0.153187	sp|Q9M9W1|RL222_ARATH 60S ribosomal protein L22-2 OS=Arabidopsis thaliana GN=RPL22B PE=2 SV=1	4e-36	gi|508703197|gb|EOX95093.1| Ribosomal L22e family protein isoform 3, partial [Theobroma cacao]	2e-38	-	-
comp27169_c0_seq1	813	413.14	367.092	-0.170487	sp|Q9M2F1|RS272_ARATH 40S ribosomal protein S27-2 OS=Arabidopsis thaliana GN=RPS27B PE=2 SV=2	2e-36	gi|508701388|gb|EOX93284.1| Ribosomal protein S27 [Theobroma cacao]	2e-36	-	-
comp29404_c0_seq7	858	488.674	366.765	-0.414015	sp|P62200|CALM1_DAUCA Calmodulin-1/11/16 OS=Daucus carota GN=CAM-1 PE=2 SV=2	5e-81	gi|462398167|gb|EMJ03835.1| hypothetical protein PRUPE_ppa012070mg [Prunus persica]	6e-81	Q4PFY7_USTMA/49-181 Q4PFY7.1 PF13499.1;EF-hand_7;	4e-32
comp20470_c0_seq1	603	331.51	366.646	0.145335	-	-	-	-	-	-
comp27072_c0_seq4	665	420.901	365.929	-0.201919	sp|Q96499|RL44_GOSHI 60S ribosomal protein L44 OS=Gossypium hirsutum GN=RPL44 PE=3 SV=3	8e-47	gi|508707230|gb|EOX99126.1| Zinc-binding ribosomal family protein [Theobroma cacao]	2e-47	-	-
comp20398_c0_seq1	609	330.078	365.921	0.148724	-	-	-	-	-	-
comp33180_c0_seq14	1476	595.321	365.534	-0.703664	sp|Q9LKP7|CHSY_DIAMO Chalcone synthase OS=Dianthus monspessulanus GN=CHS PE=2 SV=1	0	gi|269856500|gb|ACZ51476.1| chalcone synthase [Fagopyrum esculentum]	0	CHSY_DIACA/2-228 P48389.1 PF00195.14;Chal_sti_synt_N;	1e-106
comp25786_c0_seq1	742	366.463	363.919	-0.0100493	sp|Q9M531|H2A_EUPES Histone H2A OS=Euphorbia esula PE=2 SV=1	1e-37	gi|449462629|ref|XP_004149043.1| PREDICTED: histone H2A-like [Cucumis sativus]_x0001_gi|449530538|ref|XP_004172251.1| PREDICTED: histone H2A-like [Cucumis sativus]	5e-38	B4FJK0_MAIZE/28-101 B4FJK0.1 PF00125.19;Histone;	3e-22
comp28017_c0_seq2	438	430.402	363.471	-0.243843	-	-	-	-	-	-
comp32473_c0_seq2	904	394.857	363.286	-0.120224	sp|P35685|RL7A_ORYSJ 60S ribosomal protein L7a OS=Oryza sativa subsp. japonica GN=RPL7A PE=2 SV=1	2e-96	gi|462413065|gb|EMJ18114.1| hypothetical protein PRUPE_ppa018912mg, partial [Prunus persica]	2e-97	-	-
comp26628_c0_seq2	661	408.504	363.202	-0.169577	sp|P19177|H2A_PETCR Histone H2A OS=Petroselinum crispum PE=2 SV=1	2e-38	gi|470116850|ref|XP_004294587.1| PREDICTED: histone H2A-like [Fragaria vesca subsp. vesca]	2e-38	H2A2_WHEAT/24-97 P02276.1 PF00125.19;Histone;	6e-22
comp21620_c0_seq1	633	411.224	362.66	-0.181306	sp|Q9M5L0|RL35_EUPES 60S ribosomal protein L35 OS=Euphorbia esula GN=RPL35 PE=2 SV=1	4e-56	gi|71535092|gb|AAZ32938.1| putative 60S ribosomal protein L35 [Rheum australe]	7e-58	-	-
comp29990_c0_seq1	501	398.13	362.134	-0.136714	sp|Q41852|RS21_MAIZE 40S ribosomal protein S21 OS=Zea mays GN=RPS21 PE=3 SV=1	2e-35	gi|195609972|gb|ACG26816.1| 40S ribosomal protein S21 [Zea mays]	4e-35	-	-
comp30167_c0_seq6	707	403.525	362.09	-0.156308	sp|P62200|CALM1_DAUCA Calmodulin-1/11/16 OS=Daucus carota GN=CAM-1 PE=2 SV=2	3e-81	gi|462398167|gb|EMJ03835.1| hypothetical protein PRUPE_ppa012070mg [Prunus persica]	4e-81	Q4PFY7_USTMA/49-181 Q4PFY7.1 PF13499.1;EF-hand_7;	3e-32
comp32908_c0_seq1	1422	447.776	360.49	-0.312816	sp|P53492|ACT7_ARATH Actin-7 OS=Arabidopsis thaliana GN=ACT7 PE=1 SV=1	0	gi|471271028|gb|AGI15325.1| actin 1 [Dionaea muscipula]	0	C1E7K7_MICSR/4-377 C1E7K7.1 PF00022.14;Actin;	6e-180
comp30167_c0_seq5	711	439.633	359.142	-0.291746	sp|P62200|CALM1_DAUCA Calmodulin-1/11/16 OS=Daucus carota GN=CAM-1 PE=2 SV=2	3e-81	gi|15229784|ref|NP_189967.1| calmodulin 7 [Arabidopsis thaliana]_x0001_gi|224086697|ref|XP_002307936.1| predicted protein [Populus trichocarpa]_x0001_gi|224106642|ref|XP_002314234.1| predicted protein [Populus trichocarpa]_x0001_gi|224137536|ref|XP_002322582.1| predicted protein [Populus trichocarpa]_x0001_gi|225435971|ref|XP_002270925.1| PREDICTED: calmodulin-related protein isoform 1 [Vitis vin…	2e-80	Q4PFY7_USTMA/49-181 Q4PFY7.1 PF13499.1;EF-hand_7;	3e-32
comp16174_c0_seq1	638	361.576	358.325	-0.0130286	sp|Q9SRZ6|ICDHC_ARATH Cytosolic isocitrate dehydrogenase [NADP] OS=Arabidopsis thaliana GN=CICDH PE=2 SV=1	3e-45	gi|482571037|gb|EOA35225.1| hypothetical protein CARUB_v10020383mg [Capsella rubella]	1e-44	-	-
comp20495_c0_seq1	236	406.363	357.881	-0.18329	sp|Q71T45|H32_EUPES Histone H3.2 OS=Euphorbia esula GN=H3 PE=2 SV=3	1e-27	gi|397465667|ref|XP_003804609.1| PREDICTED: uncharacterized protein LOC100995896 [Pan paniscus]	1e-27	-	-
comp30167_c0_seq9	694	420.721	357.345	-0.235545	sp|P62200|CALM1_DAUCA Calmodulin-1/11/16 OS=Daucus carota GN=CAM-1 PE=2 SV=2	3e-81	gi|482563813|gb|EOA28003.1| hypothetical protein CARUB_v10024180mg [Capsella rubella]	7e-81	Q4PFY7_USTMA/49-181 Q4PFY7.1 PF13499.1;EF-hand_7;	3e-32
comp31790_c0_seq5	1104	262.539	356.789	0.44254	sp|O80575|RISB_ARATH 6,7-dimethyl-8-ribityllumazine synthase, chloroplastic OS=Arabidopsis thaliana GN=At2g44050 PE=2 SV=1	2e-69	gi|508715081|gb|EOY06978.1| 6,7-dimethyl-8-ribityllumazine synthase / DMRL synthase / lumazine synthase / riboflavin synthase isoform 1 [Theobroma cacao]	2e-72	-	-
comp20492_c0_seq1	878	344.633	356.167	0.0474936	sp|P56337|IF5A5_SOLTU Eukaryotic translation initiation factor 5A-5 OS=Solanum tuberosum GN=EIF5A5 PE=2 SV=1	1e-82	gi|502094276|ref|XP_004490179.1| PREDICTED: mitotic checkpoint protein bub3-like [Cicer arietinum]	1e-83	B8AK76_ORYSI/442-511 B8AK76.1 PF01287.15;eIF-5a;	2e-31
comp32140_c0_seq8	435	391.451	356.067	-0.136682	sp|O49884|RL30_LUPLU 60S ribosomal protein L30 OS=Lupinus luteus GN=RPL30 PE=3 SV=1	4e-52	gi|255552912|ref|XP_002517499.1| 60S ribosomal protein L30, putative [Ricinus communis]_x0001_gi|223543510|gb|EEF45041.1| 60S ribosomal protein L30, putative [Ricinus communis]	1e-52	-	-
comp31157_c0_seq2	1516	370.051	355.714	-0.0570044	sp|A1JPN5|ARNA_YERE8 Bifunctional polymyxin resistance protein ArnA OS=Yersinia enterocolitica serotype O:8 / biotype 1B (strain 8081) GN=arnA PE=3 SV=1	2e-56	gi|211906520|gb|ACJ11753.1| UDP-D-apiose/UPD-D-xylose synthetase [Gossypium hirsutum]	0	Q2I2N3_SOLTU/17-287 Q2I2N3.1 PF01370.16;Epimerase;	6e-151
comp27072_c0_seq2	641	406.824	354.75	-0.1976	sp|Q96499|RL44_GOSHI 60S ribosomal protein L44 OS=Gossypium hirsutum GN=RPL44 PE=3 SV=3	8e-47	gi|508707230|gb|EOX99126.1| Zinc-binding ribosomal family protein [Theobroma cacao]	3e-48	-	-
comp32140_c0_seq1	649	372.241	354.717	-0.0695648	sp|O49884|RL30_LUPLU 60S ribosomal protein L30 OS=Lupinus luteus GN=RPL30 PE=3 SV=1	2e-50	gi|460365162|ref|XP_004228473.1| PREDICTED: 60S ribosomal protein L30-like [Solanum lycopersicum]	3e-51	-	-
comp30287_c0_seq1	844	595.134	354.69	-0.746657	-	-	gi|388514697|gb|AFK45410.1| unknown [Medicago truncatula]	1e-57	B9S3A2_RICCO/4-157 B9S3A2.1 PF00582.21;Usp;	1e-54
comp32908_c0_seq4	1384	434.55	353.897	-0.296195	sp|P53492|ACT7_ARATH Actin-7 OS=Arabidopsis thaliana GN=ACT7 PE=1 SV=1	0	gi|471271028|gb|AGI15325.1| actin 1 [Dionaea muscipula]	0	C1E7K7_MICSR/4-377 C1E7K7.1 PF00022.14;Actin;	6e-180
comp31768_c0_seq6	380	439.969	353.56	-0.315446	-	-	-	-	-	-
comp29091_c0_seq2	692	399.307	353.352	-0.176392	sp|P51419|RL273_ARATH 60S ribosomal protein L27-3 OS=Arabidopsis thaliana GN=RPL27C PE=2 SV=2	2e-59	gi|225423704|ref|XP_002277425.1| PREDICTED: 60S ribosomal protein L27-3 isoform 1 [Vitis vinifera]	2e-62	-	-
comp34759_c0_seq5	1263	428.818	352.988	-0.280744	sp|P50346|RLA0_SOYBN 60S acidic ribosomal protein P0 OS=Glycine max PE=1 SV=1	5e-138	gi|225448367|ref|XP_002268645.1| PREDICTED: 60S acidic ribosomal protein P0 [Vitis vinifera]	1e-138	-	-
comp31668_c0_seq1	746	386.358	352.928	-0.130566	sp|Q42347|RL241_ARATH 60S ribosomal protein L24-1 OS=Arabidopsis thaliana GN=RPL24A PE=1 SV=2	5e-60	gi|255575465|ref|XP_002528634.1| 60S ribosomal protein L24, putative [Ricinus communis]_x0001_gi|223531923|gb|EEF33737.1| 60S ribosomal protein L24, putative [Ricinus communis]	1e-59	-	-
comp34606_c0_seq1	1048	358.388	352.435	-0.0241662	sp|Q84WM9|EF1B1_ARATH Elongation factor 1-beta 1 OS=Arabidopsis thaliana GN=At5g12110 PE=2 SV=2	9e-55	gi|15239877|ref|NP_196772.1| elongation factor 1-beta 1 [Arabidopsis thaliana]_x0001_gi|84028935|sp|Q84WM9.2|EF1B1_ARATH RecName: Full=Elongation factor 1-beta 1; Short=EF-1-beta 1; AltName: Full=Elongation factor 1-beta' 1; Short=EF-1-beta' 1; AltName: Full=Elongation factor 1B-alpha 1; AltName: Full=eEF-1B alpha 1_x0001_gi|6686819|emb|CAB64729.1| elongation factor 1B alpha-subunit [Arabidopsis …	5e-54	E1CKY6_VIGUN/141-230 E1CKY6.1 PF00736.14;EF1_GNE;	3e-32
comp33398_c0_seq9	775	384.982	352.024	-0.129117	sp|Q9M5M7|RL10_EUPES 60S ribosomal protein L10 OS=Euphorbia esula GN=RPL10 PE=2 SV=1	2e-93	gi|388501178|gb|AFK38655.1| unknown [Lotus japonicus]	5e-94	-	-
comp33635_c0_seq1	1315	441.909	351.932	-0.328453	sp|Q8GU25|COMT1_ROSCH Caffeic acid 3-O-methyltransferase OS=Rosa chinensis GN=COMT1 PE=2 SV=1	2e-159	gi|3176967|gb|AAC18863.1| caffeic acid 3-O-methyltransferase [Mesembryanthemum crystallinum]	7e-171	-	-
comp28058_c0_seq1	568	176.197	351.849	0.997767	-	-	gi|225448613|ref|XP_002278922.1| PREDICTED: uncharacterized protein LOC100267335 [Vitis vinifera]_x0001_gi|297736525|emb|CBI25396.3| unnamed protein product [Vitis vinifera]	3e-21	D7T4G4_VITVI/8-62 D7T4G4.1 PF04588.8;HIG_1_N;	1e-14
comp21596_c0_seq1	504	387.502	351.32	-0.141418	sp|P46302|RS28_MAIZE 40S ribosomal protein S28 OS=Zea mays GN=RPS28 PE=3 SV=1	3e-19	gi|255559537|ref|XP_002520788.1| ribosomal protein S28, putative [Ricinus communis]_x0001_gi|255581574|ref|XP_002531592.1| ribosomal protein S28, putative [Ricinus communis]_x0001_gi|223528788|gb|EEF30795.1| ribosomal protein S28, putative [Ricinus communis]_x0001_gi|223539919|gb|EEF41497.1| ribosomal protein S28, putative [Ricinus communis]_x0001_gi|313586485|gb|ADR71253.1| 40S ribosomal protein…	1e-21	-	-
comp35160_c0_seq1	474	256.68	351.126	0.452015	-	-	-	-	-	-
comp28129_c0_seq1	566	175.56	351.106	0.999939	-	-	gi|225448613|ref|XP_002278922.1| PREDICTED: uncharacterized protein LOC100267335 [Vitis vinifera]_x0001_gi|297736525|emb|CBI25396.3| unnamed protein product [Vitis vinifera]	3e-21	D7T4G4_VITVI/8-62 D7T4G4.1 PF04588.8;HIG_1_N;	1e-14
comp30262_c0_seq1	1058	379.598	351.028	-0.112884	sp|Q9FJA6|RS33_ARATH 40S ribosomal protein S3-3 OS=Arabidopsis thaliana GN=RPS3C PE=1 SV=1	4e-115	gi|356534900|ref|XP_003535989.1| PREDICTED: 40S ribosomal protein S3-3-like [Glycine max]	3e-119	-	-
comp34338_c0_seq1	2271	374.547	350.979	-0.0937646	-	-	gi|462400764|gb|EMJ06321.1| hypothetical protein PRUPE_ppa004877mg [Prunus persica]	2e-117	-	-
comp32604_c0_seq5	563	400.251	350.839	-0.190094	sp|P49227|RL52_ARATH 60S ribosomal protein L5-2 OS=Arabidopsis thaliana GN=RPL5B PE=2 SV=3	2e-69	gi|356520322|ref|XP_003528812.1| PREDICTED: 60S ribosomal protein L5-like [Glycine max]	8e-73	-	-
comp21260_c0_seq1	594	402.345	350.673	-0.198306	sp|P41099|RLA2_PARAR 60S acidic ribosomal protein P2 OS=Parthenium argentatum PE=3 SV=1	8e-21	gi|460365128|ref|XP_004228456.1| PREDICTED: 60S acidic ribosomal protein P2B-like [Solanum lycopersicum]	2e-23	-	-
comp28965_c0_seq5	504	373.815	350.14	-0.0943919	sp|P49636|RL40_NICSY Ubiquitin-60S ribosomal protein L40 OS=Nicotiana sylvestris GN=UBICEP52-7 PE=2 SV=2	1e-45	gi|527206139|gb|EPS71799.1| hypothetical protein M569_02961, partial [Genlisea aurea]	7e-46	A9NQL4_PICSI/6-74 A9NQL4.1 PF00240.18;ubiquitin;	1e-12
comp30405_c0_seq1	703	386.01	350.024	-0.141185	sp|O82204|RL281_ARATH 60S ribosomal protein L28-1 OS=Arabidopsis thaliana GN=RPL28A PE=2 SV=1	2e-39	gi|462398255|gb|EMJ03923.1| hypothetical protein PRUPE_ppa012901mg [Prunus persica]	2e-47	-	-
comp28999_c0_seq1	770	401.11	349.965	-0.196788	sp|P51419|RL273_ARATH 60S ribosomal protein L27-3 OS=Arabidopsis thaliana GN=RPL27C PE=2 SV=2	4e-61	gi|225423704|ref|XP_002277425.1| PREDICTED: 60S ribosomal protein L27-3 isoform 1 [Vitis vinifera]	5e-64	-	-
comp23085_c0_seq1	410	416.189	349.88	-0.250379	sp|P51427|RS52_ARATH 40S ribosomal protein S5-2 OS=Arabidopsis thaliana GN=RPS5B PE=2 SV=2	1e-43	gi|255581578|ref|XP_002531594.1| 40S ribosomal protein S5, putative [Ricinus communis]_x0001_gi|223528790|gb|EEF30797.1| 40S ribosomal protein S5, putative [Ricinus communis]	6e-44	-	-
comp5490_c0_seq1	316	370.569	349.801	-0.0832088	-	-	-	-	-	-
comp31265_c0_seq3	682	401.007	349.381	-0.198824	sp|Q1S9I9|H2B1_MEDTR Probable histone H2B.1 OS=Medicago truncatula PE=1 SV=3	7e-47	gi|449450686|ref|XP_004143093.1| PREDICTED: probable histone H2B.1-like [Cucumis sativus]_x0001_gi|449508145|ref|XP_004163232.1| PREDICTED: probable histone H2B.1-like [Cucumis sativus]	1e-46	H2B4_ARATH/46-116 Q9ZUS0.3 PF00125.19;Histone;	8e-31
comp34616_c0_seq1	1353	417.912	347.824	-0.264841	sp|P50346|RLA0_SOYBN 60S acidic ribosomal protein P0 OS=Glycine max PE=1 SV=1	5e-138	gi|225448367|ref|XP_002268645.1| PREDICTED: 60S acidic ribosomal protein P0 [Vitis vinifera]	2e-138	-	-
comp16842_c0_seq1	346	421.75	347.753	-0.278323	-	-	-	-	-	-
comp31296_c0_seq1	830	396.054	346.939	-0.191014	sp|Q9M7N0|PROF3_HEVBR Profilin-3 OS=Hevea brasiliensis PE=1 SV=1	2e-63	gi|381216464|gb|AFG16922.1| profilin [Quercus suber]_x0001_gi|381216468|gb|AFG16924.1| profilin [Quercus suber]	4e-64	H9T7Q3_QUESU/2-126 H9T7Q3.1 PF00235.14;Profilin;	1e-61
comp32589_c0_seq3	1386	405.554	346.183	-0.228362	sp|P17783|MDHM_CITLA Malate dehydrogenase, mitochondrial OS=Citrullus lanatus GN=MMDH PE=1 SV=1	1e-150	gi|502155344|ref|XP_004510039.1| PREDICTED: malate dehydrogenase, mitochondrial-like [Cicer arietinum]	8e-153	-	-
comp16398_c0_seq1	459	353.201	345.055	-0.0336635	sp|Q03878|GRP1_DAUCA Glycine-rich RNA-binding protein OS=Daucus carota PE=2 SV=1	2e-37	gi|359475330|ref|XP_003631658.1| PREDICTED: glycine-rich RNA-binding protein GRP1A-like [Vitis vinifera]	7e-40	-	-
comp20676_c0_seq1	398	423.245	344.979	-0.294982	sp|P53492|ACT7_ARATH Actin-7 OS=Arabidopsis thaliana GN=ACT7 PE=1 SV=1	4e-46	gi|218195939|gb|EEC78366.1| hypothetical protein OsI_18129 [Oryza sativa Indica Group]	5e-47	B7FKK8_MEDTR/4-209 B7FKK8.1 PF00022.14;Actin;	1e-43
comp31637_c0_seq1	1057	345.684	343.654	-0.00849851	sp|P24805|TSJT1_TOBAC Stem-specific protein TSJT1 OS=Nicotiana tabacum GN=TSJT1 PE=2 SV=1	2e-27	gi|225432548|ref|XP_002280658.1| PREDICTED: stem-specific protein TSJT1 [Vitis vinifera]_x0001_gi|297736991|emb|CBI26192.3| unnamed protein product [Vitis vinifera]	7e-104	F6HDM0_VITVI/2-226 F6HDM0.1 PF12481.3;DUF3700;	2e-100
comp20508_c0_seq1	736	409.54	343.421	-0.254025	sp|P51414|RL261_ARATH 60S ribosomal protein L26-1 OS=Arabidopsis thaliana GN=RPL26A PE=2 SV=2	5e-45	gi|462418264|gb|EMJ22713.1| hypothetical protein PRUPE_ppa012984mg [Prunus persica]	4e-46	-	-
comp34984_c0_seq2	562	385.605	342.569	-0.170726	sp|P93263|METE_MESCR 5-methyltetrahydropteroyltriglutamate--homocysteine methyltransferase OS=Mesembryanthemum crystallinum GN=METE PE=2 SV=1	7e-99	gi|449437751|ref|XP_004136654.1| PREDICTED: 5-methyltetrahydropteroyltriglutamate--homocysteine methyltransferase-like [Cucumis sativus]_x0001_gi|449526387|ref|XP_004170195.1| PREDICTED: 5-methyltetrahydropteroyltriglutamate--homocysteine methyltransferase-like [Cucumis sativus]	2e-100	-	-
comp26117_c0_seq1	448	451.231	341.544	-0.401795	-	-	gi|508709289|gb|EOY01186.1| Defensin-like protein isoform 2 [Theobroma cacao]	9e-11	-	-
comp33216_c0_seq6	732	344.878	341.396	-0.0146388	sp|P51074|ANX4_FRAAN Annexin-like protein RJ4 OS=Fragaria ananassa PE=2 SV=2	5e-67	gi|211906452|gb|ACJ11719.1| annexin [Gossypium hirsutum]	2e-71	B9GWL9_POPTR/14-79 B9GWL9.1 PF00191.15;Annexin;	1e-20
comp32647_c0_seq1	1450	327.222	341.372	0.0610767	sp|P26360|ATPG3_IPOBA ATP synthase subunit gamma, mitochondrial OS=Ipomoea batatas GN=ATPC PE=1 SV=2	6e-150	gi|462405092|gb|EMJ10556.1| hypothetical protein PRUPE_ppa008674mg [Prunus persica]	9e-153	ATPG3_IPOBA/46-324 P26360.2 PF00231.14;ATP-synt;	9e-136
comp29652_c0_seq6	744	405.528	341.346	-0.248567	sp|P49637|R27A3_ARATH 60S ribosomal protein L27a-3 OS=Arabidopsis thaliana GN=RPL27AC PE=2 SV=2	8e-62	gi|449434971|ref|XP_004135269.1| PREDICTED: 60S ribosomal protein L27a-3-like [Cucumis sativus]_x0001_gi|449521585|ref|XP_004167810.1| PREDICTED: 60S ribosomal protein L27a-3-like [Cucumis sativus]	4e-66	-	-
comp26101_c0_seq1	828	392.903	341.309	-0.203095	-	-	gi|502138789|ref|XP_004503529.1| PREDICTED: uncharacterized protein LOC101497430 [Cicer arietinum]	3e-52	B7FHB0_MEDTR/11-121 B7FHB0.1 PF04718.10;ATP-synt_G;	4e-47
comp30346_c0_seq1	734	425.681	341.024	-0.319898	sp|P50883|RL121_ARATH 60S ribosomal protein L12-1 OS=Arabidopsis thaliana GN=RPL12A PE=2 SV=2	2e-83	gi|359806180|ref|NP_001240945.1| uncharacterized protein LOC100811654 [Glycine max]_x0001_gi|255647178|gb|ACU24057.1| unknown [Glycine max]	3e-86	-	-
comp5313_c0_seq1	326	361.387	340.937	-0.0840434	-	-	-	-	-	-
comp29548_c0_seq2	701	393.718	340.723	-0.208566	sp|P49211|RL321_ARATH 60S ribosomal protein L32-1 OS=Arabidopsis thaliana GN=RPL32A PE=2 SV=2	3e-56	gi|313586537|gb|ADR71279.1| 60S ribosomal protein L32A [Hevea brasiliensis]_x0001_gi|313586539|gb|ADR71280.1| 60S ribosomal protein L32B [Hevea brasiliensis]	8e-61	-	-
comp26970_c0_seq3	525	381.904	339.786	-0.168581	sp|P46270|QCR9_SOLTU Cytochrome b-c1 complex subunit 9 OS=Solanum tuberosum PE=1 SV=1	4e-24	gi|462398357|gb|EMJ04025.1| hypothetical protein PRUPE_ppa014374mg [Prunus persica]	1e-28	Q0DIC9_ORYSJ/4-58 Q0DIC9.1 PF05365.7;UCR_UQCRX_QCR9;	8e-23
comp34651_c0_seq1	1399	397.538	338.968	-0.229944	sp|P31657|CADH_POPDE Probable cinnamyl alcohol dehydrogenase OS=Populus deltoides PE=2 SV=2	1e-131	gi|429326406|gb|AFZ78543.1| cinnamyl alcohol dehydrogenase [Populus tomentosa]	8e-132	G5CJE4_QUESU/67-227 G5CJE4.1 PF00107.21;ADH_zinc_N;	5e-54
comp26182_c0_seq1	1535	388.891	337.734	-0.203477	sp|Q9C5M0|DTC_ARATH Mitochondrial dicarboxylate/tricarboxylate transporter DTC OS=Arabidopsis thaliana GN=DTC PE=1 SV=1	2e-135	gi|255582572|ref|XP_002532069.1| mitochondrial oxoglutarate/malate carrier protein, putative [Ricinus communis]_x0001_gi|223528273|gb|EEF30324.1| mitochondrial oxoglutarate/malate carrier protein, putative [Ricinus communis]	8e-142	Q9FSF4_TOBAC/100-198 Q9FSF4.1 PF00153.22;Mito_carr;	4e-47
comp32607_c0_seq2	551	381.899	337.721	-0.177362	sp|P49227|RL52_ARATH 60S ribosomal protein L5-2 OS=Arabidopsis thaliana GN=RPL5B PE=2 SV=3	2e-62	gi|356520322|ref|XP_003528812.1| PREDICTED: 60S ribosomal protein L5-like [Glycine max]	7e-66	-	-
comp21822_c0_seq1	280	320.239	337.157	0.0742735	sp|Q6YZX6|ACOC_ORYSJ Putative aconitate hydratase, cytoplasmic OS=Oryza sativa subsp. japonica GN=Os08g0191100 PE=1 SV=1	3e-43	gi|326495130|dbj|BAJ85661.1| predicted protein [Hordeum vulgare subsp. vulgare]	6e-43	D8T624_SELML/704-834 D8T624.1 PF00694.14;Aconitase_C;	2e-40
comp20316_c0_seq1	657	345.376	336.47	-0.0376909	-	-	gi|470111068|ref|XP_004291775.1| PREDICTED: uncharacterized protein LOC101292182 [Fragaria vesca subsp. vesca]	2e-33	-	-
comp29270_c0_seq1	446	370.831	336.256	-0.141203	sp|Q5SMI4|RL393_ORYSJ 60S ribosomal protein L39-3 OS=Oryza sativa subsp. japonica GN=RPL39C PE=3 SV=1	3e-25	gi|296084598|emb|CBI25619.3| unnamed protein product [Vitis vinifera]	2e-25	-	-
comp28581_c0_seq1	807	370.499	336.213	-0.140091	sp|P42798|R15A1_ARATH 40S ribosomal protein S15a-1 OS=Arabidopsis thaliana GN=RPS15AA PE=2 SV=2	6e-69	gi|514762251|ref|XP_004964986.1| PREDICTED: 40S ribosomal protein S15a-1-like isoform X1 [Setaria italica]_x0001_gi|514762255|ref|XP_004964987.1| PREDICTED: 40S ribosomal protein S15a-1-like isoform X2 [Setaria italica]	3e-68	-	-
comp25526_c0_seq1	1216	403.641	334.638	-0.270472	sp|P22778|ATPO_IPOBA ATP synthase subunit O, mitochondrial OS=Ipomoea batatas PE=1 SV=1	8e-79	gi|508704798|gb|EOX96694.1| ATP synthase subunit O, mitochondrial [Theobroma cacao]	2e-86	Q9SXX1_IPOBA/65-238 Q9SXX1.1 PF00213.13;OSCP;	1e-63
comp28114_c0_seq2	521	377.936	333.791	-0.179196	sp|P46270|QCR9_SOLTU Cytochrome b-c1 complex subunit 9 OS=Solanum tuberosum PE=1 SV=1	4e-24	gi|462398357|gb|EMJ04025.1| hypothetical protein PRUPE_ppa014374mg [Prunus persica]	1e-28	Q0DIC9_ORYSJ/4-58 Q0DIC9.1 PF05365.7;UCR_UQCRX_QCR9;	8e-23
comp24249_c0_seq1	548	335.053	333.561	-0.00643941	sp|Q9C9Z5|NDUA1_ARATH NADH dehydrogenase [ubiquinone] 1 alpha subcomplex subunit 1 OS=Arabidopsis thaliana GN=At3g08610 PE=3 SV=1	4e-23	gi|508712489|gb|EOY04386.1| NADH dehydrogenase [ubiquinone] 1 alpha subcomplex subunit 1 [Theobroma cacao]	7e-26	-	-
comp30167_c0_seq7	784	383.867	333.157	-0.204406	sp|P62200|CALM1_DAUCA Calmodulin-1/11/16 OS=Daucus carota GN=CAM-1 PE=2 SV=2	4e-81	gi|462398167|gb|EMJ03835.1| hypothetical protein PRUPE_ppa012070mg [Prunus persica]	5e-81	Q4PFY7_USTMA/49-181 Q4PFY7.1 PF13499.1;EF-hand_7;	4e-32
comp26318_c0_seq1	527	460.626	333.102	-0.467633	sp|P46269|QCR8_SOLTU Cytochrome b-c1 complex subunit 8 OS=Solanum tuberosum PE=1 SV=2	3e-29	gi|462400724|gb|EMJ06281.1| hypothetical protein PRUPE_ppa014373mg [Prunus persica]	1e-30	-	-
comp30997_c0_seq3	606	341.226	332.513	-0.037316	sp|Q8GYL5|RS253_ARATH 40S ribosomal protein S25-3 OS=Arabidopsis thaliana GN=RPS25D PE=2 SV=2	3e-25	gi|255549396|ref|XP_002515751.1| 40S ribosomal protein S25, putative [Ricinus communis]_x0001_gi|223545079|gb|EEF46590.1| 40S ribosomal protein S25, putative [Ricinus communis]	2e-24	-	-
comp29990_c0_seq2	502	347.625	332.41	-0.0645682	sp|Q41852|RS21_MAIZE 40S ribosomal protein S21 OS=Zea mays GN=RPS21 PE=3 SV=1	2e-35	gi|195609972|gb|ACG26816.1| 40S ribosomal protein S21 [Zea mays]	4e-35	-	-
comp32468_c0_seq1	808	366.072	332.213	-0.140017	sp|P25460|RS11_MAIZE 40S ribosomal protein S11 OS=Zea mays GN=RPS11 PE=2 SV=1	2e-76	gi|224144055|ref|XP_002325170.1| predicted protein [Populus trichocarpa]_x0001_gi|222866604|gb|EEF03735.1| predicted protein [Populus trichocarpa]	7e-78	-	-
comp30672_c0_seq1	786	385.033	332.09	-0.213407	sp|O22644|RL23A_FRIAG 60S ribosomal protein L23A OS=Fritillaria agrestis GN=RPL23A PE=2 SV=1	7e-51	gi|7340791|emb|CAA63107.1| ribosomal protein L23 [Spinacia oleracea]	3e-53	-	-
comp33180_c0_seq12	1375	521.428	331.997	-0.651297	sp|Q9LKP7|CHSY_DIAMO Chalcone synthase OS=Dianthus monspessulanus GN=CHS PE=2 SV=1	0	gi|269856500|gb|ACZ51476.1| chalcone synthase [Fagopyrum esculentum]	0	CHSY_DIACA/2-228 P48389.1 PF00195.14;Chal_sti_synt_N;	1e-106
comp29404_c0_seq5	749	486.04	331.846	-0.55056	sp|P62200|CALM1_DAUCA Calmodulin-1/11/16 OS=Daucus carota GN=CAM-1 PE=2 SV=2	4e-81	gi|462398167|gb|EMJ03835.1| hypothetical protein PRUPE_ppa012070mg [Prunus persica]	5e-81	Q4PFY7_USTMA/49-181 Q4PFY7.1 PF13499.1;EF-hand_7;	4e-32
comp28965_c0_seq4	634	380.23	331.114	-0.199544	sp|P49636|RL40_NICSY Ubiquitin-60S ribosomal protein L40 OS=Nicotiana sylvestris GN=UBICEP52-7 PE=2 SV=2	2e-68	gi|527206139|gb|EPS71799.1| hypothetical protein M569_02961, partial [Genlisea aurea]	7e-69	G9E5X0_MPSP1/6-74 G9E5X0.1 PF00240.18;ubiquitin;	2e-31
comp30964_c0_seq2	231	149.393	330.994	1.14769	-	-	-	-	-	-
comp30167_c0_seq10	788	416.259	330.341	-0.333525	sp|P62200|CALM1_DAUCA Calmodulin-1/11/16 OS=Daucus carota GN=CAM-1 PE=2 SV=2	4e-81	gi|482561514|gb|EOA25705.1| hypothetical protein CARUB_v10019058mg [Capsella rubella]	5e-81	Q4PFY7_USTMA/49-181 Q4PFY7.1 PF13499.1;EF-hand_7;	4e-32
comp33559_c0_seq3	1167	358.574	330.321	-0.118405	sp|O24076|GBLP_MEDSA Guanine nucleotide-binding protein subunit beta-like protein OS=Medicago sativa GN=GB1 PE=1 SV=1	1e-168		6e-168	E0UIP1_CYAP2/133-357 E0UIP1.1 PF13360.1;PQQ_2;	8e-32
comp33398_c0_seq11	709	340.99	329.735	-0.0484249	sp|Q9M5M7|RL10_EUPES 60S ribosomal protein L10 OS=Euphorbia esula GN=RPL10 PE=2 SV=1	2e-92	gi|388501178|gb|AFK38655.1| unknown [Lotus japonicus]	3e-94	-	-
comp32423_c0_seq3	514	387.683	329.692	-0.233755	sp|Q9FUZ1|METK2_BRAJU S-adenosylmethionine synthase 2 OS=Brassica juncea GN=MSAMS2 PE=2 SV=1	5e-86	gi|75309777|sp|Q9FUZ1.1|METK2_BRAJU RecName: Full=S-adenosylmethionine synthase 2; Short=AdoMet synthase 2; AltName: Full=Methionine adenosyltransferase 2; Short=MAT 2_x0001_gi|10443981|gb|AAG17666.1| S-adenosylmethionine synthetase [Brassica juncea]	3e-85	-	-
comp27751_c0_seq1	1270	306.286	329.187	0.104029	sp|Q9M1B9|SCRK4_ARATH Probable fructokinase-4 OS=Arabidopsis thaliana GN=At3g59480 PE=2 SV=1	1e-143	gi|1052973|gb|AAA80675.1| fructokinase [Beta vulgaris]	1e-145	Q42645_BETVU/11-319 Q42645.1 PF00294.19;PfkB;	3e-145
comp31265_c0_seq16	677	355.936	329.167	-0.112799	sp|Q1S9I9|H2B1_MEDTR Probable histone H2B.1 OS=Medicago truncatula PE=1 SV=3	3e-47	gi|449450686|ref|XP_004143093.1| PREDICTED: probable histone H2B.1-like [Cucumis sativus]_x0001_gi|449508145|ref|XP_004163232.1| PREDICTED: probable histone H2B.1-like [Cucumis sativus]	6e-47	H2B4_ARATH/46-116 Q9ZUS0.3 PF00125.19;Histone;	1e-31
comp33216_c0_seq3	1274	361.61	328.942	-0.136598	sp|P51074|ANX4_FRAAN Annexin-like protein RJ4 OS=Fragaria ananassa PE=2 SV=2	7e-102	gi|523712980|gb|AGQ56696.1| cotton annexin 5 [Gossypium hirsutum]	1e-105	Q56D10_TOBAC/14-79 Q56D10.1 PF00191.15;Annexin;	7e-23
comp27389_c0_seq2	1189	242.558	328.113	0.435862	sp|O80575|RISB_ARATH 6,7-dimethyl-8-ribityllumazine synthase, chloroplastic OS=Arabidopsis thaliana GN=At2g44050 PE=2 SV=1	2e-69	gi|508715081|gb|EOY06978.1| 6,7-dimethyl-8-ribityllumazine synthase / DMRL synthase / lumazine synthase / riboflavin synthase isoform 1 [Theobroma cacao]	2e-72	-	-
comp25726_c0_seq1	718	372.961	327.517	-0.187456	sp|Q9FY64|RS154_ARATH 40S ribosomal protein S15-4 OS=Arabidopsis thaliana GN=RPS15D PE=2 SV=1	9e-71	gi|224085603|ref|XP_002307632.1| predicted protein [Populus trichocarpa]_x0001_gi|118481495|gb|ABK92690.1| unknown [Populus trichocarpa]_x0001_gi|118482312|gb|ABK93082.1| unknown [Populus trichocarpa]_x0001_gi|222857081|gb|EEE94628.1| predicted protein [Populus trichocarpa]	2e-71	-	-
comp32140_c0_seq6	706	356.454	326.416	-0.127006	sp|O49884|RL30_LUPLU 60S ribosomal protein L30 OS=Lupinus luteus GN=RPL30 PE=3 SV=1	1e-51	gi|255552912|ref|XP_002517499.1| 60S ribosomal protein L30, putative [Ricinus communis]_x0001_gi|223543510|gb|EEF45041.1| 60S ribosomal protein L30, putative [Ricinus communis]	4e-52	-	-
comp20457_c0_seq1	330	322.95	326.305	0.0149096	-	-	-	-	-	-
comp29694_c0_seq1	969	310.546	325.039	0.0658025	sp|Q9XI05|PSB3A_ARATH Proteasome subunit beta type-3-A OS=Arabidopsis thaliana GN=PBC1 PE=1 SV=2	4e-105	gi|502107572|ref|XP_004493306.1| PREDICTED: proteasome subunit beta type-3-A-like [Cicer arietinum]	1e-105	B9H7H5_POPTR/5-189 B9H7H5.1 PF00227.21;Proteasome;	2e-94
comp34406_c0_seq3	1120	455.561	324.382	-0.489949	sp|Q38832|IAA14_ARATH Auxin-responsive protein IAA14 OS=Arabidopsis thaliana GN=IAA14 PE=1 SV=2	2e-71	gi|332167937|gb|AEE25653.1| auxin-responsive protein [Gossypium hirsutum]	5e-74	F6HDY1_VITVI/17-235 F6HDY1.1 PF02309.11;AUX_IAA;	9e-70
comp30780_c0_seq1	1128	394.258	324.368	-0.28151	sp|O24591|HDT1_MAIZE Histone deacetylase HDT1 OS=Zea mays GN=HDT1 PE=1 SV=1	3e-22	gi|449440191|ref|XP_004137868.1| PREDICTED: uncharacterized protein LOC101207572 [Cucumis sativus]_x0001_gi|449500996|ref|XP_004161249.1| PREDICTED: uncharacterized protein LOC101226213 [Cucumis sativus]	4e-29	-	-
comp32489_c0_seq1	947	328.243	323.751	-0.0198828	sp|Q9LTF2|RS103_ARATH 40S ribosomal protein S10-3 OS=Arabidopsis thaliana GN=RPS10C PE=2 SV=2	3e-58	gi|502183875|ref|XP_004517235.1| PREDICTED: 40S ribosomal protein S10-like [Cicer arietinum]	4e-63	-	-
comp30167_c0_seq4	771	392.902	323.698	-0.279521	sp|P62200|CALM1_DAUCA Calmodulin-1/11/16 OS=Daucus carota GN=CAM-1 PE=2 SV=2	4e-81	gi|482561514|gb|EOA25705.1| hypothetical protein CARUB_v10019058mg [Capsella rubella]	5e-81	Q4PFY7_USTMA/49-181 Q4PFY7.1 PF13499.1;EF-hand_7;	4e-32
comp21447_c0_seq1	830	347.901	323.344	-0.105607	sp|Q94F47|UBC28_ARATH Ubiquitin-conjugating enzyme E2 28 OS=Arabidopsis thaliana GN=UBC28 PE=2 SV=1	2e-84	gi|224091140|ref|XP_002309194.1| predicted protein [Populus trichocarpa]_x0001_gi|222855170|gb|EEE92717.1| predicted protein [Populus trichocarpa]	7e-84	A9U4R7_PHYPA/5-142 A9U4R7.1 PF00179.21;UQ_con;	2e-77
comp29324_c0_seq5	667	392.787	322.028	-0.286559	sp|P49200|RS201_ARATH 40S ribosomal protein S20-1 OS=Arabidopsis thaliana GN=RPS20A PE=2 SV=2	2e-53	gi|351723425|ref|NP_001238046.1| uncharacterized protein LOC100500179 [Glycine max]_x0001_gi|255629581|gb|ACU15138.1| unknown [Glycine max]	2e-54	-	-
comp28724_c0_seq1	1299	455.493	321.36	-0.503239	-	-	gi|508718200|gb|EOY10097.1| Phosphorylase superfamily protein [Theobroma cacao]	4e-82	F6HEF1_VITVI/107-383 F6HEF1.1 PF01048.15;PNP_UDP_1;	1e-69
comp33180_c0_seq13	1409	482.33	319.64	-0.593571	sp|Q9LKP7|CHSY_DIAMO Chalcone synthase OS=Dianthus monspessulanus GN=CHS PE=2 SV=1	0	gi|197361198|gb|ACH70135.1| chalcone synthase [Fagopyrum tataricum]	0	CHSY_DIACA/2-228 P48389.1 PF00195.14;Chal_sti_synt_N;	5e-106
comp33825_c0_seq6	968	259.625	319.541	0.299574	sp|P37218|H1_SOLLC Histone H1 OS=Solanum lycopersicum PE=3 SV=1	1e-24	gi|508719142|gb|EOY11039.1| Winged-helix DNA-binding transcription factor family protein [Theobroma cacao]	3e-25	-	-
comp32196_c0_seq1	1087	374.893	319.413	-0.231058	sp|Q9M3V8|RS6_ASPOF 40S ribosomal protein S6 OS=Asparagus officinalis GN=rps6 PE=2 SV=1	9e-103	gi|313586561|gb|ADR71291.1| 40S ribosomal protein S6A [Hevea brasiliensis]	5e-104	-	-
comp31265_c0_seq10	672	391.286	319.179	-0.293855	sp|Q1S9I9|H2B1_MEDTR Probable histone H2B.1 OS=Medicago truncatula PE=1 SV=3	7e-47	gi|449450686|ref|XP_004143093.1| PREDICTED: probable histone H2B.1-like [Cucumis sativus]_x0001_gi|449508145|ref|XP_004163232.1| PREDICTED: probable histone H2B.1-like [Cucumis sativus]	1e-46	H2B4_ARATH/46-116 Q9ZUS0.3 PF00125.19;Histone;	7e-31
comp27072_c0_seq1	644	377.092	318.909	-0.241771	sp|Q96499|RL44_GOSHI 60S ribosomal protein L44 OS=Gossypium hirsutum GN=RPL44 PE=3 SV=3	8e-47	gi|508707230|gb|EOX99126.1| Zinc-binding ribosomal family protein [Theobroma cacao]	3e-48	-	-
comp30997_c0_seq5	610	322.555	318.778	-0.0169935	sp|Q8GYL5|RS253_ARATH 40S ribosomal protein S25-3 OS=Arabidopsis thaliana GN=RPS25D PE=2 SV=2	4e-25	gi|255549396|ref|XP_002515751.1| 40S ribosomal protein S25, putative [Ricinus communis]_x0001_gi|223545079|gb|EEF46590.1| 40S ribosomal protein S25, putative [Ricinus communis]	2e-24	-	-
comp26637_c0_seq1	1043	137.13	318.548	1.21597	sp|P24805|TSJT1_TOBAC Stem-specific protein TSJT1 OS=Nicotiana tabacum GN=TSJT1 PE=2 SV=1	7e-25	gi|255556005|ref|XP_002519037.1| Stem-specific protein TSJT1, putative [Ricinus communis]_x0001_gi|223541700|gb|EEF43248.1| Stem-specific protein TSJT1, putative [Ricinus communis]	2e-92	B9RZ68_RICCO/2-230 B9RZ68.1 PF12481.3;DUF3700;	3e-86
comp30782_c0_seq1	737	390.219	318.159	-0.294539	sp|P17093|RS11_SOYBN 40S ribosomal protein S11 OS=Glycine max GN=RPS11 PE=2 SV=2	2e-75	gi|357518203|ref|XP_003629390.1| 40S ribosomal protein S11 [Medicago truncatula]_x0001_gi|217071062|gb|ACJ83891.1| unknown [Medicago truncatula]_x0001_gi|355523412|gb|AET03866.1| 40S ribosomal protein S11 [Medicago truncatula]_x0001_gi|388491240|gb|AFK33686.1| unknown [Medicago truncatula]	4e-77	-	-
comp33293_c0_seq1	1411	302.834	318.044	0.0706999	sp|Q9SC19|UPTG1_SOLTU Alpha-1,4-glucan-protein synthase [UDP-forming] 1 OS=Solanum tuberosum GN=UPTG1 PE=1 SV=2	0	gi|350537551|ref|NP_001234554.1| UDP-glucose:protein transglucosylase-like protein SlUPTG1 [Solanum lycopersicum]_x0001_gi|48478827|gb|AAT44738.1| UDP-glucose:protein transglucosylase-like protein SlUPTG1 [Solanum lycopersicum]	0	-	-
comp34998_c0_seq2	3545	237.375	316.981	0.417227	sp|Q9SIB9|ACO2M_ARATH Aconitate hydratase 2, mitochondrial OS=Arabidopsis thaliana GN=ACO2 PE=1 SV=2	0	gi|225460961|ref|XP_002278138.1| PREDICTED: aconitate hydratase 2, mitochondrial [Vitis vinifera]_x0001_gi|297737441|emb|CBI26642.3| unnamed protein product [Vitis vinifera]	0	B9GTX8_POPTR/58-568 B9GTX8.1 PF00330.15;Aconitase;	0
comp4898_c0_seq1	1959	229.876	316.978	0.463527	sp|Q9SAK4|SSDH_ARATH Succinate-semialdehyde dehydrogenase, mitochondrial OS=Arabidopsis thaliana GN=ALDH5F1 PE=1 SV=2	0	gi|350538647|ref|NP_001233841.1| succinic semialdehyde dehydrogenase [Solanum lycopersicum]_x0001_gi|171854593|dbj|BAG16487.1| succinic semialdehyde dehydrogenase [Solanum lycopersicum]	0	B1Q3F8_SOLLC/57-516 B1Q3F8.1 PF00171.17;Aldedh;	0
comp31333_c0_seq3	835	487.55	316.546	-0.623137	-	-	-	-	-	-
comp33049_c0_seq3	728	408.635	314.735	-0.376674	sp|Q941R6|MLP31_ARATH MLP-like protein 31 OS=Arabidopsis thaliana GN=MLP31 PE=2 SV=2	2e-27	gi|3064039|gb|AAC14179.1| major latex protein homolog [Mesembryanthemum crystallinum]	2e-30	O65178_MESCR/2-151 O65178.1 PF00407.14;Bet_v_1;	1e-30
comp27072_c0_seq3	631	355.321	314.268	-0.177131	sp|Q96499|RL44_GOSHI 60S ribosomal protein L44 OS=Gossypium hirsutum GN=RPL44 PE=3 SV=3	8e-47	gi|508707230|gb|EOX99126.1| Zinc-binding ribosomal family protein [Theobroma cacao]	3e-48	-	-
comp26628_c0_seq4	674	390.101	314.191	-0.312207	sp|P19177|H2A_PETCR Histone H2A OS=Petroselinum crispum PE=2 SV=1	7e-38	gi|470116850|ref|XP_004294587.1| PREDICTED: histone H2A-like [Fragaria vesca subsp. vesca]	7e-38	H2A2_WHEAT/24-97 P02276.1 PF00125.19;Histone;	6e-22
comp30880_c0_seq1	989	309.899	314.133	0.0195788	sp|P42058|ALTA7_ALTAL Minor allergen Alt a 7 OS=Alternaria alternata GN=ALTA7 PE=1 SV=1	9e-52	gi|224124152|ref|XP_002319258.1| predicted protein [Populus trichocarpa]_x0001_gi|222857634|gb|EEE95181.1| predicted protein [Populus trichocarpa]	2e-97	A5AS18_VITVI/5-152 A5AS18.1 PF03358.10;FMN_red;	9e-74
comp30262_c0_seq4	1072	349.367	314.051	-0.153746	sp|Q9FJA6|RS33_ARATH 40S ribosomal protein S3-3 OS=Arabidopsis thaliana GN=RPS3C PE=1 SV=1	4e-113	gi|359476269|ref|XP_002281141.2| PREDICTED: 40S ribosomal protein S3-3-like [Vitis vinifera]_x0001_gi|296081703|emb|CBI20708.3| unnamed protein product [Vitis vinifera]	3e-117	-	-
comp25866_c0_seq2	649	373.738	313.905	-0.251697	sp|Q96499|RL44_GOSHI 60S ribosomal protein L44 OS=Gossypium hirsutum GN=RPL44 PE=3 SV=3	8e-47	gi|508707230|gb|EOX99126.1| Zinc-binding ribosomal family protein [Theobroma cacao]	2e-47	-	-
comp30167_c0_seq2	727	431.138	313.786	-0.45837	sp|P62200|CALM1_DAUCA Calmodulin-1/11/16 OS=Daucus carota GN=CAM-1 PE=2 SV=2	4e-81	gi|482563813|gb|EOA28003.1| hypothetical protein CARUB_v10024180mg [Capsella rubella]	7e-81	Q4PFY7_USTMA/49-181 Q4PFY7.1 PF13499.1;EF-hand_7;	3e-32
comp33825_c0_seq1	928	247.659	312.895	0.337325	sp|Q9M5W4|H1_EUPES Histone H1 OS=Euphorbia esula PE=2 SV=1	2e-24	gi|508719142|gb|EOY11039.1| Winged-helix DNA-binding transcription factor family protein [Theobroma cacao]	3e-24	-	-
comp30827_c0_seq2	761	355.888	312.782	-0.186267	sp|P42794|RL112_ARATH 60S ribosomal protein L11-2 OS=Arabidopsis thaliana GN=RPL11B PE=2 SV=2	2e-90	gi|7440684|pir||T04865 ribosomal protein L11, cytosolic - Arabidopsis thaliana_x0001_gi|550547|emb|CAA57396.1| ribosomal protein L16 [Arabidopsis thaliana]_x0001_gi|4539392|emb|CAB37458.1| ribosomal protein L11, cytosolic [Arabidopsis thaliana]_x0001_gi|7268667|emb|CAB78875.1| ribosomal protein L11, cytosolic [Arabidopsis thaliana]	6e-90	-	-
comp34644_c1_seq5	1527	336.948	312.381	-0.10922	sp|Q6YW46|EF1G2_ORYSJ Elongation factor 1-gamma 2 OS=Oryza sativa subsp. japonica GN=Os02g0220500 PE=1 SV=2	5e-180	gi|359493457|ref|XP_002278756.2| PREDICTED: elongation factor 1-gamma-like [Vitis vinifera]	0	Q38M56_SOLTU/252-360 Q38M56.1 PF00647.14;EF1G;	2e-56
comp34621_c0_seq6	1805	317.45	312.255	-0.0238021		0	gi|255542070|ref|XP_002512099.1| UDP-glucose 6-dehydrogenase, putative [Ricinus communis]_x0001_gi|223549279|gb|EEF50768.1| UDP-glucose 6-dehydrogenase, putative [Ricinus communis]	0	A8YQV0_BAMOL/2-193 A8YQV0.1 PF03721.9;UDPG_MGDP_dh_N;	2e-96
comp26330_c0_seq1	979	323.668	312.047	-0.0527488	sp|Q9M3V8|RS6_ASPOF 40S ribosomal protein S6 OS=Asparagus officinalis GN=rps6 PE=2 SV=1	9e-102	gi|460397815|ref|XP_004244462.1| PREDICTED: 40S ribosomal protein S6-like [Solanum lycopersicum]	2e-106	-	-
comp34063_c0_seq1	2286	370.793	311.868	-0.24968	sp|Q9FGX1|ACLB2_ARATH ATP-citrate synthase beta chain protein 2 OS=Arabidopsis thaliana GN=ACLB-2 PE=1 SV=1	0	gi|508714833|gb|EOY06730.1| ATP citrate lyase subunit B 2 isoform 1 [Theobroma cacao]	0	ACLB1_ORYSJ/387-599 Q93VT8.1 PF00285.16;Citrate_synt;	7e-112
comp22801_c0_seq1	307	353.897	311.339	-0.184845	sp|P34788|RS18_ARATH 40S ribosomal protein S18 OS=Arabidopsis thaliana GN=RPS18A PE=1 SV=1	8e-50	gi|462422777|gb|EMJ27040.1| hypothetical protein PRUPE_ppa011659mg [Prunus persica]	8e-50	-	-
comp29046_c0_seq7	402	351.558	311.251	-0.175685	sp|Q9T029|RS254_ARATH 40S ribosomal protein S25-4 OS=Arabidopsis thaliana GN=RPS25E PE=2 SV=1	4e-26	gi|116779097|gb|ABK21138.1| unknown [Picea sitchensis]_x0001_gi|116779909|gb|ABK21473.1| unknown [Picea sitchensis]_x0001_gi|116788763|gb|ABK24990.1| unknown [Picea sitchensis]_x0001_gi|116790134|gb|ABK25512.1| unknown [Picea sitchensis]_x0001_gi|116793648|gb|ABK26827.1| unknown [Picea sitchensis]_x0001_gi|148906644|gb|ABR16473.1| unknown [Picea sitchensis]_x0001_gi|148906786|gb|ABR16539.1| unkno…	1e-25	-	-
comp20496_c0_seq1	541	338.999	311.063	-0.124076	sp|Q8VZB9|R10A1_ARATH 60S ribosomal protein L10a-1 OS=Arabidopsis thaliana GN=RPL10AA PE=2 SV=1	2e-48	gi|514784702|ref|XP_004970657.1| PREDICTED: 60S ribosomal protein L10a-1-like [Setaria italica]	2e-49	-	-
comp33128_c0_seq2	691	322.734	310.92	-0.053804	sp|Q9M5M7|RL10_EUPES 60S ribosomal protein L10 OS=Euphorbia esula GN=RPL10 PE=2 SV=1	6e-93	gi|388501178|gb|AFK38655.1| unknown [Lotus japonicus]	3e-93	-	-
comp32617_c0_seq1	1022	350.915	310.809	-0.175094	sp|O49499|CAMT4_ARATH Caffeoyl-CoA O-methyltransferase 1 OS=Arabidopsis thaliana GN=CCOAOMT1 PE=1 SV=1	1e-124	gi|482553002|gb|EOA17195.1| hypothetical protein CARUB_v10005466mg, partial [Capsella rubella]	1e-125	-	-
comp26303_c0_seq1	479	373.243	309.391	-0.270684	sp|Q8LFH7|RL371_ARATH 60S ribosomal protein L37-1 OS=Arabidopsis thaliana GN=RPL37A PE=3 SV=1	8e-46	gi|460399453|ref|XP_004245255.1| PREDICTED: 60S ribosomal protein L37-3 [Solanum lycopersicum]	1e-47	-	-
comp31482_c0_seq1	2463	284.4	309.3	0.121083	sp|P42731|PABP2_ARATH Polyadenylate-binding protein 2 OS=Arabidopsis thaliana GN=PAB2 PE=2 SV=1	0	gi|357475273|ref|XP_003607922.1| Poly(A)-binding protein [Medicago truncatula]_x0001_gi|355508977|gb|AES90119.1| Poly(A)-binding protein [Medicago truncatula]	0	B9R792_RICCO/560-631 B9R792.1 PF00658.13;PABP;	6e-26
comp32489_c0_seq2	835	329.914	309.229	-0.0934155	sp|Q9LTF2|RS103_ARATH 40S ribosomal protein S10-3 OS=Arabidopsis thaliana GN=RPS10C PE=2 SV=2	9e-45	gi|449452450|ref|XP_004143972.1| PREDICTED: uncharacterized protein LOC101214080 [Cucumis sativus]	2e-50	-	-
comp16386_c0_seq1	780	354.838	309.214	-0.198554	sp|P31674|RS15_ORYSJ 40S ribosomal protein S15 OS=Oryza sativa subsp. japonica GN=RPS15 PE=2 SV=2	3e-71	gi|224062213|ref|XP_002300796.1| predicted protein [Populus trichocarpa]_x0001_gi|118484748|gb|ABK94243.1| unknown [Populus trichocarpa]_x0001_gi|118485182|gb|ABK94452.1| unknown [Populus trichocarpa]_x0001_gi|118488047|gb|ABK95844.1| unknown [Populus trichocarpa]_x0001_gi|222842522|gb|EEE80069.1| predicted protein [Populus trichocarpa]	2e-71	-	-
comp29652_c0_seq2	717	365.667	308.498	-0.245268	sp|P49637|R27A3_ARATH 60S ribosomal protein L27a-3 OS=Arabidopsis thaliana GN=RPL27AC PE=2 SV=2	8e-62	gi|449434971|ref|XP_004135269.1| PREDICTED: 60S ribosomal protein L27a-3-like [Cucumis sativus]_x0001_gi|449521585|ref|XP_004167810.1| PREDICTED: 60S ribosomal protein L27a-3-like [Cucumis sativus]	4e-66	-	-
comp30157_c0_seq11	559	350.071	308.262	-0.183494	sp|O22647|RS16_FRIAG 40S ribosomal protein S16 OS=Fritillaria agrestis GN=RPS16 PE=2 SV=1	6e-70	gi|6984222|gb|AAF34799.1|AF227979_1 40S ribosomal protein S16 [Euphorbia esula]	2e-72	-	-
comp26142_c0_seq2	683	453.317	307.824	-0.558415	sp|Q6NMQ7|GASA6_ARATH Gibberellin-regulated protein 6 OS=Arabidopsis thaliana GN=GASA6 PE=2 SV=1	8e-34	gi|507144474|gb|AGM38075.1| putative gibberellin-regulated GAST1-like protein [Stenocereus gummosus]	1e-37	B4UW77_ARAHY/48-107 B4UW77.1 PF02704.9;GASA;	2e-32
comp33597_c0_seq6	528	339.095	307.702	-0.140158	sp|O49884|RL30_LUPLU 60S ribosomal protein L30 OS=Lupinus luteus GN=RPL30 PE=3 SV=1	6e-51	gi|460365162|ref|XP_004228473.1| PREDICTED: 60S ribosomal protein L30-like [Solanum lycopersicum]	9e-52	-	-
comp26356_c0_seq1	663	266.898	307.377	0.203719	sp|O04287|FKB12_VICFA Peptidyl-prolyl cis-trans isomerase FKBP12 OS=Vicia faba GN=FKBP12 PE=1 SV=1	6e-53	gi|351725045|ref|NP_001235799.1| uncharacterized protein LOC100500283 [Glycine max]_x0001_gi|255629932|gb|ACU15318.1| unknown [Glycine max]	2e-53	C6T190_SOYBN/13-109 C6T190.1 PF00254.23;FKBP_C;	1e-48
comp32539_c0_seq1	1163	168.625	307.375	0.866179	sp|P24805|TSJT1_TOBAC Stem-specific protein TSJT1 OS=Nicotiana tabacum GN=TSJT1 PE=2 SV=1	7e-27	gi|470121033|ref|XP_004296589.1| PREDICTED: stem-specific protein TSJT1-like [Fragaria vesca subsp. vesca]	7e-110	B9HKB2_POPTR/2-227 B9HKB2.1 PF12481.3;DUF3700;	2e-96
comp30465_c1_seq11	511	341.503	306.914	-0.154062	sp|P35057|H4_SOLLC Histone H4 OS=Solanum lycopersicum PE=3 SV=2	1e-40	gi|356557465|ref|XP_003547036.1| PREDICTED: histone H4-like [Glycine max]	4e-40	Q4N1Q2_THEPA/25-94 Q4N1Q2.1 PF00125.19;Histone;	1e-31
comp31898_c0_seq2	840	335.392	306.727	-0.128893	sp|O82528|RL15_PETHY 60S ribosomal protein L15 OS=Petunia hybrida GN=RPL15 PE=2 SV=1	4e-97	gi|508775587|gb|EOY22843.1| Ribosomal protein L23/L15e family protein [Theobroma cacao]	2e-101	-	-
comp32616_c0_seq3	239	303.217	306.193	0.014091	sp|P46266|1433_PEA 14-3-3-like protein OS=Pisum sativum PE=2 SV=1	5e-38	gi|356552916|ref|XP_003544808.1| PREDICTED: 14-3-3-like protein-like [Glycine max]	2e-37	B7FFC1_MEDTR/8-212 B7FFC1.1 PF00244.15;14-3-3;	4e-38
comp34992_c0_seq1	2689	73.3283	306.127	2.06169	sp|Q41142|PLDA1_RICCO Phospholipase D alpha 1 OS=Ricinus communis GN=PLD1 PE=1 SV=1	0	gi|356526207|ref|XP_003531710.1| PREDICTED: phospholipase D alpha 1-like [Glycine max]	0	B9IMZ2_POPTR/504-704 B9IMZ2.1 PF13091.1;PLDc_2;	1e-88
comp25821_c0_seq1	815	354.045	305.784	-0.211421	sp|Q9XEX2|PRX2B_ARATH Peroxiredoxin-2B OS=Arabidopsis thaliana GN=PRXIIB PE=1 SV=1	4e-76	gi|290767094|gb|ADD60395.1| thioredoxin peroxidase 1 [Solanum tuberosum]	1e-78	G8Z0F8_SOLTU/5-159 G8Z0F8.1 PF08534.5;Redoxin;	3e-76
comp23017_c0_seq1	674	412.95	305.303	-0.435727	sp|P00072|CYC_FAGES Cytochrome c OS=Fagopyrum esculentum PE=1 SV=1	3e-59		2e-58	-	-
comp13976_c0_seq1	207	392.023	302.996	-0.371643	-	-	-	-	-	-
comp32643_c0_seq1	1472	493.536	302.456	-0.706428	sp|P22953|MD37E_ARATH Probable mediator of RNA polymerase II transcription subunit 37e OS=Arabidopsis thaliana GN=MED37E PE=1 SV=3	5e-179	gi|45331283|gb|AAS57913.1| 70 kDa heat shock cognate protein 2 [Vigna radiata]	0	DHE2_ACHKL/450-1039 P41755.1 PF10712.4;NAD-GH;	2e-22
comp33559_c0_seq4	1206	329.388	302.303	-0.123792	sp|O24076|GBLP_MEDSA Guanine nucleotide-binding protein subunit beta-like protein OS=Medicago sativa GN=GB1 PE=1 SV=1	8e-159		4e-158	E0UIP1_CYAP2/133-357 E0UIP1.1 PF13360.1;PQQ_2;	8e-32
comp29652_c0_seq3	776	361.634	302.254	-0.25877	sp|P49637|R27A3_ARATH 60S ribosomal protein L27a-3 OS=Arabidopsis thaliana GN=RPL27AC PE=2 SV=2	1e-59	gi|449434971|ref|XP_004135269.1| PREDICTED: 60S ribosomal protein L27a-3-like [Cucumis sativus]_x0001_gi|449521585|ref|XP_004167810.1| PREDICTED: 60S ribosomal protein L27a-3-like [Cucumis sativus]	5e-64	-	-
comp31456_c0_seq1	831	348.71	301.345	-0.210612	sp|P51074|ANX4_FRAAN Annexin-like protein RJ4 OS=Fragaria ananassa PE=2 SV=2	6e-59	gi|459649445|gb|AGG76001.1| annexin AnxGb5 [Gossypium barbadense]	5e-59	F6KLJ6_ARAHY/245-310 F6KLJ6.1 PF00191.15;Annexin;	1e-20
comp34408_c0_seq8	759	352.345	301.323	-0.225679	sp|P41127|RL131_ARATH 60S ribosomal protein L13-1 OS=Arabidopsis thaliana GN=RPL13B PE=1 SV=1	8e-87	gi|255576756|ref|XP_002529265.1| 60S ribosomal protein L13, putative [Ricinus communis]_x0001_gi|223531254|gb|EEF33097.1| 60S ribosomal protein L13, putative [Ricinus communis]	3e-87	-	-
comp23642_c0_seq1	467	467.653	301.172	-0.634851	-	-	-	-	-	-
comp31235_c0_seq2	1241	396.489	300.341	-0.400677	sp|P30164|ACT1_PEA Actin-1 OS=Pisum sativum PE=2 SV=1	1e-161	gi|356512803|ref|XP_003525105.1| PREDICTED: actin-7-like [Glycine max]_x0001_gi|356525580|ref|XP_003531402.1| PREDICTED: actin-7-like [Glycine max]	6e-161	C1E7K7_MICSR/4-377 C1E7K7.1 PF00022.14;Actin;	7e-153
comp24243_c0_seq1	762	339.907	300.275	-0.178853	sp|Q6PC91|BT3L4_DANRE Transcription factor BTF3 homolog 4 OS=Danio rerio GN=btf3l4 PE=2 SV=1	1e-35	gi|225457458|ref|XP_002265041.1| PREDICTED: transcription factor BTF3 [Vitis vinifera]_x0001_gi|296088008|emb|CBI35291.3| unnamed protein product [Vitis vinifera]	1e-59	D9J2J5_ORYSA/36-92 D9J2J5.1 PF01849.13;NAC;	4e-21
comp27375_c0_seq3	676	347.815	299.783	-0.214399	sp|Q9LIS2|RBG4_ARATH Glycine-rich RNA-binding protein 4, mitochondrial OS=Arabidopsis thaliana GN=RBG4 PE=2 SV=1	3e-43	gi|15229525|ref|NP_189025.1| glycine-rich RNA-binding protein 4 [Arabidopsis thaliana]_x0001_gi|30687226|ref|NP_850629.1| glycine-rich RNA-binding protein 4 [Arabidopsis thaliana]_x0001_gi|75335048|sp|Q9LIS2.1|RBG4_ARATH RecName: Full=Glycine-rich RNA-binding protein 4, mitochondrial; Short=AtGR-RBP4; AltName: Full=AtRBG4; AltName: Full=Glycine-rich protein 4; Short=AtGRP4; AltName: Full=Mitochon…	2e-42	-	-
comp30127_c0_seq7	380	356.271	299.343	-0.251175	sp|P35057|H4_SOLLC Histone H4 OS=Solanum lycopersicum PE=3 SV=2	4e-40	gi|350539093|ref|NP_001234118.1| histone H4 [Solanum lycopersicum]_x0001_gi|350539145|ref|NP_001234121.1| histone H4 [Solanum lycopersicum]_x0001_gi|460388245|ref|XP_004239779.1| PREDICTED: histone H4-like [Solanum lycopersicum]_x0001_gi|460389434|ref|XP_004240358.1| PREDICTED: histone H4-like [Solanum lycopersicum]_x0001_gi|460389436|ref|XP_004240359.1| PREDICTED: histone H4-like [Solanum lycope…	3e-39	Q4N1Q2_THEPA/25-94 Q4N1Q2.1 PF00125.19;Histone;	6e-32
comp21603_c0_seq1	675	205.126	299.111	0.544171	sp|Q9FKA5|Y5957_ARATH Uncharacterized protein At5g39570 OS=Arabidopsis thaliana GN=At5g39570 PE=1 SV=1	6e-26	gi|224141425|ref|XP_002324073.1| predicted protein [Populus trichocarpa]_x0001_gi|222867075|gb|EEF04206.1| predicted protein [Populus trichocarpa]	1e-30	-	-
comp30307_c0_seq1	712	374.808	298.072	-0.330489	sp|P42798|R15A1_ARATH 40S ribosomal protein S15a-1 OS=Arabidopsis thaliana GN=RPS15AA PE=2 SV=2	5e-69	gi|514762251|ref|XP_004964986.1| PREDICTED: 40S ribosomal protein S15a-1-like isoform X1 [Setaria italica]_x0001_gi|514762255|ref|XP_004964987.1| PREDICTED: 40S ribosomal protein S15a-1-like isoform X2 [Setaria italica]	2e-68	-	-
comp31235_c0_seq1	1153	390.317	297.987	-0.389397	sp|P30164|ACT1_PEA Actin-1 OS=Pisum sativum PE=2 SV=1	1e-161	gi|356512803|ref|XP_003525105.1| PREDICTED: actin-7-like [Glycine max]_x0001_gi|356525580|ref|XP_003531402.1| PREDICTED: actin-7-like [Glycine max]	5e-161	C1E7K7_MICSR/4-377 C1E7K7.1 PF00022.14;Actin;	7e-153
comp31753_c0_seq1	2157	265.135	296.684	0.162203	sp|Q41141|PFPB_RICCO Pyrophosphate--fructose 6-phosphate 1-phosphotransferase subunit beta OS=Ricinus communis GN=PFP-BETA PE=3 SV=1	0	gi|508781563|gb|EOY28819.1| Pyrophosphate--fructose 6-phosphate 1-phosphotransferase subunit beta isoform 1 [Theobroma cacao]	0	Q654U8_ORYSJ/96-360 Q654U8.1 PF00365.15;PFK;	2e-129
comp29404_c0_seq6	847	421.506	296.386	-0.508077	sp|P62200|CALM1_DAUCA Calmodulin-1/11/16 OS=Daucus carota GN=CAM-1 PE=2 SV=2	4e-81	gi|482561514|gb|EOA25705.1| hypothetical protein CARUB_v10019058mg [Capsella rubella]	6e-81	Q4PFY7_USTMA/49-181 Q4PFY7.1 PF13499.1;EF-hand_7;	4e-32
comp29987_c0_seq3	513	360.659	295.484	-0.287553	sp|Q680P8|RS29_ARATH 40S ribosomal protein S29 OS=Arabidopsis thaliana GN=RPS29A PE=2 SV=2	4e-29	gi|15229840|ref|NP_189984.1| 40S ribosomal protein S29 [Arabidopsis thaliana]_x0001_gi|15229844|ref|NP_189987.1| 40S ribosomal protein S29 [Arabidopsis thaliana]_x0001_gi|18418310|ref|NP_567938.1| 40S ribosomal protein S29 [Arabidopsis thaliana]_x0001_gi|297798532|ref|XP_002867150.1| 40S ribosomal protein S29 [Arabidopsis lyrata subsp. lyrata]_x0001_gi|297802608|ref|XP_002869188.1| 40S ribosomal …	2e-28	-	-
comp29404_c0_seq2	807	322.879	295.182	-0.12939	sp|P62200|CALM1_DAUCA Calmodulin-1/11/16 OS=Daucus carota GN=CAM-1 PE=2 SV=2	4e-81	gi|482561514|gb|EOA25705.1| hypothetical protein CARUB_v10019058mg [Capsella rubella]	5e-81	Q4PFY7_USTMA/49-181 Q4PFY7.1 PF13499.1;EF-hand_7;	4e-32
comp29645_c0_seq1	753	321.452	295.119	-0.123309	sp|O24076|GBLP_MEDSA Guanine nucleotide-binding protein subunit beta-like protein OS=Medicago sativa GN=GB1 PE=1 SV=1	8e-95		5e-94	D7KD36_ARALL/183-221 D7KD36.1 PF00400.27;WD40;	8e-16
comp21629_c0_seq1	412	309.025	294.966	-0.0671755	sp|Q9SPB3|RL10_VITRI 60S ribosomal protein L10 OS=Vitis riparia GN=RPL10 PE=2 SV=1	1e-26	gi|388501178|gb|AFK38655.1| unknown [Lotus japonicus]	1e-28	-	-
comp34759_c0_seq4	312	364.264	293.507	-0.31159	sp|P50346|RLA0_SOYBN 60S acidic ribosomal protein P0 OS=Glycine max PE=1 SV=1	3e-39	gi|508725965|gb|EOY17862.1| Ribosomal protein L10 family protein isoform 2 [Theobroma cacao]	8e-39	-	-
comp29404_c0_seq8	769	460.785	293.071	-0.652843	sp|P62200|CALM1_DAUCA Calmodulin-1/11/16 OS=Daucus carota GN=CAM-1 PE=2 SV=2	4e-81	gi|482563665|gb|EOA27855.1| hypothetical protein CARUB_v10024013mg [Capsella rubella]	1e-80	Q4PFY7_USTMA/49-181 Q4PFY7.1 PF13499.1;EF-hand_7;	4e-32
comp24311_c0_seq1	474	307.894	292.847	-0.0722861	sp|Q09020|PR4_PHAVU Wound-induced basic protein OS=Phaseolus vulgaris GN=PR4 PE=2 SV=1	1e-17	gi|460393640|ref|XP_004242417.1| PREDICTED: wound-induced basic protein-like [Solanum lycopersicum]	1e-18	PR4_PHAVU/1-47 Q09020.1 PF08186.6;Wound_ind;	1e-17
comp34819_c0_seq2	2786	226.049	292.82	0.373377	sp|Q9LZF6|CD48E_ARATH Cell division control protein 48 homolog E OS=Arabidopsis thaliana GN=CDC48E PE=1 SV=2	0	gi|356505246|ref|XP_003521403.1| PREDICTED: cell division cycle protein 48 homolog [Glycine max]	0	B9N1X4_POPTR/225-355 B9N1X4.1 PF00004.24;AAA;	2e-64
comp29472_c0_seq2	690	289.852	292.647	0.013845	sp|P27081|ADT2_SOLTU ADP,ATP carrier protein, mitochondrial (Fragment) OS=Solanum tuberosum GN=ANT1 PE=2 SV=1	1e-79	gi|449438135|ref|XP_004136845.1| PREDICTED: ADP,ATP carrier protein 3, mitochondrial-like [Cucumis sativus]_x0001_gi|449526257|ref|XP_004170130.1| PREDICTED: ADP,ATP carrier protein 3, mitochondrial-like [Cucumis sativus]	2e-85	C6TN10_SOYBN/62-162 C6TN10.1 PF00153.22;Mito_carr;	6e-50
comp32386_c0_seq2	596	474.521	292.586	-0.697612	sp|P25818|TIP11_ARATH Aquaporin TIP1-1 OS=Arabidopsis thaliana GN=TIP1-1 PE=1 SV=1	3e-77	gi|308197515|gb|ADO17795.1| tonoplast intrinsic protein [Jatropha curcas]	9e-86	E2JFD7_9ROSI/13-234 E2JFD7.1 PF00230.15;MIP;	5e-81
comp28063_c0_seq1	1218	342.789	292.355	-0.229601	sp|Q08507|ACCO3_PETHY 1-aminocyclopropane-1-carboxylate oxidase 3 OS=Petunia hybrida GN=ACO3 PE=3 SV=1	2e-140	gi|1743374|emb|CAA71140.1| 1-aminocyclopropane-1-carboxylic acid oxidase [Rumex palustris]	7e-146	Q39960_HELAN/124-224 Q39960.1 PF03171.15;2OG-FeII_Oxy;	5e-51
comp25703_c0_seq1	758	310.615	292.23	-0.0880248	-	-	gi|508776642|gb|EOY23898.1| Uncharacterized protein TCM_015652 [Theobroma cacao]	3e-54	D7TVQ9_VITVI/27-143 D7TVQ9.1 PF04398.7;DUF538;	9e-44
comp28602_c0_seq1	649	306.69	292.124	-0.0702031	sp|Q94C12|NDBAB_ARATH NADH dehydrogenase [ubiquinone] 1 beta subcomplex subunit 10-B OS=Arabidopsis thaliana GN=At3g18410 PE=2 SV=1	4e-38	gi|508773766|gb|EOY21022.1| Complex I subunit NDUFS6 isoform 2, partial [Theobroma cacao]	6e-41	C6T2A2_SOYBN/21-90 C6T2A2.1 PF10249.4;NDUFB10;	8e-35
comp29712_c0_seq1	1865	220.457	292.014	0.405536	sp|P30567|CATA2_GOSHI Catalase isozyme 2 OS=Gossypium hirsutum GN=CAT2 PE=2 SV=1	0	gi|197312885|gb|ACH63223.1| catalase [Rheum australe]	0	Q9SYT7_BRAJU/18-401 Q9SYT7.1 PF00199.14;Catalase;	0
comp31200_c0_seq5	745	286.364	291.33	0.0248015	sp|Q71H73|H33_VITVI Histone H3.3 OS=Vitis vinifera PE=2 SV=3	2e-71	gi|357476499|ref|XP_003608535.1| Histone H3 [Medicago truncatula]_x0001_gi|355509590|gb|AES90732.1| Histone H3 [Medicago truncatula]	8e-73	Q7XY86_GRIJA/58-132 Q7XY86.1 PF00125.19;Histone;	8e-34
comp34200_c0_seq4	1488	319.442	290.939	-0.134837	sp|Q9ZU52|ALFC3_ARATH Probable fructose-bisphosphate aldolase 3, chloroplastic OS=Arabidopsis thaliana GN=FBA3 PE=1 SV=1	1e-171	gi|255570707|ref|XP_002526308.1| fructose-bisphosphate aldolase, putative [Ricinus communis]_x0001_gi|223534389|gb|EEF36097.1| fructose-bisphosphate aldolase, putative [Ricinus communis]	0	A9NUH5_PICSI/49-393 A9NUH5.1 PF00274.14;Glycolytic;	6e-170
comp33221_c0_seq1	1182	323.143	290.318	-0.15454	sp|O22518|RSSA_SOYBN 40S ribosomal protein SA OS=Glycine max PE=1 SV=1	2e-113	gi|449453391|ref|XP_004144441.1| PREDICTED: 40S ribosomal protein SA-like [Cucumis sativus]	2e-114	-	-
comp31768_c0_seq2	298	342.087	290.3	-0.236819	-	-	-	-	-	-
comp31532_c0_seq1	910	328.919	290.297	-0.180203	sp|Q9S7L9|CX6B1_ARATH Cytochrome c oxidase subunit 6b-1 OS=Arabidopsis thaliana GN=COX6B-1 PE=2 SV=1	2e-41	gi|460414336|ref|XP_004252528.1| PREDICTED: cytochrome c oxidase subunit 6b-1-like [Solanum lycopersicum]	1e-44	B9RJN9_RICCO/127-188 B9RJN9.1 PF02297.12;COX6B;	8e-34
comp31265_c0_seq1	669	312.966	290.289	-0.108513	sp|Q1S9I9|H2B1_MEDTR Probable histone H2B.1 OS=Medicago truncatula PE=1 SV=3	3e-47	gi|449450686|ref|XP_004143093.1| PREDICTED: probable histone H2B.1-like [Cucumis sativus]_x0001_gi|449508145|ref|XP_004163232.1| PREDICTED: probable histone H2B.1-like [Cucumis sativus]	6e-47	H2B4_ARATH/46-116 Q9ZUS0.3 PF00125.19;Histone;	1e-31
comp20536_c0_seq1	356	297.817	290.142	-0.0376707	sp|P41127|RL131_ARATH 60S ribosomal protein L13-1 OS=Arabidopsis thaliana GN=RPL13B PE=1 SV=1	2e-51	gi|255557935|ref|XP_002519996.1| 60S ribosomal protein L13, putative [Ricinus communis]_x0001_gi|223540760|gb|EEF42320.1| 60S ribosomal protein L13, putative [Ricinus communis]	3e-51	-	-
comp26737_c0_seq1	1156	334.431	289.435	-0.208472	sp|P22778|ATPO_IPOBA ATP synthase subunit O, mitochondrial OS=Ipomoea batatas PE=1 SV=1	2e-79	gi|462415276|gb|EMJ20013.1| hypothetical protein PRUPE_ppa010026mg [Prunus persica]	2e-83	Q9SXX1_IPOBA/65-238 Q9SXX1.1 PF00213.13;OSCP;	8e-63
comp34858_c0_seq2	823	328.428	289.267	-0.183177	sp|P22953|MD37E_ARATH Probable mediator of RNA polymerase II transcription subunit 37e OS=Arabidopsis thaliana GN=MED37E PE=1 SV=3	3e-135	gi|41584275|gb|AAS09825.1| heat shock cognate protein 70 [Eutrema halophilum]	3e-136	DHE2_ACHKL/450-1039 P41755.1 PF10712.4;NAD-GH;	6e-49
comp31442_c0_seq1	887	382.507	288.208	-0.408372	sp|Q9LZI9|GSTFD_ARATH Glutathione S-transferase F13 OS=Arabidopsis thaliana GN=GSTF13 PE=3 SV=1	5e-77	gi|225436697|ref|XP_002263424.1| PREDICTED: glutathione S-transferase F13 [Vitis vinifera]_x0001_gi|296086587|emb|CBI32222.3| unnamed protein product [Vitis vinifera]	2e-91	B9T0U8_RICCO/108-203 B9T0U8.1 PF00043.20;GST_C;	4e-36
comp16868_c0_seq1	1088	317.482	288.102	-0.140097	sp|P93259|1433_MESCR 14-3-3-like protein OS=Mesembryanthemum crystallinum GN=GBF PE=2 SV=1	5e-123	gi|449438841|ref|XP_004137196.1| PREDICTED: 14-3-3-like protein-like [Cucumis sativus]_x0001_gi|449483254|ref|XP_004156536.1| PREDICTED: 14-3-3-like protein-like [Cucumis sativus]	1e-124	Q1KUS3_9ROSI/8-245 Q1KUS3.1 PF00244.15;14-3-3;	2e-117
comp29217_c0_seq1	818	305.372	287.495	-0.0870346	sp|O48549|RS61_ARATH 40S ribosomal protein S6-1 OS=Arabidopsis thaliana GN=RPS6A PE=1 SV=2	1e-68	gi|460397815|ref|XP_004244462.1| PREDICTED: 40S ribosomal protein S6-like [Solanum lycopersicum]	7e-73	-	-
comp29404_c0_seq3	878	404.982	287.352	-0.495039	sp|P62200|CALM1_DAUCA Calmodulin-1/11/16 OS=Daucus carota GN=CAM-1 PE=2 SV=2	6e-81	gi|482563665|gb|EOA27855.1| hypothetical protein CARUB_v10024013mg [Capsella rubella]	1e-80	B2CNC1_BETVU/9-73 B2CNC1.1 PF13499.1;EF-hand_7;	9e-32
comp34364_c0_seq1	2357	241.057	286.316	0.248232	sp|O82663|DHSA1_ARATH Succinate dehydrogenase [ubiquinone] flavoprotein subunit 1, mitochondrial OS=Arabidopsis thaliana GN=SDH1-1 PE=1 SV=1	0	gi|255579273|ref|XP_002530482.1| succinate dehydrogenase, putative [Ricinus communis]_x0001_gi|223529979|gb|EEF31905.1| succinate dehydrogenase, putative [Ricinus communis]	0	B8B729_ORYSI/47-443 B8B729.1 PF00890.19;FAD_binding_2;	0
comp29427_c0_seq10	637	335.679	286.313	-0.229487	sp|Q1S9I9|H2B1_MEDTR Probable histone H2B.1 OS=Medicago truncatula PE=1 SV=3	3e-47	gi|449450686|ref|XP_004143093.1| PREDICTED: probable histone H2B.1-like [Cucumis sativus]_x0001_gi|449508145|ref|XP_004163232.1| PREDICTED: probable histone H2B.1-like [Cucumis sativus]	6e-47	H2B4_ARATH/46-116 Q9ZUS0.3 PF00125.19;Histone;	1e-31
comp26000_c0_seq1	1676	245.279	285.888	0.221024	sp|Q9LFA3|MDAR3_ARATH Probable monodehydroascorbate reductase, cytoplasmic isoform 3 OS=Arabidopsis thaliana GN=At3g52880 PE=1 SV=1	0	gi|113472842|gb|ABI35909.1| monodehydroascorbate reductase [Rheum australe]	0	Q0GA76_RHEAU/7-303 Q0GA76.1 PF07992.9;Pyr_redox_2;	5e-144
comp31898_c0_seq4	906	306.991	285.098	-0.106741	sp|O82528|RL15_PETHY 60S ribosomal protein L15 OS=Petunia hybrida GN=RPL15 PE=2 SV=1	6e-97	gi|508775587|gb|EOY22843.1| Ribosomal protein L23/L15e family protein [Theobroma cacao]	2e-101	-	-
comp29993_c0_seq1	1542	459.212	285.09	-0.687741	sp|Q8L799|MIOX1_ARATH Inositol oxygenase 1 OS=Arabidopsis thaliana GN=MIOX1 PE=2 SV=1	1e-132	gi|225445025|ref|XP_002283119.1| PREDICTED: probable inositol oxygenase [Vitis vinifera]_x0001_gi|297738724|emb|CBI27969.3| unnamed protein product [Vitis vinifera]	8e-139	D7TBD4_VITVI/53-309 D7TBD4.1 PF05153.10;DUF706;	2e-123
comp33221_c0_seq2	879	319.479	284.919	-0.165171	sp|O22518|RSSA_SOYBN 40S ribosomal protein SA OS=Glycine max PE=1 SV=1	9e-111	gi|449441203|ref|XP_004138372.1| PREDICTED: 40S ribosomal protein SA-like [Cucumis sativus]	1e-111	-	-
comp29345_c0_seq1	545	356.182	284.273	-0.325335	sp|Q9XHS0|RS12_HORVU 40S ribosomal protein S12 OS=Hordeum vulgare GN=RPS12 PE=1 SV=1	1e-55	gi|118482257|gb|ABK93056.1| unknown [Populus trichocarpa]	4e-61	-	-
comp32196_c0_seq3	1115	333.251	283.308	-0.234238	sp|Q9M3V8|RS6_ASPOF 40S ribosomal protein S6 OS=Asparagus officinalis GN=rps6 PE=2 SV=1	1e-102	gi|313586561|gb|ADR71291.1| 40S ribosomal protein S6A [Hevea brasiliensis]	6e-104	-	-
comp24308_c0_seq1	462	460.341	282.936	-0.702228	-	-	-	-	-	-
comp29404_c0_seq1	838	316.559	282.448	-0.164488	sp|P93087|CALM_CAPAN Calmodulin OS=Capsicum annuum GN=CCM1 PE=2 SV=3	3e-81	gi|460411709|ref|XP_004251248.1| PREDICTED: calmodulin-like isoform 1 [Solanum lycopersicum]	9e-81	B2CNC1_BETVU/9-73 B2CNC1.1 PF13499.1;EF-hand_7;	7e-32
comp25709_c0_seq1	612	308.906	280.615	-0.138575	sp|Q9LMK0|R35A1_ARATH 60S ribosomal protein L35a-1 OS=Arabidopsis thaliana GN=RPL35AA PE=3 SV=1	3e-55	gi|313586489|gb|ADR71255.1| 60S ribosomal protein L35aA [Hevea brasiliensis]	6e-57	-	-
comp29645_c0_seq2	847	308.109	280.227	-0.136845	sp|O24076|GBLP_MEDSA Guanine nucleotide-binding protein subunit beta-like protein OS=Medicago sativa GN=GB1 PE=1 SV=1	9e-95		6e-94	D7KD36_ARALL/183-221 D7KD36.1 PF00400.27;WD40;	9e-16
comp32473_c0_seq1	931	304.905	280.113	-0.122355	sp|P35685|RL7A_ORYSJ 60S ribosomal protein L7a OS=Oryza sativa subsp. japonica GN=RPL7A PE=2 SV=1	2e-96	gi|462413065|gb|EMJ18114.1| hypothetical protein PRUPE_ppa018912mg, partial [Prunus persica]	2e-97	-	-
comp29636_c0_seq1	701	341.786	279.981	-0.287768	sp|B3H4F1|SP1L1_ARATH Protein SPIRAL1-like 1 OS=Arabidopsis thaliana GN=SP1L1 PE=2 SV=1	3e-36	gi|197312861|gb|ACH63211.1| nitrilase-associated protein [Rheum australe]	1e-42	-	-
comp32619_c0_seq1	961	366.702	279.652	-0.390975	sp|Q9FZ76|RL61_ARATH 60S ribosomal protein L6-1 OS=Arabidopsis thaliana GN=RPL6A PE=2 SV=1	2e-100	gi|255544260|ref|XP_002513192.1| 60S ribosomal protein L6, putative [Ricinus communis]_x0001_gi|223547690|gb|EEF49183.1| 60S ribosomal protein L6, putative [Ricinus communis]	3e-103	-	-
comp24284_c0_seq2	877	243.614	278.497	0.193067	sp|P25866|UBC2_WHEAT Ubiquitin-conjugating enzyme E2 2 OS=Triticum aestivum GN=UBC2 PE=1 SV=1	2e-83	gi|323482816|gb|ADX86831.1| ubiquitin-conjugating enzyme [Paeonia suffruticosa]	3e-84	F8RWT1_HEVBR/8-145 F8RWT1.1 PF00179.21;UQ_con;	2e-74
comp31482_c0_seq2	2115	236.748	278.342	0.233504	sp|P42731|PABP2_ARATH Polyadenylate-binding protein 2 OS=Arabidopsis thaliana GN=PAB2 PE=2 SV=1	0	gi|225458678|ref|XP_002284923.1| PREDICTED: polyadenylate-binding protein 2 [Vitis vinifera]_x0001_gi|147773643|emb|CAN76464.1| hypothetical protein VITISV_017035 [Vitis vinifera]	0	A5B5N0_VITVI/543-614 A5B5N0.1 PF00658.13;PABP;	1e-12
comp32550_c0_seq1	1188	257.416	278.232	0.112189	sp|O23710|PSB7A_ARATH Proteasome subunit beta type-7-A OS=Arabidopsis thaliana GN=PBB1 PE=1 SV=2	7e-136	gi|508710684|gb|EOY02581.1| N-terminal nucleophile aminohydrolases (Ntn hydrolases) superfamily protein [Theobroma cacao]	2e-137	G7L695_MEDTR/35-216 G7L695.1 PF00227.21;Proteasome;	2e-94
comp14027_c0_seq1	225	155.464	278.051	0.83877	sp|P29356|ALF_SPIOL Fructose-bisphosphate aldolase, cytoplasmic isozyme OS=Spinacia oleracea PE=2 SV=1	7e-27	gi|527205924|gb|EPS71641.1| fructose-bisphosphate aldolase [Genlisea aurea]	3e-29	D7LJ40_ARALL/11-358 D7LJ40.1 PF00274.14;Glycolytic;	1e-23
comp29587_c0_seq1	1912	295.797	277.802	-0.0905521	sp|P19595|UGPA_SOLTU UTP--glucose-1-phosphate uridylyltransferase OS=Solanum tuberosum PE=1 SV=3	0	gi|192338746|gb|ACF04278.1| UTP-glucose 1 phosphate uridylyltransferase [Eucalyptus grandis]	0	B3VDY8_EUCGR/32-444 B3VDY8.1 PF01704.13;UDPGP;	0
comp27519_c0_seq2	981	276.472	277.401	0.00484006	sp|O23708|PSA2A_ARATH Proteasome subunit alpha type-2-A OS=Arabidopsis thaliana GN=PAB1 PE=1 SV=1	7e-120	gi|356496096|ref|XP_003516906.1| PREDICTED: proteasome subunit alpha type-2-A-like [Glycine max]	1e-124	A9RC85_PHYPA/29-213 A9RC85.1 PF00227.21;Proteasome;	1e-91
comp26457_c0_seq1	839	339.71	276.406	-0.297517	sp|Q8LJU5|RS7_ORYSJ 40S ribosomal protein S7 OS=Oryza sativa subsp. japonica GN=RPS7 PE=2 SV=2	3e-85	gi|470120661|ref|XP_004296416.1| PREDICTED: 40S ribosomal protein S7-1-like [Fragaria vesca subsp. vesca]	4e-87	-	-
comp32635_c0_seq1	1147	345.88	276.084	-0.325163	sp|Q43729|PER57_ARATH Peroxidase 57 OS=Arabidopsis thaliana GN=PER57 PE=1 SV=1	1e-83	gi|462404221|gb|EMJ09778.1| hypothetical protein PRUPE_ppa023274mg, partial [Prunus persica]	3e-96	D7TCS7_VITVI/69-324 D7TCS7.1 PF00141.18;peroxidase;	9e-70
comp27569_c0_seq1	707	266.779	275.397	0.0458673	sp|P25460|RS11_MAIZE 40S ribosomal protein S11 OS=Zea mays GN=RPS11 PE=2 SV=1	2e-76	gi|224144055|ref|XP_002325170.1| predicted protein [Populus trichocarpa]_x0001_gi|222866604|gb|EEF03735.1| predicted protein [Populus trichocarpa]	6e-78	-	-
comp25891_c0_seq1	571	290.332	275.22	-0.0771165	sp|Q9M2F1|RS272_ARATH 40S ribosomal protein S27-2 OS=Arabidopsis thaliana GN=RPS27B PE=2 SV=2	4e-37	gi|508701388|gb|EOX93284.1| Ribosomal protein S27 [Theobroma cacao]	3e-37	-	-
comp30157_c0_seq5	627	310.504	275.146	-0.174413	sp|O22647|RS16_FRIAG 40S ribosomal protein S16 OS=Fritillaria agrestis GN=RPS16 PE=2 SV=1	8e-70	gi|6984222|gb|AAF34799.1|AF227979_1 40S ribosomal protein S16 [Euphorbia esula]	2e-72	-	-
comp26794_c0_seq2	1021	274.016	274.732	0.00376743	sp|O23708|PSA2A_ARATH Proteasome subunit alpha type-2-A OS=Arabidopsis thaliana GN=PAB1 PE=1 SV=1	8e-120	gi|356496096|ref|XP_003516906.1| PREDICTED: proteasome subunit alpha type-2-A-like [Glycine max]	1e-124	A9RC85_PHYPA/29-213 A9RC85.1 PF00227.21;Proteasome;	1e-91
comp32510_c0_seq1	984	261.196	274.661	0.072517	sp|Q9XG77|PSA6_TOBAC Proteasome subunit alpha type-6 OS=Nicotiana tabacum GN=PAA1 PE=1 SV=1	8e-130	gi|502087264|ref|XP_004488480.1| PREDICTED: proteasome subunit alpha type-6-like isoform X1 [Cicer arietinum]_x0001_gi|502087267|ref|XP_004488481.1| PREDICTED: proteasome subunit alpha type-6-like isoform X2 [Cicer arietinum]_x0001_gi|502087270|ref|XP_004488482.1| PREDICTED: proteasome subunit alpha type-6-like isoform X3 [Cicer arietinum]	3e-129	I1LSZ7_SOYBN/32-220 I1LSZ7.1 PF00227.21;Proteasome;	8e-96
comp20482_c0_seq3	615	424.313	274.086	-0.630501	-	-	-	-	-	-
comp32437_c0_seq4	1309	293.276	274.021	-0.0979731	sp|O82528|RL15_PETHY 60S ribosomal protein L15 OS=Petunia hybrida GN=RPL15 PE=2 SV=1	1e-96	gi|508775587|gb|EOY22843.1| Ribosomal protein L23/L15e family protein [Theobroma cacao]	3e-101	-	-
comp32443_c0_seq12	710	313.254	273.805	-0.194182	sp|O22647|RS16_FRIAG 40S ribosomal protein S16 OS=Fritillaria agrestis GN=RPS16 PE=2 SV=1	1e-69	gi|6984222|gb|AAF34799.1|AF227979_1 40S ribosomal protein S16 [Euphorbia esula]	3e-72	-	-
comp32443_c0_seq4	698	320.333	273.606	-0.227473	sp|O22647|RS16_FRIAG 40S ribosomal protein S16 OS=Fritillaria agrestis GN=RPS16 PE=2 SV=1	1e-69	gi|6984222|gb|AAF34799.1|AF227979_1 40S ribosomal protein S16 [Euphorbia esula]	3e-72	-	-
comp28013_c0_seq1	798	202.792	272.727	0.427455	-	-	-	-	-	-
comp30594_c0_seq1	288	269.902	272.693	0.0148416	sp|P51430|RS62_ARATH 40S ribosomal protein S6-2 OS=Arabidopsis thaliana GN=RPS6B PE=1 SV=3	4e-34	gi|313586561|gb|ADR71291.1| 40S ribosomal protein S6A [Hevea brasiliensis]	2e-33	-	-
comp32140_c0_seq2	639	307.891	272.69	-0.17516	sp|O49884|RL30_LUPLU 60S ribosomal protein L30 OS=Lupinus luteus GN=RPL30 PE=3 SV=1	8e-52	gi|255552912|ref|XP_002517499.1| 60S ribosomal protein L30, putative [Ricinus communis]_x0001_gi|223543510|gb|EEF45041.1| 60S ribosomal protein L30, putative [Ricinus communis]	3e-52	-	-
comp29046_c0_seq2	414	304.99	272.428	-0.162887	sp|Q9T029|RS254_ARATH 40S ribosomal protein S25-4 OS=Arabidopsis thaliana GN=RPS25E PE=2 SV=1	5e-26	gi|116779097|gb|ABK21138.1| unknown [Picea sitchensis]_x0001_gi|116779909|gb|ABK21473.1| unknown [Picea sitchensis]_x0001_gi|116788763|gb|ABK24990.1| unknown [Picea sitchensis]_x0001_gi|116790134|gb|ABK25512.1| unknown [Picea sitchensis]_x0001_gi|116793648|gb|ABK26827.1| unknown [Picea sitchensis]_x0001_gi|148906644|gb|ABR16473.1| unknown [Picea sitchensis]_x0001_gi|148906786|gb|ABR16539.1| unkno…	1e-25	-	-
comp33216_c0_seq9	782	316.262	272.236	-0.216262	sp|P51074|ANX4_FRAAN Annexin-like protein RJ4 OS=Fragaria ananassa PE=2 SV=2	7e-70	gi|523712980|gb|AGQ56696.1| cotton annexin 5 [Gossypium hirsutum]	5e-76	Q56D10_TOBAC/14-79 Q56D10.1 PF00191.15;Annexin;	3e-23
comp31333_c0_seq4	814	413.03	272.012	-0.602576	-	-	-	-	-	-
comp24311_c0_seq2	518	306.094	270.856	-0.176447	sp|Q09020|PR4_PHAVU Wound-induced basic protein OS=Phaseolus vulgaris GN=PR4 PE=2 SV=1	1e-17	gi|460393640|ref|XP_004242417.1| PREDICTED: wound-induced basic protein-like [Solanum lycopersicum]	2e-18	PR4_PHAVU/1-47 Q09020.1 PF08186.6;Wound_ind;	1e-17
comp34060_c0_seq2	1173	239.585	270.686	0.176083	sp|Q43729|PER57_ARATH Peroxidase 57 OS=Arabidopsis thaliana GN=PER57 PE=1 SV=1	4e-64	gi|1781324|emb|CAA71489.1| peroxidase [Spinacia oleracea]	1e-88	P93546_SPIOL/45-290 P93546.1 PF00141.18;peroxidase;	2e-69
comp28880_c0_seq2	1573	281.776	270.149	-0.060794	sp|P50580|PA2G4_MOUSE Proliferation-associated protein 2G4 OS=Mus musculus GN=Pa2g4 PE=1 SV=3	6e-90	gi|255579318|ref|XP_002530504.1| proliferation-associated 2g4, putative [Ricinus communis]_x0001_gi|223529961|gb|EEF31888.1| proliferation-associated 2g4, putative [Ricinus communis]	0	F4J4J3_ARATH/21-321 F4J4J3.1 PF00557.19;Peptidase_M24;	2e-135
comp29990_c0_seq3	554	332.36	269.797	-0.300871	sp|Q41852|RS21_MAIZE 40S ribosomal protein S21 OS=Zea mays GN=RPS21 PE=3 SV=1	2e-35	gi|195609972|gb|ACG26816.1| 40S ribosomal protein S21 [Zea mays]	5e-35	-	-
comp25888_c0_seq1	599	273.786	268.58	-0.0276959	sp|P34893|CH10_ARATH 10 kDa chaperonin OS=Arabidopsis thaliana GN=CPN10 PE=3 SV=1	3e-38	gi|225424242|ref|XP_002284449.1| PREDICTED: 10 kDa chaperonin [Vitis vinifera]_x0001_gi|147801554|emb|CAN77010.1| hypothetical protein VITISV_036880 [Vitis vinifera]_x0001_gi|297737695|emb|CBI26896.3| unnamed protein product [Vitis vinifera]	4e-41	A5BL10_VITVI/4-95 A5BL10.1 PF00166.16;Cpn10;	1e-38
comp29109_c0_seq1	605	484.593	268.059	-0.854223	-	-	gi|388494196|gb|AFK35164.1| unknown [Medicago truncatula]	1e-19	Q9SHA0_ARATH/19-109 Q9SHA0.1 PF00234.17;Tryp_alpha_amyl;	4e-17
comp20632_c0_seq1	725	286.603	268.013	-0.0967504	sp|Q9C7F5|NTF2_ARATH Nuclear transport factor 2 OS=Arabidopsis thaliana GN=NTF2 PE=2 SV=1	1e-53	gi|508707901|gb|EOX99797.1| Nuclear transport factor 2B [Theobroma cacao]	6e-56	G7JBF4_MEDTR/6-120 G7JBF4.1 PF02136.15;NTF2;	6e-50
comp32229_c0_seq1	1492	132.56	267.523	1.01302	sp|P00333|ADH1_MAIZE Alcohol dehydrogenase 1 OS=Zea mays GN=ADH1 PE=2 SV=1	0	gi|449475464|ref|XP_004154461.1| PREDICTED: alcohol dehydrogenase class-P-like [Cucumis sativus]	0	Q2PZA5_CUCME/34-163 Q2PZA5.1 PF08240.7;ADH_N;	1e-63
comp34583_c0_seq1	1336	95.3345	266.147	1.48115	sp|Q8H129|PPA3_ARATH Purple acid phosphatase 3 OS=Arabidopsis thaliana GN=PAP3 PE=2 SV=1	6e-123	gi|47716659|gb|AAT37529.1| purple acid phosphatase 1 [Solanum tuberosum]	1e-129	-	-
comp34421_c0_seq1	2105	264.83	265.932	0.00598991	sp|Q9M4G4|PGMC_SOLTU Phosphoglucomutase, cytoplasmic OS=Solanum tuberosum GN=PGM1 PE=2 SV=1	0	gi|255573724|ref|XP_002527783.1| phosphoglucomutase, putative [Ricinus communis]_x0001_gi|223532818|gb|EEF34593.1| phosphoglucomutase, putative [Ricinus communis]	0	I1KQ93_SOYBN/16-165 I1KQ93.1 PF02878.11;PGM_PMM_I;	2e-72
comp31768_c0_seq4	315	324.808	265.65	-0.290062	-	-	-	-	-	-
comp32196_c0_seq4	1043	302.798	265.286	-0.190807	sp|O48549|RS61_ARATH 40S ribosomal protein S6-1 OS=Arabidopsis thaliana GN=RPS6A PE=1 SV=2	4e-102	gi|460397815|ref|XP_004244462.1| PREDICTED: 40S ribosomal protein S6-like [Solanum lycopersicum]	4e-106	-	-
comp32260_c0_seq2	1387	383.814	264.56	-0.536811	sp|Q6VAF6|TBB6_GOSHI Tubulin beta-6 chain OS=Gossypium hirsutum PE=2 SV=1	0	gi|508723137|gb|EOY15034.1| Tubulin beta-1 chain [Theobroma cacao]	0	B1PBW3_GOSHI/3-227 B1PBW3.1 PF00091.20;Tubulin;	2e-111
comp31167_c0_seq1	607	310.063	264.474	-0.229434	sp|Q6UNT2|RL5_CUCSA 60S ribosomal protein L5 OS=Cucumis sativus GN=RPL5 PE=2 SV=1	5e-54	gi|508712729|gb|EOY04626.1| Ribosomal protein L5 B isoform 1 [Theobroma cacao]	1e-56	-	-
comp16299_c0_seq1	683	146.008	264.203	0.8556	sp|P29356|ALF_SPIOL Fructose-bisphosphate aldolase, cytoplasmic isozyme OS=Spinacia oleracea PE=2 SV=1	2e-114	gi|462397785|gb|EMJ03453.1| hypothetical protein PRUPE_ppa007696mg [Prunus persica]	3e-117	Q9M4M9_PERAE/11-358 Q9M4M9.2 PF00274.14;Glycolytic;	4e-116
comp33586_c0_seq2	1157	236.376	264.189	0.160487	sp|P40392|RIC1_ORYSJ Ras-related protein RIC1 OS=Oryza sativa subsp. japonica GN=RIC1 PE=2 SV=2	4e-99	gi|255581964|ref|XP_002531780.1| protein with unknown function [Ricinus communis]_x0001_gi|223528573|gb|EEF30594.1| protein with unknown function [Ricinus communis]	3e-100	Q0MX58_BETVU/10-171 Q0MX58.1 PF00071.17;Ras;	3e-84
comp33049_c0_seq2	684	376.087	263.952	-0.510791	sp|Q941R6|MLP31_ARATH MLP-like protein 31 OS=Arabidopsis thaliana GN=MLP31 PE=2 SV=2	1e-27	gi|3064039|gb|AAC14179.1| major latex protein homolog [Mesembryanthemum crystallinum]	2e-30	O65178_MESCR/2-151 O65178.1 PF00407.14;Bet_v_1;	1e-30
comp31266_c0_seq3	738	288.159	263.381	-0.129713	sp|P49201|RS232_ARATH 40S ribosomal protein S23-2 OS=Arabidopsis thaliana GN=RPS23B PE=2 SV=2	5e-75	gi|296086075|emb|CBI31516.3| unnamed protein product [Vitis vinifera]	1e-75	-	-
comp30539_c0_seq1	1407	275.024	263.102	-0.0639351	sp|Q8LAH7|OPR1_ARATH 12-oxophytodienoate reductase 1 OS=Arabidopsis thaliana GN=OPR1 PE=1 SV=2	4e-166	gi|462420268|gb|EMJ24531.1| hypothetical protein PRUPE_ppa007377mg [Prunus persica]	1e-175	F6I452_VITVI/18-353 F6I452.1 PF00724.15;Oxidored_FMN;	2e-157
comp16170_c0_seq1	296	247.836	263.089	0.0861676	sp|O65862|CAMT1_POPTR Caffeoyl-CoA O-methyltransferase 1 OS=Populus trichocarpa GN=CCOAOMT1 PE=2 SV=1	5e-27	gi|91694371|gb|ABE41833.1| caffeoyl-CoA 3-O-methyltransferase [Brassica rapa subsp. pekinensis]	1e-26	-	-
comp16119_c0_seq1	774	299.947	263.056	-0.189337	sp|P93092|ACP1_CASGL Acyl carrier protein 1, chloroplastic OS=Casuarina glauca GN=ACP1 PE=2 SV=1	6e-28	gi|225451128|ref|XP_002269176.1| PREDICTED: acyl carrier protein 1, chloroplastic isoform 1 [Vitis vinifera]_x0001_gi|359487871|ref|XP_003633668.1| PREDICTED: acyl carrier protein 1, chloroplastic isoform 2 [Vitis vinifera]_x0001_gi|359487873|ref|XP_003633669.1| PREDICTED: acyl carrier protein 1, chloroplastic isoform 3 [Vitis vinifera]_x0001_gi|147814900|emb|CAN61533.1| hypothetical protein VITI…	4e-32	E6YBQ5_ARAHY/68-135 E6YBQ5.1 PF00550.20;PP-binding;	5e-19
comp30594_c0_seq3	1118	306.443	262.653	-0.222461	sp|Q9M3V8|RS6_ASPOF 40S ribosomal protein S6 OS=Asparagus officinalis GN=rps6 PE=2 SV=1	1e-102	gi|313586561|gb|ADR71291.1| 40S ribosomal protein S6A [Hevea brasiliensis]	6e-104	-	-
comp35095_c0_seq1	322	276.96	262.421	-0.0777947	sp|P49200|RS201_ARATH 40S ribosomal protein S20-1 OS=Arabidopsis thaliana GN=RPS20A PE=2 SV=2	4e-24	gi|356544952|ref|XP_003540910.1| PREDICTED: 40S ribosomal protein S20-2-like [Glycine max]_x0001_gi|356554377|ref|XP_003545523.1| PREDICTED: 40S ribosomal protein S20-2-like [Glycine max]	4e-25	-	-
comp32622_c0_seq1	1951	349.929	262.4	-0.415295	sp|P93472|DIM_PEA Delta(24)-sterol reductase OS=Pisum sativum GN=DIM PE=1 SV=1	0	gi|359473657|ref|XP_002271846.2| PREDICTED: delta(24)-sterol reductase-like [Vitis vinifera]	0	Q66YT8_SOLLC/88-200 Q66YT8.1 PF01565.18;FAD_binding_4;	7e-46
comp26092_c0_seq1	556	282.494	262.262	-0.107212	sp|Q93X17|SNAK2_SOLTU Snakin-2 OS=Solanum tuberosum GN=SN2 PE=1 SV=1	2e-29	gi|508723129|gb|EOY15026.1| GAST-like gene product [Theobroma cacao]	9e-32	C5YYD5_SORBI/36-95 C5YYD5.1 PF02704.9;GASA;	3e-27
comp30307_c0_seq2	682	329.035	261.857	-0.329465	sp|P42798|R15A1_ARATH 40S ribosomal protein S15a-1 OS=Arabidopsis thaliana GN=RPS15AA PE=2 SV=2	5e-69	gi|514762251|ref|XP_004964986.1| PREDICTED: 40S ribosomal protein S15a-1-like isoform X1 [Setaria italica]_x0001_gi|514762255|ref|XP_004964987.1| PREDICTED: 40S ribosomal protein S15a-1-like isoform X2 [Setaria italica]	2e-68	-	-
comp31576_c0_seq1	1050	264.381	261.502	-0.015795	sp|O49499|CAMT4_ARATH Caffeoyl-CoA O-methyltransferase 1 OS=Arabidopsis thaliana GN=CCOAOMT1 PE=1 SV=1	2e-128	gi|91694371|gb|ABE41833.1| caffeoyl-CoA 3-O-methyltransferase [Brassica rapa subsp. pekinensis]	5e-129	-	-
comp34644_c1_seq1	1623	219.993	261.435	0.248997	sp|Q9FUM1|EF1G_PRUAV Elongation factor 1-gamma OS=Prunus avium PE=2 SV=1	2e-163	gi|470145009|ref|XP_004308137.1| PREDICTED: elongation factor 1-gamma-like [Fragaria vesca subsp. vesca]	1e-166	Q38M56_SOLTU/252-360 Q38M56.1 PF00647.14;EF1G;	4e-51
comp29217_c0_seq2	1040	262.018	261.423	-0.00328172	sp|O48549|RS61_ARATH 40S ribosomal protein S6-1 OS=Arabidopsis thaliana GN=RPS6A PE=1 SV=2	4e-102	gi|460397815|ref|XP_004244462.1| PREDICTED: 40S ribosomal protein S6-like [Solanum lycopersicum]	1e-106	-	-
comp22625_c0_seq1	999	257.096	261.311	0.0234583	sp|Q7DLR9|PSB4_ARATH Proteasome subunit beta type-4 OS=Arabidopsis thaliana GN=PBG1 PE=1 SV=2	9e-113	gi|460411428|ref|XP_004251113.1| PREDICTED: proteasome subunit beta type-4-like [Solanum lycopersicum]	1e-119	D7SKV3_VITVI/27-212 D7SKV3.1 PF00227.21;Proteasome;	4e-97
comp21699_c0_seq1	435	304.264	261.191	-0.220216	-	-	-	-	-	-
comp24274_c0_seq1	339	286.765	260.925	-0.136237	sp|Q9M9W1|RL222_ARATH 60S ribosomal protein L22-2 OS=Arabidopsis thaliana GN=RPL22B PE=2 SV=1	2e-23	gi|224131114|ref|XP_002321004.1| predicted protein [Populus trichocarpa]_x0001_gi|222861777|gb|EEE99319.1| predicted protein [Populus trichocarpa]	9e-25	-	-
comp30307_c0_seq4	665	326.683	260.219	-0.328167	sp|P42798|R15A1_ARATH 40S ribosomal protein S15a-1 OS=Arabidopsis thaliana GN=RPS15AA PE=2 SV=2	5e-69	gi|514762251|ref|XP_004964986.1| PREDICTED: 40S ribosomal protein S15a-1-like isoform X1 [Setaria italica]_x0001_gi|514762255|ref|XP_004964987.1| PREDICTED: 40S ribosomal protein S15a-1-like isoform X2 [Setaria italica]	2e-68	-	-
comp21446_c0_seq1	422	313.79	259.335	-0.274982	sp|P53492|ACT7_ARATH Actin-7 OS=Arabidopsis thaliana GN=ACT7 PE=1 SV=1	1e-51	gi|472823566|dbj|BAN08538.1| actin, partial [Solanum lycopersicum]	6e-52	Q94ET5_ELAOL/4-378 Q94ET5.1 PF00022.14;Actin;	6e-49
comp23012_c0_seq2	400	262.426	259.218	-0.0177454	-	-	-	-	-	-
comp29840_c0_seq1	786	268.748	258.519	-0.0559887	-	-	gi|225464063|ref|XP_002269289.1| PREDICTED: uncharacterized protein C6C3.02c [Vitis vinifera]_x0001_gi|296088792|emb|CBI38242.3| unnamed protein product [Vitis vinifera]	3e-29	-	-
comp30539_c0_seq2	1370	270.052	257.341	-0.0695547	sp|Q8LAH7|OPR1_ARATH 12-oxophytodienoate reductase 1 OS=Arabidopsis thaliana GN=OPR1 PE=1 SV=2	4e-166	gi|462420268|gb|EMJ24531.1| hypothetical protein PRUPE_ppa007377mg [Prunus persica]	1e-175	F6I452_VITVI/18-353 F6I452.1 PF00724.15;Oxidored_FMN;	2e-157
comp28169_c0_seq1	1344	381.249	256.977	-0.569095	sp|Q06942|FL3H_MALDO Naringenin,2-oxoglutarate 3-dioxygenase OS=Malus domestica PE=2 SV=1	2e-171	gi|237506875|gb|ACQ99190.1| flavanone-3-hydroxylase [Fagopyrum tataricum]	0	H9AZQ8_9ERIC/194-295 H9AZQ8.1 PF03171.15;2OG-FeII_Oxy;	2e-53
comp22528_c0_seq1	2016	209.624	256.813	0.292913	sp|P48724|IF5_PHAVU Eukaryotic translation initiation factor 5 OS=Phaseolus vulgaris GN=EIF5 PE=2 SV=1	1e-148	gi|449465960|ref|XP_004150695.1| PREDICTED: eukaryotic translation initiation factor 5-like [Cucumis sativus]	3e-161	I1Q4X2_ORYGL/1-131 I1Q4X2.1 PF01873.12;eIF-5_eIF-2B;	1e-66
comp26006_c0_seq1	313	190.397	256.785	0.431547	-	-	-	-	-	-
comp26221_c0_seq1	640	249.238	256.643	0.0422417	-	-	-	-	-	-
comp14027_c0_seq2	270	189.711	256.442	0.434828	sp|P29356|ALF_SPIOL Fructose-bisphosphate aldolase, cytoplasmic isozyme OS=Spinacia oleracea PE=2 SV=1	1e-26	gi|527205924|gb|EPS71641.1| fructose-bisphosphate aldolase [Genlisea aurea]	4e-29	D7LJ40_ARALL/11-358 D7LJ40.1 PF00274.14;Glycolytic;	1e-23
comp29400_c0_seq1	993	253.627	256.298	0.0151145	sp|Q9SX77|UMP6_ARATH Uncharacterized protein At1g47420, mitochondrial OS=Arabidopsis thaliana GN=At1g47420 PE=1 SV=1	4e-68	gi|224136704|ref|XP_002326924.1| predicted protein [Populus trichocarpa]_x0001_gi|118481849|gb|ABK92861.1| unknown [Populus trichocarpa]_x0001_gi|222835239|gb|EEE73674.1| predicted protein [Populus trichocarpa]	1e-78	A9P908_POPTR/1-239 A9P908.1 PF14290.1;DUF4370;	2e-79
comp34134_c0_seq1	948	276.855	256.063	-0.112631	sp|Q43187|IPYR_SOLTU Soluble inorganic pyrophosphatase OS=Solanum tuberosum GN=PPA PE=2 SV=1	4e-102	gi|225453656|ref|XP_002268289.1| PREDICTED: soluble inorganic pyrophosphatase [Vitis vinifera]_x0001_gi|147856744|emb|CAN81349.1| hypothetical protein VITISV_012719 [Vitis vinifera]	9e-105	D7TVU8_VITVI/52-206 D7TVU8.1 PF00719.14;Pyrophosphatase;	6e-80
comp32607_c0_seq3	535	287.892	256.046	-0.169128	sp|Q6UNT2|RL5_CUCSA 60S ribosomal protein L5 OS=Cucumis sativus GN=RPL5 PE=2 SV=1	2e-68	gi|356549761|ref|XP_003543259.1| PREDICTED: 60S ribosomal protein L5-like [Glycine max]	5e-72	-	-
comp30307_c0_seq3	699	319.967	256.037	-0.321573	sp|P42798|R15A1_ARATH 40S ribosomal protein S15a-1 OS=Arabidopsis thaliana GN=RPS15AA PE=2 SV=2	5e-69	gi|514762251|ref|XP_004964986.1| PREDICTED: 40S ribosomal protein S15a-1-like isoform X1 [Setaria italica]_x0001_gi|514762255|ref|XP_004964987.1| PREDICTED: 40S ribosomal protein S15a-1-like isoform X2 [Setaria italica]	2e-68	-	-
comp27420_c0_seq1	1632	290.066	255.942	-0.180562	sp|Q9C7Z9|SCP18_ARATH Serine carboxypeptidase-like 18 OS=Arabidopsis thaliana GN=SCPL18 PE=2 SV=2	5e-116	gi|225429209|ref|XP_002272116.1| PREDICTED: serine carboxypeptidase-like 18 [Vitis vinifera]_x0001_gi|297736410|emb|CBI25133.3| unnamed protein product [Vitis vinifera]	9e-176	C6L1N2_DIOKA/44-488 C6L1N2.1 PF00450.17;Peptidase_S10;	4e-162
comp33180_c0_seq18	1470	393.231	255.892	-0.61984	sp|Q9LKP7|CHSY_DIAMO Chalcone synthase OS=Dianthus monspessulanus GN=CHS PE=2 SV=1	0	gi|314910742|gb|ADT63062.1| chalcone synthase [Fagopyrum esculentum]	0	CHSY_DIACA/2-228 P48389.1 PF00195.14;Chal_sti_synt_N;	6e-106
comp34181_c0_seq3	630	307.097	255.805	-0.263649	sp|P68428|H32_WHEAT Histone H3.2 OS=Triticum aestivum PE=1 SV=2	6e-71	gi|508785305|gb|EOY32561.1| Histone superfamily protein [Theobroma cacao]	1e-71	Q7XY86_GRIJA/58-132 Q7XY86.1 PF00125.19;Histone;	8e-34
comp29472_c0_seq1	727	243.803	255.652	0.0684675	sp|O49447|ADT3_ARATH ADP,ATP carrier protein 3, mitochondrial OS=Arabidopsis thaliana GN=AAC3 PE=1 SV=1	1e-80	gi|147802592|emb|CAN66307.1| hypothetical protein VITISV_009087 [Vitis vinifera]	5e-86	C6TN10_SOYBN/62-162 C6TN10.1 PF00153.22;Mito_carr;	6e-50
comp33837_c0_seq2	669	268.934	255.481	-0.0740385	sp|Q71T45|H32_EUPES Histone H3.2 OS=Euphorbia esula GN=H3 PE=2 SV=3	1e-70	gi|357502337|ref|XP_003621457.1| Histone H3 [Medicago truncatula]_x0001_gi|355496472|gb|AES77675.1| Histone H3 [Medicago truncatula]	2e-71	D3B633_POLPA/57-131 D3B633.1 PF00125.19;Histone;	9e-34
comp33837_c0_seq8	641	302.105	254.696	-0.246276	sp|Q71T45|H32_EUPES Histone H3.2 OS=Euphorbia esula GN=H3 PE=2 SV=3	6e-60	gi|508785305|gb|EOY32561.1| Histone superfamily protein [Theobroma cacao]	7e-61	E3MY80_CAERE/52-126 E3MY80.1 PF00125.19;Histone;	1e-23
comp29270_c0_seq2	409	269.995	253.966	-0.0882929	sp|Q5SMI4|RL393_ORYSJ 60S ribosomal protein L39-3 OS=Oryza sativa subsp. japonica GN=RPL39C PE=3 SV=1	6e-25	gi|413952921|gb|AFW85570.1| 60S ribosomal protein L39, partial [Zea mays]	7e-26	-	-
comp25792_c0_seq1	433	239.733	253.572	0.0809643	sp|Q9SF85|ADK1_ARATH Adenosine kinase 1 OS=Arabidopsis thaliana GN=ADK1 PE=1 SV=1	4e-36	gi|255581753|ref|XP_002531678.1| adenosine kinase, putative [Ricinus communis]_x0001_gi|223528683|gb|EEF30697.1| adenosine kinase, putative [Ricinus communis]	6e-38	B9T0A9_RICCO/25-340 B9T0A9.1 PF00294.19;PfkB;	3e-38
comp24304_c0_seq3	680	314.047	252.145	-0.316727	sp|Q9FK81|Y5258_ARATH Uncharacterized protein At5g22580 OS=Arabidopsis thaliana GN=At5g22580 PE=1 SV=1	4e-29	gi|225436329|ref|XP_002268144.1| PREDICTED: uncharacterized protein At5g22580 [Vitis vinifera]_x0001_gi|147803505|emb|CAN68720.1| hypothetical protein VITISV_033679 [Vitis vinifera]	8e-37	-	-
comp22195_c0_seq1	550	386.981	252.116	-0.618174	sp|Q8H5T6|LTI6A_ORYSJ Hydrophobic protein LTI6A OS=Oryza sativa subsp. japonica GN=LTI6A PE=2 SV=1	3e-19	gi|460369027|ref|XP_004230366.1| PREDICTED: hydrophobic protein LTI6A-like [Solanum lycopersicum]	6e-22	Q8H9B8_SOLTU/6-56 Q8H9B8.1 PF01679.12;Pmp3;	1e-21
comp20358_c0_seq2	370	269.654	251.465	-0.100753	sp|P49211|RL321_ARATH 60S ribosomal protein L32-1 OS=Arabidopsis thaliana GN=RPL32A PE=2 SV=2	4e-24	gi|313586537|gb|ADR71279.1| 60S ribosomal protein L32A [Hevea brasiliensis]_x0001_gi|313586539|gb|ADR71280.1| 60S ribosomal protein L32B [Hevea brasiliensis]	4e-26	-	-
comp28727_c0_seq2	1667	263.594	251.306	-0.0688734	sp|P50580|PA2G4_MOUSE Proliferation-associated protein 2G4 OS=Mus musculus GN=Pa2g4 PE=1 SV=3	6e-90	gi|255579318|ref|XP_002530504.1| proliferation-associated 2g4, putative [Ricinus communis]_x0001_gi|223529961|gb|EEF31888.1| proliferation-associated 2g4, putative [Ricinus communis]	0	F4J4J3_ARATH/21-321 F4J4J3.1 PF00557.19;Peptidase_M24;	2e-135
comp31080_c0_seq1	1545	99.9739	250.951	1.32778	sp|P46643|AAT1_ARATH Aspartate aminotransferase, mitochondrial OS=Arabidopsis thaliana GN=ASP1 PE=1 SV=1	0	gi|449459088|ref|XP_004147278.1| PREDICTED: aspartate aminotransferase, mitochondrial-like [Cucumis sativus]	0	E0CTU3_VITVI/50-416 E0CTU3.1 PF00155.16;Aminotran_1_2;	0
comp34181_c0_seq5	632	289.188	250.497	-0.207214	sp|P68428|H32_WHEAT Histone H3.2 OS=Triticum aestivum PE=1 SV=2	3e-70	gi|508785305|gb|EOY32561.1| Histone superfamily protein [Theobroma cacao]	7e-71	D3B633_POLPA/57-131 D3B633.1 PF00125.19;Histone;	6e-34
comp32604_c0_seq3	564	282.306	250.477	-0.172584	sp|Q6UNT2|RL5_CUCSA 60S ribosomal protein L5 OS=Cucumis sativus GN=RPL5 PE=2 SV=1	4e-80	gi|356549761|ref|XP_003543259.1| PREDICTED: 60S ribosomal protein L5-like [Glycine max]	1e-83	-	-
comp19925_c0_seq1	1324	140.855	250.272	0.829288	sp|Q9FX54|G3PC2_ARATH Glyceraldehyde-3-phosphate dehydrogenase 2, cytosolic OS=Arabidopsis thaliana GN=GAPC2 PE=1 SV=1	2e-158	gi|359806082|ref|NP_001241184.1| uncharacterized protein LOC100807342 [Glycine max]_x0001_gi|255638912|gb|ACU19758.1| unknown [Glycine max]	3e-164	I1I0L2_BRADI/159-316 I1I0L2.1 PF02800.15;Gp_dh_C;	2e-68
comp29217_c0_seq3	869	266.84	250.261	-0.092538	sp|O48549|RS61_ARATH 40S ribosomal protein S6-1 OS=Arabidopsis thaliana GN=RPS6A PE=1 SV=2	1e-68	gi|460397815|ref|XP_004244462.1| PREDICTED: 40S ribosomal protein S6-like [Solanum lycopersicum]	5e-72	-	-
comp28959_c0_seq1	1147	241.204	249.752	0.0502432	sp|O24361|PSB5_SPIOL Proteasome subunit beta type-5 OS=Spinacia oleracea PE=2 SV=1	2e-132	gi|225425821|ref|XP_002264828.1| PREDICTED: proteasome subunit beta type-5 [Vitis vinifera]_x0001_gi|297738390|emb|CBI27591.3| unnamed protein product [Vitis vinifera]	8e-138	PSB5_SPIOL/53-234 O24361.1 PF00227.21;Proteasome;	9e-97
comp33517_c0_seq1	987	236.973	249.589	0.0748358	sp|O82531|PSB1_PETHY Proteasome subunit beta type-1 OS=Petunia hybrida GN=PBF1 PE=2 SV=1	1e-110	gi|388505884|gb|AFK41008.1| unknown [Lotus japonicus]	1e-112	D7U7S6_VITVI/12-208 D7U7S6.1 PF00227.21;Proteasome;	4e-101
comp24289_c0_seq1	550	312.606	247.981	-0.334116	sp|Q42841|COX5C_HORVU Cytochrome c oxidase subunit 5C OS=Hordeum vulgare GN=COX5C PE=3 SV=3	2e-21	gi|195640058|gb|ACG39497.1| cytochrome c oxidase polypeptide Vc [Zea mays]	4e-21	-	-
comp21596_c0_seq2	563	273.833	247.492	-0.145913	sp|P46302|RS28_MAIZE 40S ribosomal protein S28 OS=Zea mays GN=RPS28 PE=3 SV=1	4e-19	gi|255559537|ref|XP_002520788.1| ribosomal protein S28, putative [Ricinus communis]_x0001_gi|255581574|ref|XP_002531592.1| ribosomal protein S28, putative [Ricinus communis]_x0001_gi|223528788|gb|EEF30795.1| ribosomal protein S28, putative [Ricinus communis]_x0001_gi|223539919|gb|EEF41497.1| ribosomal protein S28, putative [Ricinus communis]_x0001_gi|313586485|gb|ADR71253.1| 40S ribosomal protein…	1e-21	-	-
comp30465_c1_seq4	424	290.387	247.414	-0.231046	sp|P35057|H4_SOLLC Histone H4 OS=Solanum lycopersicum PE=3 SV=2	8e-41	gi|350539093|ref|NP_001234118.1| histone H4 [Solanum lycopersicum]_x0001_gi|350539145|ref|NP_001234121.1| histone H4 [Solanum lycopersicum]_x0001_gi|460388245|ref|XP_004239779.1| PREDICTED: histone H4-like [Solanum lycopersicum]_x0001_gi|460389434|ref|XP_004240358.1| PREDICTED: histone H4-like [Solanum lycopersicum]_x0001_gi|460389436|ref|XP_004240359.1| PREDICTED: histone H4-like [Solanum lycope…	4e-40	Q4N1Q2_THEPA/25-94 Q4N1Q2.1 PF00125.19;Histone;	8e-32
comp31736_c0_seq2	851	262.151	247.226	-0.0845672	sp|Q9LHG9|NACA1_ARATH Nascent polypeptide-associated complex subunit alpha-like protein 1 OS=Arabidopsis thaliana GN=At3g12390 PE=1 SV=1	3e-49	gi|118481688|gb|ABK92784.1| unknown [Populus trichocarpa]	2e-55	C5YHS2_SORBI/67-124 C5YHS2.1 PF01849.13;NAC;	6e-13
comp30127_c0_seq13	504	262.93	247.026	-0.0900128	sp|Q76H85|H4_SILLA Histone H4 OS=Silene latifolia GN=SlH4 PE=3 SV=3	3e-37	gi|326512852|dbj|BAK03333.1| predicted protein [Hordeum vulgare subsp. vulgare]	2e-36	Q4N1Q2_THEPA/25-94 Q4N1Q2.1 PF00125.19;Histone;	1e-30
comp31898_c0_seq1	997	268.348	246.9	-0.120179	sp|O82528|RL15_PETHY 60S ribosomal protein L15 OS=Petunia hybrida GN=RPL15 PE=2 SV=1	7e-97	gi|508775587|gb|EOY22843.1| Ribosomal protein L23/L15e family protein [Theobroma cacao]	2e-101	-	-
comp30167_c0_seq3	829	390.925	246.609	-0.664669	sp|P62200|CALM1_DAUCA Calmodulin-1/11/16 OS=Daucus carota GN=CAM-1 PE=2 SV=2	4e-81	gi|482563665|gb|EOA27855.1| hypothetical protein CARUB_v10024013mg [Capsella rubella]	7e-81	Q4PFY7_USTMA/49-181 Q4PFY7.1 PF13499.1;EF-hand_7;	4e-32
comp26298_c0_seq2	694	232.621	246.601	0.0841959	sp|O49447|ADT3_ARATH ADP,ATP carrier protein 3, mitochondrial OS=Arabidopsis thaliana GN=AAC3 PE=1 SV=1	1e-76	gi|147802592|emb|CAN66307.1| hypothetical protein VITISV_009087 [Vitis vinifera]	4e-81	C6TN10_SOYBN/62-162 C6TN10.1 PF00153.22;Mito_carr;	1e-49
comp29987_c0_seq2	464	297.637	246.349	-0.272852	sp|Q680P8|RS29_ARATH 40S ribosomal protein S29 OS=Arabidopsis thaliana GN=RPS29A PE=2 SV=2	3e-29	gi|15229840|ref|NP_189984.1| 40S ribosomal protein S29 [Arabidopsis thaliana]_x0001_gi|15229844|ref|NP_189987.1| 40S ribosomal protein S29 [Arabidopsis thaliana]_x0001_gi|18418310|ref|NP_567938.1| 40S ribosomal protein S29 [Arabidopsis thaliana]_x0001_gi|297798532|ref|XP_002867150.1| 40S ribosomal protein S29 [Arabidopsis lyrata subsp. lyrata]_x0001_gi|297802608|ref|XP_002869188.1| 40S ribosomal …	2e-28	-	-
comp33574_c0_seq4	1169	277.683	246.228	-0.173444	sp|O22518|RSSA_SOYBN 40S ribosomal protein SA OS=Glycine max PE=1 SV=1	2e-110	gi|449441203|ref|XP_004138372.1| PREDICTED: 40S ribosomal protein SA-like [Cucumis sativus]	2e-111	-	-
comp27873_c0_seq1	708	310.776	245.853	-0.338083	sp|P51414|RL261_ARATH 60S ribosomal protein L26-1 OS=Arabidopsis thaliana GN=RPL26A PE=2 SV=2	1e-52	gi|462418264|gb|EMJ22713.1| hypothetical protein PRUPE_ppa012984mg [Prunus persica]	7e-55	-	-
comp16717_c0_seq1	602	257.385	245.693	-0.067068	sp|P27484|GRP2_NICSY Glycine-rich protein 2 OS=Nicotiana sylvestris GN=GRP-2 PE=1 SV=1	6e-30	gi|223946111|gb|ACN27139.1| unknown [Zea mays]	2e-30	-	-
comp24058_c0_seq1	280	162.346	245.63	0.597416	sp|P49608|ACOC_CUCMA Aconitate hydratase, cytoplasmic OS=Cucurbita maxima PE=2 SV=1	4e-43	gi|449493135|ref|XP_004159202.1| PREDICTED: aconitate hydratase, cytoplasmic-like [Cucumis sativus]	2e-43	-	-
comp24329_c0_seq1	270	297.192	245.52	-0.275555	-	-	-	-	-	-
comp30217_c0_seq1	889	284.244	245.449	-0.211706	-	-	gi|225451561|ref|XP_002274525.1| PREDICTED: translocon-associated protein subunit beta isoform 1 [Vitis vinifera]	6e-55	C6SZ88_SOYBN/10-193 C6SZ88.1 PF05753.9;TRAP_beta;	6e-53
comp26970_c0_seq1	479	275.875	245.37	-0.169054	sp|P46270|QCR9_SOLTU Cytochrome b-c1 complex subunit 9 OS=Solanum tuberosum PE=1 SV=1	7e-24	gi|440583668|emb|CCH47174.1| similar to cytochrome b-c1 complex subunit 9-like [Lupinus angustifolius]	2e-28	A9P8V2_POPTR/13-67 A9P8V2.1 PF05365.7;UCR_UQCRX_QCR9;	5e-23
comp32196_c0_seq2	1071	280.109	245.04	-0.192969	sp|O48549|RS61_ARATH 40S ribosomal protein S6-1 OS=Arabidopsis thaliana GN=RPS6A PE=1 SV=2	5e-102	gi|460397815|ref|XP_004244462.1| PREDICTED: 40S ribosomal protein S6-like [Solanum lycopersicum]	4e-106	-	-
comp22535_c0_seq1	1688	264.872	243.644	-0.120522	sp|Q8S4Y1|THIC1_ARATH Acetyl-CoA acetyltransferase, cytosolic 1 OS=Arabidopsis thaliana GN=AAT1 PE=2 SV=1	0	gi|508701639|gb|EOX93535.1| Acetoacetyl-CoA thiolase 2 isoform 1 [Theobroma cacao]	0	E6Y2N0_SALMI/10-273 E6Y2N0.1 PF00108.18;Thiolase_N;	2e-133
comp32665_c0_seq1	1185	233.892	243.606	0.0587068	sp|P37218|H1_SOLLC Histone H1 OS=Solanum lycopersicum PE=3 SV=1	2e-23	gi|449442955|ref|XP_004139246.1| PREDICTED: uncharacterized protein LOC101205659 [Cucumis sativus]	3e-24	-	-
comp31675_c0_seq1	1328	278.605	243.314	-0.1954	sp|O81154|CYSK_SOLTU Cysteine synthase OS=Solanum tuberosum PE=2 SV=1	3e-150	gi|508713793|gb|EOY05690.1| Cysteine synthase [Theobroma cacao]	4e-157	B9HJY5_POPTR/12-300 B9HJY5.1 PF00291.20;PALP;	2e-137
comp26490_c0_seq1	527	271.09	242.97	-0.157996	sp|P38546|RAN1_SOLLC GTP-binding nuclear protein Ran1 OS=Solanum lycopersicum GN=RAN1 PE=2 SV=1	2e-34	gi|462397999|gb|EMJ03667.1| hypothetical protein PRUPE_ppa010188mg [Prunus persica]	1e-34	RAN1_ORYSJ/15-173 Q7F7I7.1 PF00071.17;Ras;	2e-14
comp32077_c0_seq1	2022	235.912	242.559	0.0400858	sp|Q7X996|CIPK2_ORYSJ CBL-interacting protein kinase 2 OS=Oryza sativa subsp. japonica GN=CIPK2 PE=2 SV=1	6e-178	gi|526117946|ref|NP_001268154.1| CBL-interacting protein kinase 07 [Vitis vinifera]_x0001_gi|147843535|emb|CAN81218.1| hypothetical protein VITISV_040419 [Vitis vinifera]_x0001_gi|229609815|gb|ACQ83523.1| CBL-interacting protein kinase 07 [Vitis vinifera]	0	A5BJJ8_VITVI/12-266 A5BJJ8.1 PF00069.20;Pkinase;	8e-130
comp20482_c0_seq2	329	421.589	242.247	-0.799357	-	-	-	-	-	-
comp26739_c0_seq2	1947	279.085	242.163	-0.204724	sp|Q94KU1|6PGD1_SPIOL 6-phosphogluconate dehydrogenase, decarboxylating 1 OS=Spinacia oleracea GN=pgdC PE=1 SV=1	0	gi|75306665|sp|Q94KU1.1|6PGD1_SPIOL RecName: Full=6-phosphogluconate dehydrogenase, decarboxylating 1_x0001_gi|14009640|gb|AAK51690.1|AF307144_1 cytosolic 6-phosphogluconate dehydrogenase [Spinacia oleracea]	0	Q94KU1_SPIOL/182-476 Q94KU1.1 PF00393.14;6PGD;	1e-151
comp23237_c0_seq1	479	239.024	242.057	0.0181936	sp|O64818|Y2309_ARATH Uncharacterized protein At2g23090 OS=Arabidopsis thaliana GN=At2g23090 PE=1 SV=1	6e-34	gi|115470305|ref|NP_001058751.1| Os07g0114300 [Oryza sativa Japonica Group]_x0001_gi|22831317|dbj|BAC16171.1| unknown protein [Oryza sativa Japonica Group]_x0001_gi|113610287|dbj|BAF20665.1| Os07g0114300 [Oryza sativa Japonica Group]_x0001_gi|125598902|gb|EAZ38478.1| hypothetical protein OsJ_22866 [Oryza sativa Japonica Group]_x0001_gi|215692839|dbj|BAG88204.1| unnamed protein product [Oryza sati…	2e-36	I1Q7J6_ORYGL/36-75 I1Q7J6.1 PF12907.2;zf-met2;	4e-18
comp24223_c0_seq1	553	285.403	241.446	-0.241299	-	-	-	-	-	-
comp32274_c0_seq1	1620	226.038	241.349	0.0945553	sp|P52903|ODPA_SOLTU Pyruvate dehydrogenase E1 component subunit alpha, mitochondrial OS=Solanum tuberosum PE=1 SV=1	0	gi|28465343|dbj|BAC57468.1| pyruvate dehydrogenase E1alpha subunit [Beta vulgaris]	0	ODPA_SOLTU/66-363 P52903.1 PF00676.15;E1_dh;	1e-156
comp25182_c0_seq1	1533	201.576	240.865	0.256898	sp|Q9SV84|NIP51_ARATH Probable aquaporin NIP5-1 OS=Arabidopsis thaliana GN=NIP5-1 PE=2 SV=1	2e-107	gi|225426464|ref|XP_002276319.1| PREDICTED: probable aquaporin NIP5-1 [Vitis vinifera]_x0001_gi|297742499|emb|CBI34648.3| unnamed protein product [Vitis vinifera]	1e-113	B9GJK7_POPTR/66-278 B9GJK7.1 PF00230.15;MIP;	5e-90
comp30972_c0_seq2	822	268.976	240.086	-0.163928	sp|Q9M612|NACA_PINTA Nascent polypeptide-associated complex subunit alpha-like protein OS=Pinus taeda PE=2 SV=1	7e-52	gi|462414887|gb|EMJ19624.1| hypothetical protein PRUPE_ppa011592mg [Prunus persica]	3e-56	C5YHS2_SORBI/67-124 C5YHS2.1 PF01849.13;NAC;	2e-21
comp31255_c0_seq3	465	303.196	240.074	-0.336769	sp|Q9SF35|RS231_ARATH 40S ribosomal protein S23-1 OS=Arabidopsis thaliana GN=RPS23A PE=2 SV=2	1e-35	gi|297741557|emb|CBI32689.3| unnamed protein product [Vitis vinifera]	7e-35	-	-
comp25971_c0_seq1	529	265.657	239.977	-0.146672	sp|Q8LDK3|NDUB2_ARATH NADH dehydrogenase [ubiquinone] 1 beta subcomplex subunit 2 OS=Arabidopsis thaliana GN=At1g76200 PE=3 SV=1	8e-27	gi|225459836|ref|XP_002285922.1| PREDICTED: NADH dehydrogenase [ubiquinone] 1 beta subcomplex subunit 2-like [Vitis vinifera]	1e-28	-	-
comp29217_c0_seq4	1091	240.849	239.699	-0.00690074	sp|O48549|RS61_ARATH 40S ribosomal protein S6-1 OS=Arabidopsis thaliana GN=RPS6A PE=1 SV=2	4e-102	gi|313586561|gb|ADR71291.1| 40S ribosomal protein S6A [Hevea brasiliensis]	1e-105	-	-
comp20650_c0_seq1	1291	268.213	239.543	-0.163096	sp|O24466|RAE1A_ARATH Ras-related protein RABE1a OS=Arabidopsis thaliana GN=RABE1A PE=1 SV=1	1e-82	gi|449459908|ref|XP_004147688.1| PREDICTED: ras-related protein RABE1c-like [Cucumis sativus]_x0001_gi|449525132|ref|XP_004169573.1| PREDICTED: ras-related protein RABE1c-like [Cucumis sativus]	3e-85	Q40217_LOTJA/17-179 Q40217.1 PF00071.17;Ras;	4e-74
comp31265_c0_seq7	672	275.806	239.345	-0.204562	sp|Q1S9I9|H2B1_MEDTR Probable histone H2B.1 OS=Medicago truncatula PE=1 SV=3	7e-47	gi|449450686|ref|XP_004143093.1| PREDICTED: probable histone H2B.1-like [Cucumis sativus]_x0001_gi|449508145|ref|XP_004163232.1| PREDICTED: probable histone H2B.1-like [Cucumis sativus]	1e-46	H2B4_ARATH/46-116 Q9ZUS0.3 PF00125.19;Histone;	7e-31
comp31294_c0_seq1	1010	187.162	239.192	0.353878	sp|P11796|SODM_NICPL Superoxide dismutase [Mn], mitochondrial OS=Nicotiana plumbaginifolia GN=SODA PE=1 SV=1	7e-113	gi|113472840|gb|ABI35908.1| manganese superoxide dismutase [Rheum australe]	4e-119	-	-
comp34823_c0_seq2	1721	341.724	238.949	-0.516128	sp|P48522|TCMO_CATRO Trans-cinnamate 4-monooxygenase OS=Catharanthus roseus GN=CYP73A4 PE=2 SV=1	0	gi|408040078|gb|AFU54390.1| cinnamate 4-hydroxylase [Fagopyrum tataricum]	0	C0LUU6_SOYBN/34-500 C0LUU6.1 PF00067.17;p450;	0
comp34496_c0_seq2	1052	331.78	238.932	-0.473626	sp|Q38832|IAA14_ARATH Auxin-responsive protein IAA14 OS=Arabidopsis thaliana GN=IAA14 PE=1 SV=2	2e-72	gi|332167937|gb|AEE25653.1| auxin-responsive protein [Gossypium hirsutum]	5e-76	F6HDY1_VITVI/17-235 F6HDY1.1 PF02309.11;AUX_IAA;	2e-71
comp29364_c0_seq2	813	274.484	238.905	-0.200282	sp|Q9LRX8|R13A2_ARATH 60S ribosomal protein L13a-2 OS=Arabidopsis thaliana GN=RPL13AB PE=1 SV=1	2e-103	gi|482549815|gb|EOA14009.1| hypothetical protein CARUB_v10027141mg [Capsella rubella]	3e-103	-	-
comp35046_c0_seq1	203	259.266	238.418	-0.12094	-	-	-	-	-	-
comp30465_c1_seq1	478	277.909	238.276	-0.22198	sp|P35057|H4_SOLLC Histone H4 OS=Solanum lycopersicum PE=3 SV=2	1e-40	gi|350539093|ref|NP_001234118.1| histone H4 [Solanum lycopersicum]_x0001_gi|350539145|ref|NP_001234121.1| histone H4 [Solanum lycopersicum]_x0001_gi|460388245|ref|XP_004239779.1| PREDICTED: histone H4-like [Solanum lycopersicum]_x0001_gi|460389434|ref|XP_004240358.1| PREDICTED: histone H4-like [Solanum lycopersicum]_x0001_gi|460389436|ref|XP_004240359.1| PREDICTED: histone H4-like [Solanum lycope…	6e-40	Q4N1Q2_THEPA/25-94 Q4N1Q2.1 PF00125.19;Histone;	1e-31
comp24338_c0_seq1	755	287.526	238.044	-0.272464	sp|P49359|GCSH_FLAPR Glycine cleavage system H protein, mitochondrial OS=Flaveria pringlei GN=GDCSH PE=2 SV=1	3e-53	gi|225423730|ref|XP_002278252.1| PREDICTED: glycine cleavage system H protein, mitochondrial [Vitis vinifera]_x0001_gi|297737954|emb|CBI27155.3| unnamed protein product [Vitis vinifera]	1e-72	Q2MGQ2_MEDTR/31-151 Q2MGQ2.1 PF01597.14;GCV_H;	1e-59
comp22421_c0_seq1	1873	198.877	238.027	0.259245	sp|P49298|CISY_CITMA Citrate synthase, mitochondrial OS=Citrus maxima GN=CIT PE=2 SV=1	0	gi|332348715|gb|AEE60890.1| citrate synthase [Paeonia suffruticosa]	0	F1CT40_CITMA/78-455 F1CT40.1 PF00285.16;Citrate_synt;	0
comp34958_c0_seq2	1810	258.229	237.954	-0.117972	sp|Q54Z26|GLYC1_DICDI Serine hydroxymethyltransferase 1 OS=Dictyostelium discoideum GN=shmt1 PE=1 SV=1	3e-169	gi|224055837|ref|XP_002298678.1| serine hydroxymethyltransferase 1 [Populus trichocarpa]_x0001_gi|118481215|gb|ABK92558.1| unknown [Populus trichocarpa]_x0001_gi|222845936|gb|EEE83483.1| serine hydroxymethyltransferase 1 [Populus trichocarpa]	0	-	-
comp34453_c0_seq1	1266	304.606	237.473	-0.359178	sp|O23044|PER3_ARATH Peroxidase 3 OS=Arabidopsis thaliana GN=PER3 PE=2 SV=1	1e-122	gi|225447326|ref|XP_002280274.1| PREDICTED: peroxidase 3 [Vitis vinifera]	9e-130	F6HIK4_VITVI/382-629 F6HIK4.1 PF00141.18;peroxidase;	7e-108
comp25251_c0_seq1	334	217.166	236.997	0.126072	sp|Q9LZG0|ADK2_ARATH Adenosine kinase 2 OS=Arabidopsis thaliana GN=ADK2 PE=1 SV=1	2e-53	gi|470137378|ref|XP_004304443.1| PREDICTED: adenosine kinase 2-like [Fragaria vesca subsp. vesca]	2e-54	D2D2Z6_GOSHI/23-339 D2D2Z6.1 PF00294.19;PfkB;	4e-55
comp33864_c0_seq2	1008	301.905	236.833	-0.350224	sp|Q9SSB8|CX5B2_ARATH Cytochrome c oxidase subunit 5b-2, mitochondrial OS=Arabidopsis thaliana GN=COX5B-2 PE=2 SV=1	5e-39	gi|388510728|gb|AFK43430.1| unknown [Medicago truncatula]	2e-46	Q0KKQ5_PEA/8-155 Q0KKQ5.1 PF01215.14;COX5B;	3e-46
comp14129_c0_seq1	230	264.457	236.762	-0.159597	sp|Q96499|RL44_GOSHI 60S ribosomal protein L44 OS=Gossypium hirsutum GN=RPL44 PE=3 SV=3	3e-11	gi|297737946|emb|CBI27147.3| unnamed protein product [Vitis vinifera]	3e-11	-	-
comp27773_c0_seq2	598	177.594	236.656	0.414209	sp|P0CH05|UBI2P_PETCR Polyubiquitin OS=Petroselinum crispum GN=PCUBI4-2 PE=3 SV=1	1e-67	gi|357440433|ref|XP_003590494.1| Ubiquitin [Medicago truncatula]_x0001_gi|355479542|gb|AES60745.1| Ubiquitin [Medicago truncatula]	1e-67	G9E5X0_MPSP1/6-74 G9E5X0.1 PF00240.18;ubiquitin;	2e-31
comp32789_c0_seq3	897	251.542	235.727	-0.09368	sp|Q9SP02|CP20A_ARATH Peptidyl-prolyl cis-trans isomerase CYP20-1 OS=Arabidopsis thaliana GN=CYP20-1 PE=1 SV=1	4e-84	gi|395146517|gb|AFN53672.1| peptidyl-prolyl cis-trans isomerase [Linum usitatissimum]	5e-86	C6SV97_SOYBN/38-201 C6SV97.1 PF00160.16;Pro_isomerase;	9e-78
comp27319_c0_seq1	717	292.759	235.592	-0.313422	sp|P51414|RL261_ARATH 60S ribosomal protein L26-1 OS=Arabidopsis thaliana GN=RPL26A PE=2 SV=2	2e-52	gi|462418264|gb|EMJ22713.1| hypothetical protein PRUPE_ppa012984mg [Prunus persica]	7e-55	-	-
comp31768_c0_seq8	510	281.016	235.59	-0.254376	-	-	-	-	-	-
comp31375_c0_seq1	527	388.598	235.116	-0.724904	sp|Q9FY14|TIP1_MEDTR Probable aquaporin TIP-type OS=Medicago truncatula GN=AQP1 PE=1 SV=1	1e-47	gi|147778786|emb|CAN69323.1| hypothetical protein VITISV_032929 [Vitis vinifera]	6e-50	A9PJD6_9ROSI/13-234 A9PJD6.1 PF00230.15;MIP;	2e-43
comp20657_c0_seq1	624	312.178	234.912	-0.410252	sp|Q9FK81|Y5258_ARATH Uncharacterized protein At5g22580 OS=Arabidopsis thaliana GN=At5g22580 PE=1 SV=1	3e-29	gi|225436329|ref|XP_002268144.1| PREDICTED: uncharacterized protein At5g22580 [Vitis vinifera]_x0001_gi|147803505|emb|CAN68720.1| hypothetical protein VITISV_033679 [Vitis vinifera]	7e-37	-	-
comp32789_c0_seq1	847	248.648	234.561	-0.0841414	sp|Q9SP02|CP20A_ARATH Peptidyl-prolyl cis-trans isomerase CYP20-1 OS=Arabidopsis thaliana GN=CYP20-1 PE=1 SV=1	3e-84	gi|395146517|gb|AFN53672.1| peptidyl-prolyl cis-trans isomerase [Linum usitatissimum]	4e-86	C6SV97_SOYBN/38-201 C6SV97.1 PF00160.16;Pro_isomerase;	7e-78
comp34532_c0_seq4	1528	226.347	234.357	0.0501747	sp|Q40471|IF4A9_TOBAC Eukaryotic initiation factor 4A-9 OS=Nicotiana tabacum PE=2 SV=1	0	gi|359484301|ref|XP_002281247.2| PREDICTED: eukaryotic initiation factor 4A-15-like [Vitis vinifera]	0	B9DI27_ARATH/121-198 B9DI27.1 PF00271.26;Helicase_C;	2e-37
comp34442_c0_seq2	1124	307.516	234.156	-0.393189	sp|Q0WPW4|ACCO5_ARATH 1-aminocyclopropane-1-carboxylate oxidase 5 OS=Arabidopsis thaliana GN=At1g77330 PE=2 SV=1	2e-119	gi|225459657|ref|XP_002285881.1| PREDICTED: 1-aminocyclopropane-1-carboxylate oxidase 5 [Vitis vinifera]	2e-128	ACCO5_ARATH/157-256 Q0WPW4.1 PF03171.15;2OG-FeII_Oxy;	2e-44
comp24258_c0_seq2	734	237.485	233.973	-0.0214901	sp|Q9FHW7|SKP1B_ARATH SKP1-like protein 1B OS=Arabidopsis thaliana GN=SKP1B PE=1 SV=1	2e-62	gi|508698888|gb|EOX90784.1| S phase kinase-associated protein 1 [Theobroma cacao]	3e-70	-	-
comp32942_c0_seq1	1186	625.099	233.868	-1.41839	sp|Q39196|PIP14_ARATH Probable aquaporin PIP1-4 OS=Arabidopsis thaliana GN=PIP1.4 PE=1 SV=1	4e-151	gi|186469891|gb|ACC85598.1| aquaporin [Knorringia sibirica]	1e-152	D4QD78_DIACA/43-272 D4QD78.1 PF00230.15;MIP;	1e-126
comp32644_c0_seq2	2037	233.205	233.742	0.00331953	sp|Q0RH18|TAL_FRAAA Transaldolase OS=Frankia alni (strain ACN14a) GN=tal PE=3 SV=1	2e-78	gi|224075445|ref|XP_002304636.1| predicted protein [Populus trichocarpa]_x0001_gi|222842068|gb|EEE79615.1| predicted protein [Populus trichocarpa]	7e-175	B9GZ15_POPTR/86-424 B9GZ15.1 PF00923.14;Transaldolase;	2e-158
comp29114_c0_seq1	613	237.496	233.712	-0.023171	sp|P38389|SC61B_ARATH Protein transport protein Sec61 subunit beta OS=Arabidopsis thaliana GN=At2g45070 PE=2 SV=1	1e-17	gi|225453502|ref|XP_002277890.1| PREDICTED: protein transport protein Sec61 subunit beta-like [Vitis vinifera]	9e-18	-	-
comp34074_c0_seq2	879	247.849	232.957	-0.0894005	-	-	gi|255557022|ref|XP_002519544.1| conserved hypothetical protein [Ricinus communis]_x0001_gi|223541407|gb|EEF42958.1| conserved hypothetical protein [Ricinus communis]	3e-18	-	-
comp27871_c0_seq1	1395	183.348	232.804	0.344531	sp|Q9SN95|UXS5_ARATH UDP-glucuronic acid decarboxylase 5 OS=Arabidopsis thaliana GN=UXS5 PE=2 SV=1	0	gi|334847980|gb|AEH04658.1| UDP-glucuronate decarboxylase [Camellia oleifera]	0	F8V2Y4_9ERIC/29-263 F8V2Y4.1 PF01370.16;Epimerase;	2e-130
comp24427_c0_seq2	819	219.54	232.279	0.081372	-	-	gi|508706929|gb|EOX98825.1| CAMP-regulated phosphoprotein 19-related protein isoform 1 [Theobroma cacao]	7e-44	I1KU72_SOYBN/13-104 I1KU72.1 PF04667.12;Endosulfine;	2e-35
comp20358_c0_seq1	319	252.964	231.684	-0.126768	sp|P49211|RL321_ARATH 60S ribosomal protein L32-1 OS=Arabidopsis thaliana GN=RPL32A PE=2 SV=2	3e-24	gi|313586537|gb|ADR71279.1| 60S ribosomal protein L32A [Hevea brasiliensis]_x0001_gi|313586539|gb|ADR71280.1| 60S ribosomal protein L32B [Hevea brasiliensis]	4e-26	-	-
comp24274_c0_seq2	349	267.458	231.548	-0.208006	sp|Q9M9W1|RL222_ARATH 60S ribosomal protein L22-2 OS=Arabidopsis thaliana GN=RPL22B PE=2 SV=1	7e-23	gi|118484883|gb|ABK94308.1| unknown [Populus trichocarpa]	2e-24	-	-
comp23947_c0_seq2	380	222.797	231.345	0.0543172	-	-	-	-	-	-
comp28756_c0_seq1	919	249.203	230.544	-0.112276	sp|P23444|H1_MAIZE Histone H1 OS=Zea mays PE=2 SV=2	8e-20	gi|162463950|ref|NP_001105430.1| histone H1 [Zea mays]_x0001_gi|121950|sp|P23444.2|H1_MAIZE RecName: Full=Histone H1_x0001_gi|22321|emb|CAA40362.1| H1 histone [Zea mays]	4e-19	-	-
comp33143_c0_seq2	1117	213.612	230.486	0.109686	sp|P40392|RIC1_ORYSJ Ras-related protein RIC1 OS=Oryza sativa subsp. japonica GN=RIC1 PE=2 SV=2	5e-99	gi|112005093|gb|ABH85387.1| putative GTP binding protein [Beta vulgaris]	3e-99	Q0MX58_BETVU/10-171 Q0MX58.1 PF00071.17;Ras;	3e-84
comp31521_c0_seq1	978	385.795	230.482	-0.743179	sp|O82598|TIP13_ARATH Aquaporin TIP1-3 OS=Arabidopsis thaliana GN=TIP1-3 PE=1 SV=1	4e-97	gi|459021869|gb|AGG39699.1| aquaporin protein AQU21 [Camellia sinensis]	1e-107	Q9LKL9_9ROSI/13-234 Q9LKL9.1 PF00230.15;MIP;	4e-103
comp27051_c0_seq2	445	202.263	230.419	0.188031	sp|Q9LZG0|ADK2_ARATH Adenosine kinase 2 OS=Arabidopsis thaliana GN=ADK2 PE=1 SV=1	5e-46	gi|82400168|gb|ABB72823.1| adenosine kinase isoform 1T-like protein [Solanum tuberosum]	1e-48	Q5DKU6_TOBAC/23-338 Q5DKU6.1 PF00294.19;PfkB;	2e-37
comp20797_c0_seq2	464	295.613	230.389	-0.359637	sp|P40280|H2A_MAIZE Histone H2A OS=Zea mays PE=2 SV=1	5e-24	gi|357472719|ref|XP_003606644.1| Histone H2A [Medicago truncatula]_x0001_gi|355507699|gb|AES88841.1| Histone H2A [Medicago truncatula]	2e-23	-	-
comp32297_c0_seq1	761	177.242	230.103	0.376562	sp|Q9SR36|GSTU8_ARATH Glutathione S-transferase U8 OS=Arabidopsis thaliana GN=GSTU8 PE=2 SV=1	2e-61	gi|283135872|gb|ADB11327.1| tau class glutathione transferase GSTU45 [Populus trichocarpa]	2e-65	F6GUW7_VITVI/7-82 F6GUW7.1 PF13417.1;GST_N_3;	1e-28
comp26098_c0_seq1	397	248.337	229.999	-0.110671	sp|O22860|RL38_ARATH 60S ribosomal protein L38 OS=Arabidopsis thaliana GN=RPL38A PE=3 SV=1	5e-33	gi|15224284|ref|NP_181874.1| 60S ribosomal protein L38 [Arabidopsis thaliana]_x0001_gi|15231705|ref|NP_191513.1| 60S ribosomal protein L38 [Arabidopsis thaliana]_x0001_gi|297820788|ref|XP_002878277.1| 60S ribosomal protein L38 [Arabidopsis lyrata subsp. lyrata]_x0001_gi|297828045|ref|XP_002881905.1| 60S ribosomal protein L38 [Arabidopsis lyrata subsp. lyrata]_x0001_gi|3122724|sp|O22860.1|RL38_ARA…	3e-32	-	-
comp26780_c0_seq1	628	246.728	229.962	-0.101528	sp|P68428|H32_WHEAT Histone H3.2 OS=Triticum aestivum PE=1 SV=2	6e-71	gi|357502337|ref|XP_003621457.1| Histone H3 [Medicago truncatula]_x0001_gi|355496472|gb|AES77675.1| Histone H3 [Medicago truncatula]	3e-72	Q7XY86_GRIJA/58-132 Q7XY86.1 PF00125.19;Histone;	8e-34
comp31200_c0_seq6	718	217.516	229.371	0.0765616	sp|Q71H73|H33_VITVI Histone H3.3 OS=Vitis vinifera PE=2 SV=3	1e-71	gi|296083584|emb|CBI23573.3| unnamed protein product [Vitis vinifera]	6e-72	Q7XY86_GRIJA/58-132 Q7XY86.1 PF00125.19;Histone;	8e-34
comp33020_c0_seq1	1430	235.879	229.048	-0.042402	sp|Q9LM02|SMT1_ARATH Cycloartenol-C-24-methyltransferase OS=Arabidopsis thaliana GN=SMT1 PE=2 SV=1	1e-170	gi|73761691|gb|AAZ83345.1| 24-sterol C-methyltransferase [Gossypium hirsutum]	3e-174	A4S1H5_OSTLU/24-260 A4S1H5.1 PF02353.15;CMAS;	7e-58
comp31552_c0_seq1	1014	220.362	228.533	0.052529	sp|P52427|PSA4_SPIOL Proteasome subunit alpha type-4 OS=Spinacia oleracea GN=PAC1 PE=2 SV=1	5e-120	gi|449448594|ref|XP_004142051.1| PREDICTED: proteasome subunit alpha type-4-like [Cucumis sativus]_x0001_gi|449523001|ref|XP_004168513.1| PREDICTED: proteasome subunit alpha type-4-like [Cucumis sativus]	3e-121	I1KKK1_SOYBN/4-191 I1KKK1.1 PF00227.21;Proteasome;	3e-90
comp34701_c0_seq4	1829	6.12703	228.49	5.2208	sp|F4KGN5|S40A2_ARATH Solute carrier family 40 member 2 OS=Arabidopsis thaliana GN=IREG2 PE=2 SV=1	5e-170	gi|449513241|ref|XP_004164272.1| PREDICTED: solute carrier family 40 member 2-like [Cucumis sativus]	0	F6GXS3_VITVI/23-471 F6GXS3.1 PF06963.7;FPN1;	3e-170
comp31782_c0_seq1	1048	188.164	228.437	0.279806	sp|Q9LEV3|CBSX3_ARATH CBS domain-containing protein CBSX3, mitochondrial OS=Arabidopsis thaliana GN=CBSX3 PE=1 SV=1	3e-87	gi|357491619|ref|XP_003616097.1| Cbs domain protein [Medicago truncatula]_x0001_gi|355517432|gb|AES99055.1| Cbs domain protein [Medicago truncatula]	2e-92	CBSX3_ARATH/132-189 Q9LEV3.1 PF00571.23;CBS;	3e-23
comp30157_c0_seq3	718	265.467	228.026	-0.21933	sp|O22647|RS16_FRIAG 40S ribosomal protein S16 OS=Fritillaria agrestis GN=RPS16 PE=2 SV=1	2e-69	gi|313586545|gb|ADR71283.1| 40S ribosomal protein S16A [Hevea brasiliensis]	3e-71	-	-
comp21859_c0_seq1	277	259.632	227.763	-0.188937	sp|Q9LRX8|R13A2_ARATH 60S ribosomal protein L13a-2 OS=Arabidopsis thaliana GN=RPL13AB PE=1 SV=1	2e-48	gi|19423912|gb|AAL87341.1| putative 60S ribosomal protein [Arabidopsis thaliana]	1e-47	-	-
comp33332_c0_seq1	1527	259.562	227.514	-0.190127	sp|P25076|CY11_SOLTU Cytochrome c1-1, heme protein, mitochondrial OS=Solanum tuberosum GN=CYCL PE=2 SV=1	2e-137	gi|460371950|ref|XP_004231797.1| PREDICTED: cytochrome c1-1, heme protein, mitochondrial-like [Solanum lycopersicum]	6e-142	-	-
comp33797_c0_seq1	2111	265.911	227.09	-0.22768	sp|Q75HE6|MTHR_ORYSJ Probable methylenetetrahydrofolate reductase OS=Oryza sativa subsp. japonica GN=Os03g0815200 PE=2 SV=1	0	gi|147860393|emb|CAN82572.1| hypothetical protein VITISV_016119 [Vitis vinifera]	0	F6I5I7_VITVI/6-301 F6I5I7.1 PF02219.12;MTHFR;	1e-151
comp29364_c0_seq1	879	262.201	227.015	-0.20789	sp|Q9LRX8|R13A2_ARATH 60S ribosomal protein L13a-2 OS=Arabidopsis thaliana GN=RPL13AB PE=1 SV=1	2e-103	gi|482549815|gb|EOA14009.1| hypothetical protein CARUB_v10027141mg [Capsella rubella]	3e-103	-	-
comp13972_c0_seq1	226	241.694	225.973	-0.0970282	sp|O65735|ALF_CICAR Fructose-bisphosphate aldolase, cytoplasmic isozyme OS=Cicer arietinum GN=ALDC PE=1 SV=1	1e-31	gi|356505332|ref|XP_003521445.1| PREDICTED: fructose-bisphosphate aldolase, cytoplasmic isozyme [Glycine max]	2e-33	C6T4L8_SOYBN/11-261 C6T4L8.1 PF00274.14;Glycolytic;	2e-32
comp16446_c0_seq1	692	254.285	225.835	-0.171179	sp|P51414|RL261_ARATH 60S ribosomal protein L26-1 OS=Arabidopsis thaliana GN=RPL26A PE=2 SV=2	5e-50	gi|462418264|gb|EMJ22713.1| hypothetical protein PRUPE_ppa012984mg [Prunus persica]	8e-53	-	-
comp26966_c0_seq3	522	264.473	225.791	-0.228133	-	-	-	-	-	-
comp23540_c0_seq1	639	251.807	225.631	-0.158356	-	-	gi|224135947|ref|XP_002327343.1| predicted protein [Populus trichocarpa]_x0001_gi|222835713|gb|EEE74148.1| predicted protein [Populus trichocarpa]	2e-33	-	-
comp13763_c0_seq1	307	307.214	225.492	-0.446165	sp|P51418|R18A2_ARATH 60S ribosomal protein L18a-2 OS=Arabidopsis thaliana GN=RPL18AB PE=1 SV=2	8e-53	gi|224116756|ref|XP_002317384.1| predicted protein [Populus trichocarpa]_x0001_gi|118483631|gb|ABK93710.1| unknown [Populus trichocarpa]_x0001_gi|222860449|gb|EEE97996.1| predicted protein [Populus trichocarpa]	4e-53	-	-
comp27987_c0_seq1	960	296.218	225.271	-0.394993	sp|Q9SVL6|CRPM2_ARATH Cold-regulated 413 plasma membrane protein 2 OS=Arabidopsis thaliana GN=COR413PM2 PE=2 SV=1	1e-74	gi|46577796|gb|AAT01418.1| putative stress-responsive protein [Tamarix androssowii]	6e-91	Q6PQ36_9CARY/7-192 Q6PQ36.1 PF05562.6;WCOR413;	5e-84
comp30952_c0_seq1	2822	35.6994	224.827	2.65484	-	-	gi|255540511|ref|XP_002511320.1| zinc ion binding protein, putative [Ricinus communis]_x0001_gi|223550435|gb|EEF51922.1| zinc ion binding protein, putative [Ricinus communis]	5e-141	F6GTR9_VITVI/4-89 F6GTR9.1 PF00564.19;PB1;	1e-23
comp30127_c0_seq16	553	271.962	224.803	-0.274742	sp|P35057|H4_SOLLC Histone H4 OS=Solanum lycopersicum PE=3 SV=2	7e-40	gi|350539093|ref|NP_001234118.1| histone H4 [Solanum lycopersicum]_x0001_gi|350539145|ref|NP_001234121.1| histone H4 [Solanum lycopersicum]_x0001_gi|460388245|ref|XP_004239779.1| PREDICTED: histone H4-like [Solanum lycopersicum]_x0001_gi|460389434|ref|XP_004240358.1| PREDICTED: histone H4-like [Solanum lycopersicum]_x0001_gi|460389436|ref|XP_004240359.1| PREDICTED: histone H4-like [Solanum lycope…	4e-39	Q4N1Q2_THEPA/25-94 Q4N1Q2.1 PF00125.19;Histone;	7e-31
comp25305_c0_seq4	1688	223.427	224.693	0.00815294	sp|P09094|G3PC_TOBAC Glyceraldehyde-3-phosphate dehydrogenase, cytosolic (Fragment) OS=Nicotiana tabacum GN=GAPC PE=2 SV=1	5e-125	gi|225462254|ref|XP_002263263.1| PREDICTED: glyceraldehyde-3-phosphate dehydrogenase, cytosolic [Vitis vinifera]_x0001_gi|297736130|emb|CBI24168.3| unnamed protein product [Vitis vinifera]	3e-170	G3MGB9_9ACAR/246-403 G3MGB9.1 PF02800.15;Gp_dh_C;	1e-69
comp31666_c0_seq12	837	179.084	224.645	0.327015	-	-	gi|225440536|ref|XP_002275745.1| PREDICTED: universal stress protein A-like protein [Vitis vinifera]_x0001_gi|147866185|emb|CAN81966.1| hypothetical protein VITISV_034082 [Vitis vinifera]_x0001_gi|297740283|emb|CBI30465.3| unnamed protein product [Vitis vinifera]	4e-64	A5C9Q0_VITVI/4-157 A5C9Q0.1 PF00582.21;Usp;	6e-65
comp34408_c0_seq9	336	254.768	224.252	-0.184065	sp|P41127|RL131_ARATH 60S ribosomal protein L13-1 OS=Arabidopsis thaliana GN=RPL13B PE=1 SV=1	3e-13	gi|255557935|ref|XP_002519996.1| 60S ribosomal protein L13, putative [Ricinus communis]_x0001_gi|223540760|gb|EEF42320.1| 60S ribosomal protein L13, putative [Ricinus communis]	8e-15	-	-
comp34621_c0_seq1	1773	239.715	224.057	-0.0974538		0	gi|255542070|ref|XP_002512099.1| UDP-glucose 6-dehydrogenase, putative [Ricinus communis]_x0001_gi|223549279|gb|EEF50768.1| UDP-glucose 6-dehydrogenase, putative [Ricinus communis]	0	A8YQV0_BAMOL/2-193 A8YQV0.1 PF03721.9;UDPG_MGDP_dh_N;	2e-96
comp29918_c0_seq1	298	211.882	223.96	0.0799779	-	-	-	-	-	-
comp20452_c0_seq1	574	201.834	223.628	0.147931	sp|Q03878|GRP1_DAUCA Glycine-rich RNA-binding protein OS=Daucus carota PE=2 SV=1	9e-19	gi|20152613|emb|CAD29693.1| putative glycine rich protein [Rumex obtusifolius]	2e-19	-	-
comp32725_c0_seq4	1574	78.3059	222.392	1.50591	sp|Q9SJE8|ALMT2_ARATH Aluminum-activated malate transporter 2 OS=Arabidopsis thaliana GN=ALMT2 PE=2 SV=2	7e-94	gi|224106690|ref|XP_002314249.1| predicted protein [Populus trichocarpa]_x0001_gi|222850657|gb|EEE88204.1| predicted protein [Populus trichocarpa]	9e-109	B9HQ62_POPTR/34-411 B9HQ62.1 PF11744.3;ALMT;	1e-106
comp26255_c0_seq2	1660	80.3463	221.545	1.4633	sp|P80512|ADH1_NAJNA Alcohol dehydrogenase 1 OS=Naja naja PE=1 SV=1	3e-37	gi|225438277|ref|XP_002268625.1| PREDICTED: succinate-semialdehyde dehydrogenase (acetylating)-like [Vitis vinifera]	1e-173	B9RHN6_RICCO/90-224 B9RHN6.1 PF08240.7;ADH_N;	5e-69
comp4899_c0_seq1	816	224.535	220.525	-0.025998	sp|Q8RWA7|NDADA_ARATH NADH dehydrogenase [ubiquinone] 1 alpha subcomplex subunit 13-A OS=Arabidopsis thaliana GN=MEE4 PE=2 SV=1	1e-69	gi|460404680|ref|XP_004247809.1| PREDICTED: NADH dehydrogenase [ubiquinone] 1 alpha subcomplex subunit 13-B-like [Solanum lycopersicum]	5e-73	A5ASQ0_VITVI/16-141 A5ASQ0.1 PF06212.7;GRIM-19;	2e-62
comp33116_c0_seq3	1202	244.434	220.293	-0.150027	sp|Q9FMU6|MPCP3_ARATH Mitochondrial phosphate carrier protein 3, mitochondrial OS=Arabidopsis thaliana GN=MPT3 PE=1 SV=1	7e-134	gi|255543593|ref|XP_002512859.1| mitochondrial phosphate carrier protein, putative [Ricinus communis]_x0001_gi|223547870|gb|EEF49362.1| mitochondrial phosphate carrier protein, putative [Ricinus communis]	4e-137	I1Q0J1_ORYGL/161-252 I1Q0J1.1 PF00153.22;Mito_carr;	5e-44
comp33574_c0_seq2	886	252.215	220.146	-0.196193	sp|O22518|RSSA_SOYBN 40S ribosomal protein SA OS=Glycine max PE=1 SV=1	9e-69	gi|449453391|ref|XP_004144441.1| PREDICTED: 40S ribosomal protein SA-like [Cucumis sativus]	2e-70	-	-
comp32939_c0_seq6	608	163.966	219.561	0.421232	sp|Q9M5W4|H1_EUPES Histone H1 OS=Euphorbia esula PE=2 SV=1	1e-26	gi|508719142|gb|EOY11039.1| Winged-helix DNA-binding transcription factor family protein [Theobroma cacao]	6e-26	-	-
comp24329_c0_seq2	230	265.091	219.341	-0.273311	-	-	-	-	-	-
comp33837_c0_seq9	656	256.02	218.836	-0.226406	sp|Q71T45|H32_EUPES Histone H3.2 OS=Euphorbia esula GN=H3 PE=2 SV=3	3e-60	gi|508785305|gb|EOY32561.1| Histone superfamily protein [Theobroma cacao]	3e-61	Q7XY86_GRIJA/58-132 Q7XY86.1 PF00125.19;Histone;	5e-24
comp33108_c0_seq2	1535	248.366	218.756	-0.18315	sp|P25076|CY11_SOLTU Cytochrome c1-1, heme protein, mitochondrial OS=Solanum tuberosum GN=CYCL PE=2 SV=1	2e-137	gi|460371950|ref|XP_004231797.1| PREDICTED: cytochrome c1-1, heme protein, mitochondrial-like [Solanum lycopersicum]	6e-142	-	-
comp34348_c0_seq1	1412	128.028	218.697	0.772477	sp|Q9SJY5|PUMP5_ARATH Mitochondrial uncoupling protein 5 OS=Arabidopsis thaliana GN=PUMP5 PE=2 SV=1	7e-113	gi|460409427|ref|XP_004250140.1| PREDICTED: mitochondrial uncoupling protein 5-like [Solanum lycopersicum]	3e-132	A5AUZ5_VITVI/2-125 A5AUZ5.1 PF00153.22;Mito_carr;	5e-44
comp31265_c0_seq13	719	243.948	218.311	-0.160191	sp|Q1S9I9|H2B1_MEDTR Probable histone H2B.1 OS=Medicago truncatula PE=1 SV=3	1e-47	gi|449450686|ref|XP_004143093.1| PREDICTED: probable histone H2B.1-like [Cucumis sativus]_x0001_gi|449508145|ref|XP_004163232.1| PREDICTED: probable histone H2B.1-like [Cucumis sativus]	2e-47	H2B4_ARATH/46-116 Q9ZUS0.3 PF00125.19;Histone;	1e-31
comp30464_c0_seq1	683	152.078	218.162	0.520591	-	-	gi|225440536|ref|XP_002275745.1| PREDICTED: universal stress protein A-like protein [Vitis vinifera]_x0001_gi|147866185|emb|CAN81966.1| hypothetical protein VITISV_034082 [Vitis vinifera]_x0001_gi|297740283|emb|CBI30465.3| unnamed protein product [Vitis vinifera]	3e-58	A5C9Q0_VITVI/4-157 A5C9Q0.1 PF00582.21;Usp;	5e-59
comp23710_c0_seq1	334	135.032	217.914	0.690459	sp|Q9SIB9|ACO2M_ARATH Aconitate hydratase 2, mitochondrial OS=Arabidopsis thaliana GN=ACO2 PE=1 SV=2	6e-53	gi|508720439|gb|EOY12336.1| Aconitase 3 [Theobroma cacao]	5e-54	D7MHT7_ARALL/137-647 D7MHT7.1 PF00330.15;Aconitase;	8e-37
comp32236_c0_seq1	1441	217.896	217.746	-0.000991892	sp|A1JPN5|ARNA_YERE8 Bifunctional polymyxin resistance protein ArnA OS=Yersinia enterocolitica serotype O:8 / biotype 1B (strain 8081) GN=arnA PE=3 SV=1	7e-56	gi|356543530|ref|XP_003540213.1| PREDICTED: bifunctional polymyxin resistance protein ArnA-like [Glycine max]	0	Q2I2N3_SOLTU/17-287 Q2I2N3.1 PF01370.16;Epimerase;	1e-150
comp30972_c0_seq3	810	263.125	217.587	-0.274153	sp|Q9M612|NACA_PINTA Nascent polypeptide-associated complex subunit alpha-like protein OS=Pinus taeda PE=2 SV=1	7e-52	gi|462414887|gb|EMJ19624.1| hypothetical protein PRUPE_ppa011592mg [Prunus persica]	2e-54	C5YHS2_SORBI/67-124 C5YHS2.1 PF01849.13;NAC;	2e-21
comp27914_c0_seq1	732	208.865	217.577	0.058959	sp|P56331|IF1A_ONOVI Eukaryotic translation initiation factor 1A OS=Onobrychis viciifolia PE=2 SV=2	1e-52	gi|197312901|gb|ACH63231.1| translation initiation factor [Rheum australe]	8e-59	Q9FKI2_ARATH/30-94 Q9FKI2.1 PF01176.14;eIF-1a;	3e-30
comp13832_c0_seq1	253	224.734	217.381	-0.0479893	sp|O49447|ADT3_ARATH ADP,ATP carrier protein 3, mitochondrial OS=Arabidopsis thaliana GN=AAC3 PE=1 SV=1	2e-40	gi|116787640|gb|ABK24587.1| unknown [Picea sitchensis]_x0001_gi|116789129|gb|ABK25127.1| unknown [Picea sitchensis]_x0001_gi|224284313|gb|ACN39892.1| unknown [Picea sitchensis]_x0001_gi|224284448|gb|ACN39958.1| unknown [Picea sitchensis]	2e-41	E6Y2P3_MARPO/188-288 E6Y2P3.1 PF00153.22;Mito_carr;	2e-21
comp34181_c0_seq2	257	239.131	217.291	-0.138176	sp|Q71T45|H32_EUPES Histone H3.2 OS=Euphorbia esula GN=H3 PE=2 SV=3	3e-31	gi|472388735|ref|XP_004413695.1| PREDICTED: uncharacterized protein LOC101384297 [Odobenus rosmarus divergens]	8e-33	-	-
comp24434_c0_seq1	672	225.947	217.05	-0.0579557	-	-	gi|470136683|ref|XP_004304113.1| PREDICTED: uncharacterized protein LOC101309565 isoform 2 [Fragaria vesca subsp. vesca]	9e-33	-	-
comp32763_c0_seq6	795	231.301	216.686	-0.0941668	sp|Q9ZT66|E134_MAIZE Endo-1,3;1,4-beta-D-glucanase OS=Zea mays PE=1 SV=1	7e-30	gi|255551493|ref|XP_002516792.1| endo-1,3-1,4-beta-d-glucanase, putative [Ricinus communis]_x0001_gi|223543880|gb|EEF45406.1| endo-1,3-1,4-beta-d-glucanase, putative [Ricinus communis]	3e-63	-	-
comp35270_c0_seq1	1579	188.279	216.613	0.202248	sp|P37833|AATC_ORYSJ Aspartate aminotransferase, cytoplasmic OS=Oryza sativa subsp. japonica GN=Os01g0760600 PE=2 SV=1	0	gi|449437022|ref|XP_004136291.1| PREDICTED: aspartate aminotransferase, chloroplastic-like [Cucumis sativus]_x0001_gi|449522075|ref|XP_004168053.1| PREDICTED: aspartate aminotransferase, chloroplastic-like [Cucumis sativus]	0	H2D5S4_GOSHI/29-397 H2D5S4.1 PF00155.16;Aminotran_1_2;	0
comp20378_c0_seq1	796	252.006	216.563	-0.21867	sp|P33050|PSC13_MAIZE Pollen-specific protein C13 OS=Zea mays GN=MGS1 PE=2 SV=1	3e-26	gi|359492834|ref|XP_003634471.1| PREDICTED: pollen-specific protein C13-like [Vitis vinifera]_x0001_gi|147801295|emb|CAN61642.1| hypothetical protein VITISV_029644 [Vitis vinifera]_x0001_gi|302141929|emb|CBI19132.3| unnamed protein product [Vitis vinifera]	2e-40	D7TRB4_VITVI/29-118 D7TRB4.1 PF01190.12;Pollen_Ole_e_I;	5e-24
comp20344_c0_seq1	226	278.883	216.553	-0.364941	sp|P40590|RL34_PEA 60S ribosomal protein L34 OS=Pisum sativum GN=RPL34 PE=2 SV=1	4e-25	gi|255562848|ref|XP_002522429.1| 60S ribosomal protein L34, putative [Ricinus communis]_x0001_gi|223538314|gb|EEF39921.1| 60S ribosomal protein L34, putative [Ricinus communis]	1e-24	-	-
comp20827_c0_seq1	679	133.894	216.137	0.690855	-	-	gi|224124994|ref|XP_002319476.1| predicted protein [Populus trichocarpa]_x0001_gi|118486251|gb|ABK94967.1| unknown [Populus trichocarpa]_x0001_gi|118487832|gb|ABK95739.1| unknown [Populus trichocarpa]_x0001_gi|222857852|gb|EEE95399.1| predicted protein [Populus trichocarpa]	3e-37	F4YFA9_CAMSI/24-140 F4YFA9.1 PF04398.7;DUF538;	1e-30
comp33155_c0_seq2	845	179.209	215.617	0.26683	sp|Q9LEV3|CBSX3_ARATH CBS domain-containing protein CBSX3, mitochondrial OS=Arabidopsis thaliana GN=CBSX3 PE=1 SV=1	1e-89	gi|357491619|ref|XP_003616097.1| Cbs domain protein [Medicago truncatula]_x0001_gi|355517432|gb|AES99055.1| Cbs domain protein [Medicago truncatula]	2e-95	CBSX3_ARATH/132-189 Q9LEV3.1 PF00571.23;CBS;	2e-23
comp19942_c0_seq1	320	226.92	215.257	-0.0761238	sp|P93253|SAHH_MESCR Adenosylhomocysteinase OS=Mesembryanthemum crystallinum GN=SAHH PE=2 SV=1	4e-45	gi|6094228|sp|P93253.1|SAHH_MESCR RecName: Full=Adenosylhomocysteinase; Short=AdoHcyase; AltName: Full=S-adenosyl-L-homocysteine hydrolase_x0001_gi|1724102|gb|AAB38499.1| S-adenosyl-L-homocystein hydrolase [Mesembryanthemum crystallinum]	3e-44	Q5D6C5_ARATH/240-403 Q5D6C5.1 PF00670.16;AdoHcyase_NAD;	5e-44
comp33726_c0_seq1	1358	232.215	215.075	-0.110622	sp|P38661|PDIA6_MEDSA Probable protein disulfide-isomerase A6 OS=Medicago sativa PE=1 SV=1	5e-146	gi|460368877|ref|XP_004230291.1| PREDICTED: protein disulfide isomerase-like 2-1-like [Solanum lycopersicum]	4e-159	Q38JJ2_SOLTU/25-130 Q38JJ2.1 PF00085.15;Thioredoxin;	6e-50
comp27980_c0_seq4	2879	34.3345	215.02	2.64674	-	-	gi|255540511|ref|XP_002511320.1| zinc ion binding protein, putative [Ricinus communis]_x0001_gi|223550435|gb|EEF51922.1| zinc ion binding protein, putative [Ricinus communis]	2e-136	F6GTR9_VITVI/4-89 F6GTR9.1 PF00564.19;PB1;	1e-23
comp30057_c0_seq1	1699	197.408	214.926	0.122659	sp|Q56WD9|THIK2_ARATH 3-ketoacyl-CoA thiolase 2, peroxisomal OS=Arabidopsis thaliana GN=PED1 PE=1 SV=2	0	gi|147866537|emb|CAN81585.1| hypothetical protein VITISV_023191 [Vitis vinifera]	0	A5BXL8_VITVI/48-306 A5BXL8.1 PF00108.18;Thiolase_N;	6e-124
comp33297_c0_seq1	1291	335.009	214.908	-0.640478	sp|E1U332|ALL12_OLEEU Isoflavone reductase-like protein OS=Olea europaea PE=1 SV=1	2e-126	gi|383081915|dbj|BAM05610.1| phenylcoumaran benzylic ether reductase [Eucalyptus globulus subsp. globulus]	9e-131	I0IK21_9MYRT/7-299 I0IK21.1 PF05368.8;NmrA;	5e-126
comp33180_c0_seq1	1369	304.104	214.12	-0.506148	sp|Q9LKP7|CHSY_DIAMO Chalcone synthase OS=Dianthus monspessulanus GN=CHS PE=2 SV=1	0	gi|314910742|gb|ADT63062.1| chalcone synthase [Fagopyrum esculentum]	0	CHSY_DIACA/2-228 P48389.1 PF00195.14;Chal_sti_synt_N;	5e-106
comp15628_c0_seq1	257	190.486	213.535	0.164786	sp|P35057|H4_SOLLC Histone H4 OS=Solanum lycopersicum PE=3 SV=2	8e-22	gi|460411793|ref|XP_004251290.1| PREDICTED: histone H4-like [Solanum lycopersicum]	7e-21	G7E5Z9_MIXOS/62-131 G7E5Z9.1 PF00125.19;Histone;	2e-19
comp29876_c0_seq4	799	242.446	212.953	-0.187127	sp|Q940B0|RL183_ARATH 60S ribosomal protein L18-3 OS=Arabidopsis thaliana GN=RPL18C PE=2 SV=1	1e-87	gi|502117080|ref|XP_004495692.1| PREDICTED: 60S ribosomal protein L18-like [Cicer arietinum]	2e-91	-	-
comp29909_c0_seq1	1015	268.599	212.947	-0.334958	sp|P29545|EF1B_ORYSJ Elongation factor 1-beta OS=Oryza sativa subsp. japonica GN=Os07g0662500 PE=1 SV=3	1e-62	gi|255564428|ref|XP_002523210.1| elongation factor 1-beta, putative [Ricinus communis]_x0001_gi|223537506|gb|EEF39131.1| elongation factor 1-beta, putative [Ricinus communis]	3e-71	A9PIQ2_9ROSI/141-230 A9PIQ2.1 PF00736.14;EF1_GNE;	4e-41
comp26492_c0_seq1	601	245.499	212.856	-0.205841	-	-	gi|508784777|gb|EOY32033.1| Fiber protein Fb15 [Theobroma cacao]	1e-34	-	-
comp20629_c0_seq1	470	323.641	212.846	-0.60459	sp|P51413|RL172_ARATH 60S ribosomal protein L17-2 OS=Arabidopsis thaliana GN=RPL17B PE=2 SV=2	1e-69	gi|502141106|ref|XP_004504447.1| PREDICTED: 60S ribosomal protein L17-1-like [Cicer arietinum]_x0001_gi|502141108|ref|XP_004504448.1| PREDICTED: 60S ribosomal protein L17-1-like [Cicer arietinum]	4e-73	-	-
comp28117_c0_seq2	922	221.045	212.712	-0.0554333	sp|Q9FHW7|SKP1B_ARATH SKP1-like protein 1B OS=Arabidopsis thaliana GN=SKP1B PE=1 SV=1	4e-62	gi|508698888|gb|EOX90784.1| S phase kinase-associated protein 1 [Theobroma cacao]	4e-70	-	-
comp16505_c0_seq1	413	236.717	212.604	-0.154993	sp|Q7DMP0|CALM2_SOLTU Calmodulin-2/4 (Fragment) OS=Solanum tuberosum GN=PCM2 PE=2 SV=1	9e-34	gi|1754997|gb|AAC49581.1| calmodulin TaCaM2-1 [Triticum aestivum]	4e-33	E9B9Y3_LEIDB/85-146 E9B9Y3.1 PF13499.1;EF-hand_7;	5e-28
comp34621_c0_seq4	1826	213.291	212.007	-0.00871172		0	gi|255542070|ref|XP_002512099.1| UDP-glucose 6-dehydrogenase, putative [Ricinus communis]_x0001_gi|223549279|gb|EEF50768.1| UDP-glucose 6-dehydrogenase, putative [Ricinus communis]	0	A8YQV0_BAMOL/2-193 A8YQV0.1 PF03721.9;UDPG_MGDP_dh_N;	2e-96
comp29337_c0_seq1	664	258.033	211.978	-0.283643	sp|Q9SJ36|RS172_ARATH 40S ribosomal protein S17-2 OS=Arabidopsis thaliana GN=RPS17B PE=2 SV=3	6e-58	gi|297806461|ref|XP_002871114.1| 40S ribosomal protein S17 [Arabidopsis lyrata subsp. lyrata]_x0001_gi|297316951|gb|EFH47373.1| 40S ribosomal protein S17 [Arabidopsis lyrata subsp. lyrata]	1e-60	-	-
comp24021_c0_seq1	1963	72.4405	211.216	1.54385	sp|Q9SMT7|4CLLA_ARATH 4-coumarate--CoA ligase-like 10 OS=Arabidopsis thaliana GN=4CLL10 PE=2 SV=1	0	gi|255539437|ref|XP_002510783.1| AMP dependent CoA ligase, putative [Ricinus communis]_x0001_gi|223549898|gb|EEF51385.1| AMP dependent CoA ligase, putative [Ricinus communis]	0	B9R9A8_RICCO/10-414 B9R9A8.1 PF00501.23;AMP-binding;	9e-166
comp25733_c0_seq1	614	225.584	211.127	-0.0955512	sp|O80641|GASA8_ARATH Gibberellin-regulated protein 8 OS=Arabidopsis thaliana GN=At2g39540 PE=2 SV=1	2e-16	gi|226509000|ref|NP_001152401.1| gibberellin-regulated protein 2 precursor [Zea mays]_x0001_gi|195607318|gb|ACG25489.1| gibberellin-regulated protein 2 precursor [Zea mays]_x0001_gi|195655893|gb|ACG47414.1| gibberellin-regulated protein 2 precursor [Zea mays]	6e-19	B9SLF4_RICCO/31-90 B9SLF4.1 PF02704.9;GASA;	3e-18
comp30157_c0_seq10	651	247.166	210.767	-0.229831	sp|O22647|RS16_FRIAG 40S ribosomal protein S16 OS=Fritillaria agrestis GN=RPS16 PE=2 SV=1	2e-69	gi|313586545|gb|ADR71283.1| 40S ribosomal protein S16A [Hevea brasiliensis]	3e-71	-	-
comp34701_c0_seq1	1900	5.5401	209.902	5.24366	sp|F4KGN5|S40A2_ARATH Solute carrier family 40 member 2 OS=Arabidopsis thaliana GN=IREG2 PE=2 SV=1	1e-164	gi|470133402|ref|XP_004302555.1| PREDICTED: solute carrier family 40 member 2-like [Fragaria vesca subsp. vesca]	2e-179	F6GXS3_VITVI/23-471 F6GXS3.1 PF06963.7;FPN1;	1e-164
comp25813_c1_seq2	638	256.492	209.859	-0.289491	sp|P49200|RS201_ARATH 40S ribosomal protein S20-1 OS=Arabidopsis thaliana GN=RPS20A PE=2 SV=2	4e-53	gi|351723425|ref|NP_001238046.1| uncharacterized protein LOC100500179 [Glycine max]_x0001_gi|255629581|gb|ACU15138.1| unknown [Glycine max]	5e-54	-	-
comp33826_c0_seq2	1010	189.006	209.733	0.150121	sp|P46423|GSTF_HYOMU Glutathione S-transferase OS=Hyoscyamus muticus PE=1 SV=1	1e-70	gi|118406886|gb|ABK81651.1| glutathione S-transferase [Vitis vinifera]	1e-77	B9T0U9_RICCO/89-202 B9T0U9.1 PF00043.20;GST_C;	2e-35
comp30564_c0_seq4	1159	203.733	209.012	0.0369071	sp|O24362|PSA3_SPIOL Proteasome subunit alpha type-3 OS=Spinacia oleracea GN=PAG1 PE=2 SV=1	3e-122	gi|508785767|gb|EOY33023.1| 20S proteasome alpha subunit G1 [Theobroma cacao]	1e-121	A9NPU7_PICSI/31-216 A9NPU7.1 PF00227.21;Proteasome;	2e-93
comp27920_c0_seq1	767	130.588	208.89	0.677724	sp|Q41001|BCP_PEA Blue copper protein OS=Pisum sativum PE=2 SV=1	3e-21	gi|462398030|gb|EMJ03698.1| hypothetical protein PRUPE_ppa010678mg [Prunus persica]	5e-25	-	-
comp21094_c0_seq1	259	244.913	208.822	-0.229992	-	-	-	-	-	-
comp29726_c0_seq4	1034	283.914	208.804	-0.443304	-	-	gi|255553127|ref|XP_002517606.1| lactoylglutathione lyase, putative [Ricinus communis]_x0001_gi|223543238|gb|EEF44770.1| lactoylglutathione lyase, putative [Ricinus communis]	8e-78	B9RV37_RICCO/19-133 B9RV37.1 PF12681.2;Glyoxalase_2;	8e-57
comp31982_c0_seq1	795	230.833	208.685	-0.145519	sp|Q4KLF5|BT3L4_XENLA Transcription factor BTF3 homolog 4 OS=Xenopus laevis GN=btf3l4 PE=2 SV=1	1e-38	gi|225457458|ref|XP_002265041.1| PREDICTED: transcription factor BTF3 [Vitis vinifera]_x0001_gi|296088008|emb|CBI35291.3| unnamed protein product [Vitis vinifera]	6e-64	I1PHF1_ORYGL/36-92 I1PHF1.1 PF01849.13;NAC;	9e-23
comp34532_c0_seq2	1583	201.716	207.495	0.0407499	sp|P41382|IF410_TOBAC Eukaryotic initiation factor 4A-10 OS=Nicotiana tabacum PE=1 SV=1	0	gi|460399092|ref|XP_004245077.1| PREDICTED: eukaryotic initiation factor 4A-2-like [Solanum lycopersicum]	0	B9DI27_ARATH/121-198 B9DI27.1 PF00271.26;Helicase_C;	2e-37
comp28907_c0_seq1	461	254.469	207.477	-0.294536	sp|P31674|RS15_ORYSJ 40S ribosomal protein S15 OS=Oryza sativa subsp. japonica GN=RPS15 PE=2 SV=2	7e-42	gi|514813267|ref|XP_004981417.1| PREDICTED: 40S ribosomal protein S15-like [Setaria italica]	3e-41	-	-
comp34082_c0_seq5	1140	271.948	207.148	-0.392666	sp|Q06611|PIP12_ARATH Aquaporin PIP1-2 OS=Arabidopsis thaliana GN=PIP1-2 PE=1 SV=1	8e-151	gi|508704044|gb|EOX95940.1| Plasma membrane intrinsic protein 1B [Theobroma cacao]	2e-156	D4QD78_DIACA/43-272 D4QD78.1 PF00230.15;MIP;	7e-125
comp21187_c0_seq1	739	205.177	206.748	0.0110056	sp|Q0DWQ7|CCB12_ORYSJ Cyclin-B1-2 OS=Oryza sativa subsp. japonica GN=CYCB1-2 PE=3 SV=1	3e-20	gi|255570003|ref|XP_002525964.1| Proteasome maturation protein, putative [Ricinus communis]_x0001_gi|223534696|gb|EEF36388.1| Proteasome maturation protein, putative [Ricinus communis]	7e-58	B9SIZ5_RICCO/4-132 B9SIZ5.1 PF05348.6;UMP1;	2e-52
comp24274_c0_seq3	336	241.177	206.188	-0.226134	sp|Q9M9W1|RL222_ARATH 60S ribosomal protein L22-2 OS=Arabidopsis thaliana GN=RPL22B PE=2 SV=1	5e-23	gi|224131114|ref|XP_002321004.1| predicted protein [Populus trichocarpa]_x0001_gi|222861777|gb|EEE99319.1| predicted protein [Populus trichocarpa]	2e-24	-	-
comp33586_c0_seq1	1164	190.114	206.07	0.116265	sp|P40392|RIC1_ORYSJ Ras-related protein RIC1 OS=Oryza sativa subsp. japonica GN=RIC1 PE=2 SV=2	4e-99	gi|255581964|ref|XP_002531780.1| protein with unknown function [Ricinus communis]_x0001_gi|223528573|gb|EEF30594.1| protein with unknown function [Ricinus communis]	3e-100	Q0MX58_BETVU/10-171 Q0MX58.1 PF00071.17;Ras;	3e-84
comp31582_c0_seq2	1019	139.867	205.973	0.558401	sp|Q9ZT66|E134_MAIZE Endo-1,3;1,4-beta-D-glucanase OS=Zea mays PE=1 SV=1	1e-35	gi|255551493|ref|XP_002516792.1| endo-1,3-1,4-beta-d-glucanase, putative [Ricinus communis]_x0001_gi|223543880|gb|EEF45406.1| endo-1,3-1,4-beta-d-glucanase, putative [Ricinus communis]	9e-72	-	-
comp32369_c0_seq1	1584	252.624	205.827	-0.295559	sp|Q9SGY2|ACLA1_ARATH ATP-citrate synthase alpha chain protein 1 OS=Arabidopsis thaliana GN=ACLA-1 PE=1 SV=1	0	gi|460385918|ref|XP_004238647.1| PREDICTED: ATP-citrate synthase alpha chain protein 2-like [Solanum lycopersicum]	0	ACLA1_ARATH/5-204 Q9SGY2.1 PF08442.5;ATP-grasp_2;	7e-99
comp28831_c0_seq1	660	207.751	205.769	-0.0138306	sp|Q9FGK0|NDUB8_ARATH NADH dehydrogenase [ubiquinone] 1 beta subcomplex subunit 8, mitochondrial OS=Arabidopsis thaliana GN=At5g47570 PE=2 SV=1	5e-58	gi|460400461|ref|XP_004245753.1| PREDICTED: NADH dehydrogenase [ubiquinone] 1 beta subcomplex subunit 8, mitochondrial-like [Solanum lycopersicum]	2e-62	-	-
comp20318_c0_seq1	646	208.393	205.684	-0.0188767	sp|P38385|SC61G_ORYSJ Protein transport protein Sec61 subunit gamma OS=Oryza sativa subsp. japonica GN=Os02g0178400 PE=3 SV=1	2e-22	gi|508775235|gb|EOY22491.1| SecE/sec61-gamma protein transport protein [Theobroma cacao]	1e-22	-	-
comp30620_c0_seq2	1229	198.414	205.124	0.0479767	sp|Q93V93|PER44_ARATH Peroxidase 44 OS=Arabidopsis thaliana GN=PER44 PE=2 SV=1	6e-79	gi|462404221|gb|EMJ09778.1| hypothetical protein PRUPE_ppa023274mg, partial [Prunus persica]	2e-95	D7TCS7_VITVI/69-324 D7TCS7.1 PF00141.18;peroxidase;	9e-76
comp34856_c0_seq1	2395	240.742	204.899	-0.232575	sp|Q41140|PFPA_RICCO Pyrophosphate--fructose 6-phosphate 1-phosphotransferase subunit alpha OS=Ricinus communis GN=PFP-ALPHA PE=1 SV=1	0	gi|225457674|ref|XP_002276269.1| PREDICTED: pyrophosphate--fructose 6-phosphate 1-phosphotransferase subunit alpha-like [Vitis vinifera]	0	F6I6W5_VITVI/88-350 F6I6W5.1 PF00365.15;PFK;	3e-124
comp30464_c0_seq2	708	141.927	204.762	0.528796	-	-	gi|225440536|ref|XP_002275745.1| PREDICTED: universal stress protein A-like protein [Vitis vinifera]_x0001_gi|147866185|emb|CAN81966.1| hypothetical protein VITISV_034082 [Vitis vinifera]_x0001_gi|297740283|emb|CBI30465.3| unnamed protein product [Vitis vinifera]	3e-58	A5C9Q0_VITVI/4-157 A5C9Q0.1 PF00582.21;Usp;	5e-59
comp33867_c0_seq5	1363	220.112	204.73	-0.104516	sp|P38661|PDIA6_MEDSA Probable protein disulfide-isomerase A6 OS=Medicago sativa PE=1 SV=1	2e-128	gi|77745442|gb|ABB02620.1| disulfide-isomerase precursor-like protein [Solanum tuberosum]	7e-139	Q38JJ2_SOLTU/143-249 Q38JJ2.1 PF00085.15;Thioredoxin;	2e-41
comp28170_c0_seq1	453	226.039	204.282	-0.146011	sp|Q8LFH7|RL371_ARATH 60S ribosomal protein L37-1 OS=Arabidopsis thaliana GN=RPL37A PE=3 SV=1	1e-38	gi|460399453|ref|XP_004245255.1| PREDICTED: 60S ribosomal protein L37-3 [Solanum lycopersicum]	3e-41	-	-
comp4963_c0_seq1	253	259.042	204.053	-0.344244	sp|P04353|CALM_SPIOL Calmodulin OS=Spinacia oleracea PE=1 SV=2	3e-44	gi|15229784|ref|NP_189967.1| calmodulin 7 [Arabidopsis thaliana]_x0001_gi|224086697|ref|XP_002307936.1| predicted protein [Populus trichocarpa]_x0001_gi|224106642|ref|XP_002314234.1| predicted protein [Populus trichocarpa]_x0001_gi|224137536|ref|XP_002322582.1| predicted protein [Populus trichocarpa]_x0001_gi|225435971|ref|XP_002270925.1| PREDICTED: calmodulin-related protein isoform 1 [Vitis vin…	3e-43	B2CNC1_BETVU/9-73 B2CNC1.1 PF13499.1;EF-hand_7;	1e-28
comp23730_c0_seq1	810	214.102	203.955	-0.0700478	sp|Q9M9M9|NDUAC_ARATH Probable NADH dehydrogenase [ubiquinone] 1 alpha subcomplex subunit 12 OS=Arabidopsis thaliana GN=At3g03100 PE=1 SV=1	1e-70	gi|462415002|gb|EMJ19739.1| hypothetical protein PRUPE_ppa012740mg [Prunus persica]	1e-77	G3MFG0_9ACAR/49-149 G3MFG0.1 PF05071.11;NDUFA12;	2e-53
comp31901_c0_seq1	808	226.878	203.953	-0.153682	sp|Q4KLF5|BT3L4_XENLA Transcription factor BTF3 homolog 4 OS=Xenopus laevis GN=btf3l4 PE=2 SV=1	1e-38	gi|225457458|ref|XP_002265041.1| PREDICTED: transcription factor BTF3 [Vitis vinifera]_x0001_gi|296088008|emb|CBI35291.3| unnamed protein product [Vitis vinifera]	6e-64	I1PHF1_ORYGL/36-92 I1PHF1.1 PF01849.13;NAC;	1e-22
comp33040_c0_seq1	702	94.3043	203.95	1.11282	-	-	-	-	-	-
comp24402_c0_seq1	481	216.618	203.194	-0.0922904	-	-	gi|388500206|gb|AFK38169.1| unknown [Medicago truncatula]	7e-28	B7FMU2_MEDTR/1-64 B7FMU2.1 PF06624.7;RAMP4;	7e-26
comp25526_c0_seq2	1166	216.01	203.176	-0.0883688	sp|P22778|ATPO_IPOBA ATP synthase subunit O, mitochondrial OS=Ipomoea batatas PE=1 SV=1	8e-79	gi|508704798|gb|EOX96694.1| ATP synthase subunit O, mitochondrial [Theobroma cacao]	4e-84	Q9SXX1_IPOBA/65-238 Q9SXX1.1 PF00213.13;OSCP;	4e-62
comp23189_c0_seq2	244	252.469	203.125	-0.31374	sp|O24111|RS5_NICPL 40S ribosomal protein S5 (Fragment) OS=Nicotiana plumbaginifolia GN=RPS5 PE=2 SV=1	5e-18	gi|1362117|pir||S56705 ribosomal protein S5 homolog - common tobacco (fragment)	4e-17	-	-
comp26714_c0_seq2	252	248.117	202.921	-0.290104	-	-	-	-	-	-
comp33882_c0_seq3	777	262.649	202.781	-0.373218	sp|Q00451|PRF1_SOLLC 36.4 kDa proline-rich protein OS=Solanum lycopersicum GN=TPRP-F1 PE=2 SV=1	6e-18	gi|470101642|ref|XP_004287279.1| PREDICTED: uncharacterized protein LOC101309478 [Fragaria vesca subsp. vesca]	1e-29	Q06763_SOYBN/60-149 Q06763.1 PF00234.17;Tryp_alpha_amyl;	2e-28
comp34532_c0_seq1	1552	208.113	202.258	-0.0411727	sp|P41382|IF410_TOBAC Eukaryotic initiation factor 4A-10 OS=Nicotiana tabacum PE=1 SV=1	0	gi|460399092|ref|XP_004245077.1| PREDICTED: eukaryotic initiation factor 4A-2-like [Solanum lycopersicum]	0	B9DI27_ARATH/121-198 B9DI27.1 PF00271.26;Helicase_C;	1e-36
comp29862_c0_seq1	783	123.948	202.105	0.705367	-	-	gi|387600326|gb|AFJ92671.1| ERD protein [Vitis amurensis]	8e-28	-	-
comp30749_c0_seq1	570	204.671	201.488	-0.0226163	-	-	-	-	-	-
comp20797_c0_seq1	433	259.854	201.379	-0.367788	sp|P40280|H2A_MAIZE Histone H2A OS=Zea mays PE=2 SV=1	1e-21	gi|470116850|ref|XP_004294587.1| PREDICTED: histone H2A-like [Fragaria vesca subsp. vesca]	4e-21	-	-
comp32423_c0_seq2	982	217.104	201.143	-0.110161	sp|Q6F3F1|METK4_ATRNU S-adenosylmethionine synthase 4 OS=Atriplex nummularia GN=SAMS4 PE=1 SV=1	2e-154	gi|356556474|ref|XP_003546550.1| PREDICTED: S-adenosylmethionine synthase-like isoform 1 [Glycine max]_x0001_gi|356556476|ref|XP_003546551.1| PREDICTED: S-adenosylmethionine synthase-like isoform 2 [Glycine max]_x0001_gi|356556478|ref|XP_003546552.1| PREDICTED: S-adenosylmethionine synthase-like isoform 3 [Glycine max]_x0001_gi|356556480|ref|XP_003546553.1| PREDICTED: S-adenosylmethionine synthas…	5e-155	-	-
comp32807_c0_seq1	1272	30.0457	200.788	2.74044	sp|Q93XW5|NSP5_ARATH Nitrile-specifier protein 5 OS=Arabidopsis thaliana GN=NSP5 PE=2 SV=1	9e-105	gi|470135535|ref|XP_004303569.1| PREDICTED: nitrile-specifier protein 5-like [Fragaria vesca subsp. vesca]	2e-145	-	-
comp34057_c0_seq1	2054	77.1547	200.764	1.37967	sp|Q93VD3|CIPKN_ARATH CBL-interacting serine/threonine-protein kinase 23 OS=Arabidopsis thaliana GN=CIPK23 PE=1 SV=1	0	gi|297740758|emb|CBI30940.3| unnamed protein product [Vitis vinifera]	0	B8B7B8_ORYSI/13-268 B8B7B8.1 PF00069.20;Pkinase;	7e-132
comp32423_c0_seq4	947	211.943	200.646	-0.0790262	sp|Q56TU4|METK1_DAUCA S-adenosylmethionine synthase 1 OS=Daucus carota GN=SAMS1 PE=2 SV=1	2e-153	gi|356556474|ref|XP_003546550.1| PREDICTED: S-adenosylmethionine synthase-like isoform 1 [Glycine max]_x0001_gi|356556476|ref|XP_003546551.1| PREDICTED: S-adenosylmethionine synthase-like isoform 2 [Glycine max]_x0001_gi|356556478|ref|XP_003546552.1| PREDICTED: S-adenosylmethionine synthase-like isoform 3 [Glycine max]_x0001_gi|356556480|ref|XP_003546553.1| PREDICTED: S-adenosylmethionine synthas…	4e-153	-	-
comp34787_c0_seq3	1843	181.791	200.508	0.141382	sp|P93033|FUM1_ARATH Fumarate hydratase 1, mitochondrial OS=Arabidopsis thaliana GN=FUM1 PE=1 SV=2	0	gi|449469056|ref|XP_004152237.1| PREDICTED: fumarate hydratase 1, mitochondrial-like [Cucumis sativus]_x0001_gi|449484240|ref|XP_004156827.1| PREDICTED: fumarate hydratase 1, mitochondrial-like [Cucumis sativus]	0	I1JBJ2_SOYBN/409-463 I1JBJ2.1 PF10415.4;FumaraseC_C;	1e-19
comp27428_c0_seq1	712	252.374	200.213	-0.334027	sp|P93092|ACP1_CASGL Acyl carrier protein 1, chloroplastic OS=Casuarina glauca GN=ACP1 PE=2 SV=1	6e-32	gi|4457219|gb|AAD21198.1| acyl carrier protein [Capsicum chinense]	3e-32	E7CGB4_HELAN/65-132 E7CGB4.1 PF00550.20;PP-binding;	6e-20
comp29335_c0_seq2	503	244.103	199.986	-0.287595	sp|Q680P8|RS29_ARATH 40S ribosomal protein S29 OS=Arabidopsis thaliana GN=RPS29A PE=2 SV=2	3e-29	gi|15229840|ref|NP_189984.1| 40S ribosomal protein S29 [Arabidopsis thaliana]_x0001_gi|15229844|ref|NP_189987.1| 40S ribosomal protein S29 [Arabidopsis thaliana]_x0001_gi|18418310|ref|NP_567938.1| 40S ribosomal protein S29 [Arabidopsis thaliana]_x0001_gi|297798532|ref|XP_002867150.1| 40S ribosomal protein S29 [Arabidopsis lyrata subsp. lyrata]_x0001_gi|297802608|ref|XP_002869188.1| 40S ribosomal …	2e-28	-	-
comp29263_c0_seq1	706	275.828	199.798	-0.465226	sp|Q9SS17|RS241_ARATH 40S ribosomal protein S24-1 OS=Arabidopsis thaliana GN=RPS24A PE=2 SV=1	4e-61	gi|460403392|ref|XP_004247175.1| PREDICTED: 40S ribosomal protein S24-2-like [Solanum lycopersicum]	5e-63	-	-
comp21591_c0_seq1	245	230.419	199.435	-0.208342	sp|Q680P8|RS29_ARATH 40S ribosomal protein S29 OS=Arabidopsis thaliana GN=RPS29A PE=2 SV=2	4e-29	gi|15229840|ref|NP_189984.1| 40S ribosomal protein S29 [Arabidopsis thaliana]_x0001_gi|15229844|ref|NP_189987.1| 40S ribosomal protein S29 [Arabidopsis thaliana]_x0001_gi|18418310|ref|NP_567938.1| 40S ribosomal protein S29 [Arabidopsis thaliana]_x0001_gi|297798532|ref|XP_002867150.1| 40S ribosomal protein S29 [Arabidopsis lyrata subsp. lyrata]_x0001_gi|297802608|ref|XP_002869188.1| 40S ribosomal …	3e-28	-	-
comp23415_c0_seq1	433	222.492	199.425	-0.157908	sp|P17614|ATPBM_NICPL ATP synthase subunit beta, mitochondrial OS=Nicotiana plumbaginifolia GN=ATPB PE=1 SV=1	8e-78	gi|224099437|ref|XP_002311483.1| predicted protein [Populus trichocarpa]_x0001_gi|222851303|gb|EEE88850.1| predicted protein [Populus trichocarpa]	5e-77	I1NFS4_SOYBN/212-434 I1NFS4.1 PF00006.20;ATP-synt_ab;	2e-67
comp32283_c0_seq2	683	92.0434	199.324	1.11473	-	-	-	-	-	-
comp29883_c0_seq1	1058	227.958	199.281	-0.193965	sp|Q40089|ATP4_IPOBA ATP synthase subunit delta', mitochondrial OS=Ipomoea batatas PE=1 SV=1	1e-82	gi|225453289|ref|XP_002267995.1| PREDICTED: ATP synthase subunit delta', mitochondrial [Vitis vinifera]_x0001_gi|297734660|emb|CBI16711.3| unnamed protein product [Vitis vinifera]	2e-84	I1JML1_SOYBN/67-147 I1JML1.1 PF02823.11;ATP-synt_DE_N;	1e-34
comp30127_c0_seq9	508	230.224	198.902	-0.210981	sp|P35057|H4_SOLLC Histone H4 OS=Solanum lycopersicum PE=3 SV=2	1e-40	gi|350539093|ref|NP_001234118.1| histone H4 [Solanum lycopersicum]_x0001_gi|350539145|ref|NP_001234121.1| histone H4 [Solanum lycopersicum]_x0001_gi|460388245|ref|XP_004239779.1| PREDICTED: histone H4-like [Solanum lycopersicum]_x0001_gi|460389434|ref|XP_004240358.1| PREDICTED: histone H4-like [Solanum lycopersicum]_x0001_gi|460389436|ref|XP_004240359.1| PREDICTED: histone H4-like [Solanum lycope…	7e-40	Q4N1Q2_THEPA/25-94 Q4N1Q2.1 PF00125.19;Histone;	1e-31
comp32306_c0_seq1	958	226.211	198.77	-0.186569	sp|Q8LJU5|RS7_ORYSJ 40S ribosomal protein S7 OS=Oryza sativa subsp. japonica GN=RPS7 PE=2 SV=2	1e-82	gi|470129204|ref|XP_004300515.1| PREDICTED: 40S ribosomal protein S7-1-like [Fragaria vesca subsp. vesca]	1e-85	-	-
comp30719_c0_seq2	475	47.7983	198.551	2.05448	sp|Q08655|ASR1_SOLLC Abscisic stress-ripening protein 1 OS=Solanum lycopersicum GN=ASR1 PE=2 SV=1	2e-11	gi|321155984|emb|CBY05729.1| ASR2 protein [Solanum chilense]_x0001_gi|321155992|emb|CBY05733.1| ASR2 protein [Solanum chilense]_x0001_gi|321156018|emb|CBY05746.1| ASR2 protein [Solanum chilense]_x0001_gi|321156022|emb|CBY05748.1| ASR2 protein [Solanum chilense]_x0001_gi|321156026|emb|CBY05750.1| ASR2 protein [Solanum chilense]_x0001_gi|321156034|emb|CBY05754.1| ASR2 protein [Solanum chilense]	1e-11	-	-
comp34969_c0_seq1	1844	202.33	198.219	-0.0296123	sp|P29677|MPPA_SOLTU Mitochondrial-processing peptidase subunit alpha OS=Solanum tuberosum GN=MPP PE=1 SV=1	0	gi|225445041|ref|XP_002283310.1| PREDICTED: mitochondrial-processing peptidase subunit alpha [Vitis vinifera]_x0001_gi|297738729|emb|CBI27974.3| unnamed protein product [Vitis vinifera]	0	D7TBD9_VITVI/238-424 D7TBD9.1 PF05193.16;Peptidase_M16_C;	8e-74
comp33815_c0_seq4	2629	159.976	198.2	0.309097	sp|Q8VYR7|BOR1_ARATH Boron transporter 1 OS=Arabidopsis thaliana GN=BOR1 PE=1 SV=1	0	gi|508703482|gb|EOX95378.1| HCO3- transporter family [Theobroma cacao]	0	BOR1_ARATH/1-194 Q8VYR7.1 PF00955.16;HCO3_cotransp;	8e-93
comp26780_c0_seq2	637	207.956	198.169	-0.0695485	sp|P68428|H32_WHEAT Histone H3.2 OS=Triticum aestivum PE=1 SV=2	6e-71	gi|466027907|ref|XP_004273617.1| PREDICTED: uncharacterized protein LOC101280491 [Orcinus orca]	3e-71	Q7XY86_GRIJA/58-132 Q7XY86.1 PF00125.19;Histone;	8e-34
comp31740_c0_seq1	1662	170.701	198.045	0.21436	sp|Q9SZD4|PRS4A_ARATH 26S proteasome regulatory subunit 4 homolog A OS=Arabidopsis thaliana GN=RPT2A PE=2 SV=1	0	gi|255570523|ref|XP_002526219.1| 26S protease regulatory subunit, putative [Ricinus communis]_x0001_gi|223534458|gb|EEF36160.1| 26S protease regulatory subunit, putative [Ricinus communis]	0	B8BR56_THAPS/223-356 B8BR56.1 PF00004.24;AAA;	2e-63
comp31583_c0_seq2	1132	194.673	197.713	0.0223568	sp|Q9LSU1|PSA5_ORYSJ Proteasome subunit alpha type-5 OS=Oryza sativa subsp. japonica GN=PAE1 PE=2 SV=1	2e-127	gi|508780132|gb|EOY27388.1| Proteasome subunit alpha type-5-A isoform 1 [Theobroma cacao]	3e-128	C6TN64_SOYBN/31-218 C6TN64.1 PF00227.21;Proteasome;	2e-94
comp30095_c0_seq2	1739	181.423	197.489	0.122416	sp|Q9LFN6|RH56_ARATH DEAD-box ATP-dependent RNA helicase 56 OS=Arabidopsis thaliana GN=RH56 PE=2 SV=2	0	gi|449528365|ref|XP_004171175.1| PREDICTED: DEAD-box ATP-dependent RNA helicase 56-like [Cucumis sativus]	0	I1KVD3_SOYBN/305-382 I1KVD3.1 PF00271.26;Helicase_C;	9e-37
comp28552_c0_seq1	591	204.331	197.349	-0.0501607	-	-	gi|462422762|gb|EMJ27025.1| hypothetical protein PRUPE_ppa014388mg [Prunus persica]	1e-34	-	-
comp34362_c0_seq1	1907	232.696	196.56	-0.24348	sp|Q9M571|PEAMT_SPIOL Phosphoethanolamine N-methyltransferase OS=Spinacia oleracea GN=PEAMT PE=1 SV=1	0	gi|225456147|ref|XP_002282182.1| PREDICTED: phosphoethanolamine N-methyltransferase [Vitis vinifera]_x0001_gi|297734321|emb|CBI15568.3| unnamed protein product [Vitis vinifera]	0	G4ZAE5_PHYSP/226-328 G4ZAE5.1 PF02353.15;CMAS;	6e-27
comp32763_c0_seq2	862	204.024	196.269	-0.0559007	sp|Q9ZT66|E134_MAIZE Endo-1,3;1,4-beta-D-glucanase OS=Zea mays PE=1 SV=1	8e-30	gi|255551493|ref|XP_002516792.1| endo-1,3-1,4-beta-d-glucanase, putative [Ricinus communis]_x0001_gi|223543880|gb|EEF45406.1| endo-1,3-1,4-beta-d-glucanase, putative [Ricinus communis]	8e-59	-	-
comp25310_c0_seq1	918	205.126	196.152	-0.0645381	sp|O48528|OP163_ARATH Outer envelope pore protein 16-3, chloroplastic/mitochondrial OS=Arabidopsis thaliana GN=OEP163 PE=1 SV=1	2e-53	gi|224120422|ref|XP_002331044.1| predicted protein [Populus trichocarpa]_x0001_gi|222872974|gb|EEF10105.1| predicted protein [Populus trichocarpa]	4e-62	B9N6X7_POPTR/13-138 B9N6X7.1 PF02466.14;Tim17;	7e-46
comp23300_c0_seq1	483	225.31	195.618	-0.203871	sp|Q08655|ASR1_SOLLC Abscisic stress-ripening protein 1 OS=Solanum lycopersicum GN=ASR1 PE=2 SV=1	4e-13	gi|4098248|gb|AAD00254.1| cold inducible; similar to other osmotic stress induced gene products including: Tomato abscisic stress ripening protein 1 encoded by GenBank Accession Number L08255, Solanum lycopersicum ABA- and ripening-induced protein encoded by GenBank Accession Number L20756 and to Solanum chacoense abscisic stress ripening protein encoded by GenBank Accession Number U12439 [Solanu…	9e-13	E8ZF91_SOLCI/23-102 E8ZF91.1 PF02496.11;ABA_WDS;	4e-13
comp33655_c0_seq1	1073	458.341	195.583	-1.22864	sp|Q8H5N9|PIP21_ORYSJ Probable aquaporin PIP2-1 OS=Oryza sativa subsp. japonica GN=PIP2-1 PE=2 SV=1	1e-138	gi|526117561|ref|NP_001268056.1| aquaporin PIP2 [Vitis vinifera]_x0001_gi|85822145|gb|ABC84558.1| aquaporin PIP2 [Vitis vinifera]	6e-142	A9PEP4_POPTR/29-264 A9PEP4.1 PF00230.15;MIP;	9e-120
comp28926_c0_seq8	676	217.998	195.558	-0.156715	sp|O82702|VATG1_TOBAC V-type proton ATPase subunit G 1 OS=Nicotiana tabacum GN=VATG1 PE=1 SV=1	3e-32	gi|224113019|ref|XP_002316363.1| predicted protein [Populus trichocarpa]_x0001_gi|222865403|gb|EEF02534.1| predicted protein [Populus trichocarpa]	2e-34	B9HUE7_POPTR/5-109 B9HUE7.1 PF03179.10;V-ATPase_G;	5e-33
comp31954_c0_seq1	1161	197.44	195.463	-0.0145221	sp|Q9SXU1|PSA7_CICAR Proteasome subunit alpha type-7 OS=Cicer arietinum GN=PAD1 PE=1 SV=1	2e-113	gi|225428005|ref|XP_002278162.1| PREDICTED: proteasome subunit alpha type-7 [Vitis vinifera]_x0001_gi|297744621|emb|CBI37883.3| unnamed protein product [Vitis vinifera]	1e-113	D7MN09_ARALL/27-210 D7MN09.1 PF00227.21;Proteasome;	2e-92
comp34204_c0_seq1	1119	164.691	195.378	0.246504	-	-	gi|225459247|ref|XP_002285762.1| PREDICTED: uncharacterized protein LOC100259041 [Vitis vinifera]_x0001_gi|147765766|emb|CAN68978.1| hypothetical protein VITISV_040774 [Vitis vinifera]	3e-117	A5AG33_VITVI/40-319 A5AG33.1 PF04674.7;Phi_1;	5e-118
comp31869_c0_seq1	656	271.622	195.312	-0.475821	sp|O65759|H2AX_CICAR Histone H2AX OS=Cicer arietinum GN=HIS2A PE=2 SV=1	7e-46	gi|502113433|ref|XP_004494649.1| PREDICTED: histone H2AX-like [Cicer arietinum]	1e-45	D8TNF0_VOLCA/17-90 D8TNF0.1 PF00125.19;Histone;	9e-21
comp26706_c0_seq1	1792	237.734	195.219	-0.28425	sp|Q8LB72|PHR2_ARATH Blue-light photoreceptor PHR2 OS=Arabidopsis thaliana GN=PHR2 PE=2 SV=2	6e-139	gi|462395231|gb|EMJ01030.1| hypothetical protein PRUPE_ppa005477mg [Prunus persica]	4e-158	I1JBK9_SOYBN/304-424 I1JBK9.1 PF03441.9;FAD_binding_7;	2e-37
comp32604_c0_seq1	426	250.021	195.127	-0.357631	sp|P49227|RL52_ARATH 60S ribosomal protein L5-2 OS=Arabidopsis thaliana GN=RPL5B PE=2 SV=3	3e-44	gi|356520322|ref|XP_003528812.1| PREDICTED: 60S ribosomal protein L5-like [Glycine max]	1e-47	-	-
comp32761_c0_seq1	1289	201.78	195.073	-0.0487678	sp|Q9SUR3|RTNLA_ARATH Reticulon-like protein B1 OS=Arabidopsis thaliana GN=RTNLB1 PE=1 SV=1	3e-68	gi|508777622|gb|EOY24878.1| Reticulan like protein B3, putative isoform 2 [Theobroma cacao]	3e-74	-	-
comp27690_c0_seq1	430	201.222	194.604	-0.0482444	sp|P38389|SC61B_ARATH Protein transport protein Sec61 subunit beta OS=Arabidopsis thaliana GN=At2g45070 PE=2 SV=1	6e-18	gi|225453502|ref|XP_002277890.1| PREDICTED: protein transport protein Sec61 subunit beta-like [Vitis vinifera]	4e-18	-	-
comp32328_c1_seq1	358	289.73	194.477	-0.575109	-	-	-	-	-	-
comp23804_c0_seq1	301	276.161	194.182	-0.5081	sp|O65719|HSP7C_ARATH Heat shock 70 kDa protein 3 OS=Arabidopsis thaliana GN=HSP70-3 PE=1 SV=1	3e-36	gi|168014669|ref|XP_001759874.1| predicted protein [Physcomitrella patens subsp. patens]_x0001_gi|162689004|gb|EDQ75378.1| predicted protein [Physcomitrella patens subsp. patens]	2e-35	-	-
comp33311_c0_seq1	1039	227.528	194.117	-0.229116	sp|Q6V9I6|HDT1_SOLCH Histone deacetylase HDT1 OS=Solanum chacoense GN=HDT1 PE=2 SV=1	8e-45		5e-44	-	-
comp33574_c0_seq5	1090	212.559	194.012	-0.131715	sp|O22518|RSSA_SOYBN 40S ribosomal protein SA OS=Glycine max PE=1 SV=1	8e-105	gi|449441203|ref|XP_004138372.1| PREDICTED: 40S ribosomal protein SA-like [Cucumis sativus]	1e-105	-	-
comp26528_c0_seq1	3499	180.371	193.976	0.104908	sp|Q863B3|SND1_BOVIN Staphylococcal nuclease domain-containing protein 1 OS=Bos taurus GN=SND1 PE=1 SV=1	7e-132	gi|225447723|ref|XP_002273150.1| PREDICTED: staphylococcal nuclease domain-containing protein 1 [Vitis vinifera]_x0001_gi|296088151|emb|CBI35621.3| unnamed protein product [Vitis vinifera]	0	B9I435_POPTR/719-846 B9I435.1 PF00567.19;TUDOR;	2e-41
comp32558_c0_seq4	1412	197.667	193.72	-0.0291003	-	-	gi|225469850|ref|XP_002266051.1| PREDICTED: uncharacterized protein LOC100265608 [Vitis vinifera]_x0001_gi|296085734|emb|CBI29539.3| unnamed protein product [Vitis vinifera]	5e-60	B9T0K9_RICCO/156-264 B9T0K9.1 PF04774.10;HABP4_PAI-RBP1;	6e-15
comp16357_c0_seq1	271	205.982	193.379	-0.0910923	sp|P30164|ACT1_PEA Actin-1 OS=Pisum sativum PE=2 SV=1	5e-45	gi|296788277|gb|ADH44694.1| actin 7 [Salvia miltiorrhiza]	4e-45	F5C1T9_9ARAE/1-113 F5C1T9.1 PF00022.14;Actin;	2e-44
comp29467_c0_seq1	940	174.259	193.235	0.149122	sp|Q9ZUX4|UMP2_ARATH Uncharacterized protein At2g27730, mitochondrial OS=Arabidopsis thaliana GN=At2g27730 PE=1 SV=1	3e-17	gi|255565661|ref|XP_002523820.1| conserved hypothetical protein [Ricinus communis]_x0001_gi|223536908|gb|EEF38546.1| conserved hypothetical protein [Ricinus communis]	4e-25	-	-
comp34679_c0_seq3	1321	80.1003	193.22	1.27037	sp|Q6ZLP5|CIPKN_ORYSJ CBL-interacting protein kinase 23 OS=Oryza sativa subsp. japonica GN=CIPK23 PE=2 SV=1	5e-147	gi|224120484|ref|XP_002331059.1| predicted protein [Populus trichocarpa]_x0001_gi|222872989|gb|EEF10120.1| predicted protein [Populus trichocarpa]	3e-151	B8B7B8_ORYSI/13-268 B8B7B8.1 PF00069.20;Pkinase;	1e-132
comp4953_c0_seq1	1275	216.011	192.983	-0.162627	sp|Q9FJX3|VDAC2_ARATH Mitochondrial outer membrane protein porin 2 OS=Arabidopsis thaliana GN=VDAC2 PE=1 SV=1	7e-100	gi|359480551|ref|XP_002279650.2| PREDICTED: mitochondrial outer membrane protein porin of 36 kDa-like [Vitis vinifera]_x0001_gi|147772866|emb|CAN75907.1| hypothetical protein VITISV_001975 [Vitis vinifera]_x0001_gi|296087320|emb|CBI33694.3| unnamed protein product [Vitis vinifera]	3e-109	A5AQ65_VITVI/4-269 A5AQ65.1 PF01459.17;Porin_3;	2e-106
comp29876_c0_seq6	880	222.283	192.54	-0.207237	sp|Q940B0|RL183_ARATH 60S ribosomal protein L18-3 OS=Arabidopsis thaliana GN=RPL18C PE=2 SV=1	1e-87	gi|502117080|ref|XP_004495692.1| PREDICTED: 60S ribosomal protein L18-like [Cicer arietinum]	4e-92	-	-
comp23584_c0_seq1	499	215.035	192.34	-0.16091	sp|P93438|METK2_ORYSJ S-adenosylmethionine synthase 2 OS=Oryza sativa subsp. japonica GN=SAM2 PE=1 SV=1	1e-59	gi|3024122|sp|P93438.1|METK2_ORYSJ RecName: Full=S-adenosylmethionine synthase 2; Short=AdoMet synthase 2; AltName: Full=Methionine adenosyltransferase 2; Short=MAT 2_x0001_gi|1778821|gb|AAC05590.1| S-adenosyl-L-methionine synthetase [Oryza sativa]_x0001_gi|29027806|dbj|BAC65881.1| putative methionine adenosyltransferase [Oryza sativa Japonica Group]	9e-59	-	-
comp14496_c0_seq1	560	251.819	191.933	-0.391785	sp|Q9C9C5|RL63_ARATH 60S ribosomal protein L6-3 OS=Arabidopsis thaliana GN=RPL6C PE=2 SV=1	8e-70	gi|255544260|ref|XP_002513192.1| 60S ribosomal protein L6, putative [Ricinus communis]_x0001_gi|223547690|gb|EEF49183.1| 60S ribosomal protein L6, putative [Ricinus communis]	8e-71	-	-
comp25719_c0_seq1	565	247.727	191.919	-0.368252	sp|Q42841|COX5C_HORVU Cytochrome c oxidase subunit 5C OS=Hordeum vulgare GN=COX5C PE=3 SV=3	3e-21	gi|195640058|gb|ACG39497.1| cytochrome c oxidase polypeptide Vc [Zea mays]	4e-21	-	-
comp20548_c0_seq1	558	180.428	191.744	0.0877554	sp|Q9FNE2|GRXC2_ARATH Glutaredoxin-C2 OS=Arabidopsis thaliana GN=GRXC2 PE=2 SV=1	1e-41	gi|268416839|gb|ACZ05049.1| putative glutaredoxin [Polygonatum sibiricum]	1e-46	D1MFM4_9ASPA/15-77 D1MFM4.1 PF00462.19;Glutaredoxin;	1e-27
comp34162_c0_seq3	1288	165.311	191.641	0.213225	sp|P42654|1433B_VICFA 14-3-3-like protein B OS=Vicia faba PE=2 SV=1	1e-119	gi|449438105|ref|XP_004136830.1| PREDICTED: 14-3-3-like protein D-like [Cucumis sativus]_x0001_gi|449478984|ref|XP_004155472.1| PREDICTED: 14-3-3-like protein D-like [Cucumis sativus]	5e-121	B9SBK7_RICCO/7-242 B9SBK7.1 PF00244.15;14-3-3;	6e-113
comp29855_c0_seq3	367	136.657	191.185	0.484409	sp|P0CG83|UBIQP_HORVU Polyubiquitin (Fragment) OS=Hordeum vulgare PE=2 SV=1	2e-64	gi|147834511|emb|CAN71997.1| hypothetical protein VITISV_004025 [Vitis vinifera]	1e-63	Q16991_9EUKA/1-71 Q16991.1 PF11976.3;Rad60-SLD;	3e-31
comp22669_c0_seq1	892	209.743	191.092	-0.134359	sp|Q9FLX7|NDUA5_ARATH Probable NADH dehydrogenase [ubiquinone] 1 alpha subcomplex subunit 5, mitochondrial OS=Arabidopsis thaliana GN=At5g52840 PE=1 SV=1	3e-74	gi|508776095|gb|EOY23351.1| NADH-ubiquinone oxidoreductase-related [Theobroma cacao]	4e-76	NDUA5_ARATH/27-83 Q9FLX7.1 PF04716.9;ETC_C1_NDUFA5;	6e-23
comp32443_c0_seq9	827	235.393	191	-0.301494	sp|O22647|RS16_FRIAG 40S ribosomal protein S16 OS=Fritillaria agrestis GN=RPS16 PE=2 SV=1	6e-69	gi|6984222|gb|AAF34799.1|AF227979_1 40S ribosomal protein S16 [Euphorbia esula]	2e-71	-	-
comp33882_c0_seq4	1012	247.153	190.999	-0.371837	sp|Q00451|PRF1_SOLLC 36.4 kDa proline-rich protein OS=Solanum lycopersicum GN=TPRP-F1 PE=2 SV=1	1e-17	gi|470101642|ref|XP_004287279.1| PREDICTED: uncharacterized protein LOC101309478 [Fragaria vesca subsp. vesca]	2e-29	Q06763_SOYBN/60-149 Q06763.1 PF00234.17;Tryp_alpha_amyl;	4e-28
comp26120_c0_seq1	1212	92.2077	190.882	1.04972	sp|Q9C8L4|GLO2O_ARATH Hydroxyacylglutathione hydrolase 3, mitochondrial OS=Arabidopsis thaliana GN=GLY3 PE=1 SV=3	5e-118	gi|300433285|gb|ADK13088.1| hydroxyacylglutathione hydrolase [Knorringia sibirica]	2e-126	-	-
comp32983_c0_seq8	232	135.486	190.775	0.493724	sp|P0CG83|UBIQP_HORVU Polyubiquitin (Fragment) OS=Hordeum vulgare PE=2 SV=1	2e-38	gi|147834511|emb|CAN71997.1| hypothetical protein VITISV_004025 [Vitis vinifera]	2e-37	G9E5X0_MPSP1/6-74 G9E5X0.1 PF00240.18;ubiquitin;	4e-32
comp34645_c0_seq1	1614	195.764	190.285	-0.0409531	sp|P41382|IF410_TOBAC Eukaryotic initiation factor 4A-10 OS=Nicotiana tabacum PE=1 SV=1	0	gi|460399092|ref|XP_004245077.1| PREDICTED: eukaryotic initiation factor 4A-2-like [Solanum lycopersicum]	0	B9DI27_ARATH/121-198 B9DI27.1 PF00271.26;Helicase_C;	1e-36
comp23859_c0_seq1	748	212.104	190.1	-0.158017	sp|Q38935|FK151_ARATH Peptidyl-prolyl cis-trans isomerase FKBP15-1 OS=Arabidopsis thaliana GN=FKBP15-1 PE=2 SV=2	6e-61	gi|225469328|ref|XP_002271056.1| PREDICTED: FK506-binding protein 2-1 [Vitis vinifera]_x0001_gi|296090582|emb|CBI40945.3| unnamed protein product [Vitis vinifera]	6e-62	I1QQ67_ORYGL/43-135 I1QQ67.1 PF00254.23;FKBP_C;	5e-45
comp34690_c0_seq2	1984	193.399	188.951	-0.0335679	sp|Q42290|MPPB_ARATH Probable mitochondrial-processing peptidase subunit beta OS=Arabidopsis thaliana GN=At3g02090 PE=1 SV=2	0	gi|147765656|emb|CAN71501.1| hypothetical protein VITISV_006460 [Vitis vinifera]	0	F6H5N5_VITVI/228-414 F6H5N5.1 PF05193.16;Peptidase_M16_C;	1e-83
comp28861_c0_seq1	1436	196.089	188.935	-0.0536162	-	-	gi|225469850|ref|XP_002266051.1| PREDICTED: uncharacterized protein LOC100265608 [Vitis vinifera]_x0001_gi|296085734|emb|CBI29539.3| unnamed protein product [Vitis vinifera]	5e-60	B9T0K9_RICCO/156-264 B9T0K9.1 PF04774.10;HABP4_PAI-RBP1;	6e-15
comp21795_c0_seq1	497	192.7	188.351	-0.0329327	sp|P31167|ADT1_ARATH ADP,ATP carrier protein 1, mitochondrial OS=Arabidopsis thaliana GN=AAC1 PE=1 SV=2	6e-21	gi|224059642|ref|XP_002299948.1| predicted protein [Populus trichocarpa]_x0001_gi|222847206|gb|EEE84753.1| predicted protein [Populus trichocarpa]	3e-20	D7L755_ARALL/283-376 D7L755.1 PF00153.22;Mito_carr;	5e-21
comp33305_c0_seq1	1099	220.279	188.333	-0.226046	sp|O04834|SAR1A_ARATH GTP-binding protein SAR1A OS=Arabidopsis thaliana GN=SAR1A PE=2 SV=1	8e-105	gi|297814115|ref|XP_002874941.1| Os01g0254000 [Arabidopsis lyrata subsp. lyrata]_x0001_gi|297320778|gb|EFH51200.1| Os01g0254000 [Arabidopsis lyrata subsp. lyrata]	7e-105	C6SZI8_SOYBN/7-192 C6SZI8.1 PF00025.16;Arf;	8e-100
comp28926_c0_seq3	712	208.704	188.308	-0.148366	sp|O82702|VATG1_TOBAC V-type proton ATPase subunit G 1 OS=Nicotiana tabacum GN=VATG1 PE=1 SV=1	3e-32	gi|224113019|ref|XP_002316363.1| predicted protein [Populus trichocarpa]_x0001_gi|222865403|gb|EEF02534.1| predicted protein [Populus trichocarpa]	2e-34	B9HUE7_POPTR/5-109 B9HUE7.1 PF03179.10;V-ATPase_G;	5e-33
comp29573_c0_seq1	483	192.385	188.144	-0.0321619	-	-	-	-	-	-
comp28677_c0_seq1	901	326.776	188.067	-0.797055	-	-	gi|255566379|ref|XP_002524175.1| conserved hypothetical protein [Ricinus communis]_x0001_gi|223536544|gb|EEF38190.1| conserved hypothetical protein [Ricinus communis]	1e-44	-	-
comp23992_c0_seq1	945	1.38807	187.833	7.08023	sp|Q9SR36|GSTU8_ARATH Glutathione S-transferase U8 OS=Arabidopsis thaliana GN=GSTU8 PE=2 SV=1	9e-56	gi|460408228|ref|XP_004249548.1| PREDICTED: probable glutathione S-transferase-like [Solanum lycopersicum]	2e-62	E2D553_PHYAN/6-81 E2D553.1 PF13417.1;GST_N_3;	1e-25
comp34645_c0_seq5	1654	182.013	187.666	0.0441315	sp|P41382|IF410_TOBAC Eukaryotic initiation factor 4A-10 OS=Nicotiana tabacum PE=1 SV=1	0	gi|356507010|ref|XP_003522265.1| PREDICTED: eukaryotic initiation factor 4A-11-like [Glycine max]	0	B9DI27_ARATH/121-198 B9DI27.1 PF00271.26;Helicase_C;	2e-37
comp33223_c0_seq2	1437	110.08	187.58	0.768958	sp|Q03194|PMA4_NICPL Plasma membrane ATPase 4 OS=Nicotiana plumbaginifolia GN=PMA4 PE=1 SV=1	1e-179	gi|31580853|dbj|BAC77531.1| plasma membrane H+-ATPase [Sesbania rostrata]	0	-	-
comp35329_c0_seq1	391	180.248	187.533	0.0571649	sp|Q6PC91|BT3L4_DANRE Transcription factor BTF3 homolog 4 OS=Danio rerio GN=btf3l4 PE=2 SV=1	4e-26	gi|225457458|ref|XP_002265041.1| PREDICTED: transcription factor BTF3 [Vitis vinifera]_x0001_gi|296088008|emb|CBI35291.3| unnamed protein product [Vitis vinifera]	2e-44	I1PHF1_ORYGL/36-92 I1PHF1.1 PF01849.13;NAC;	5e-24
comp34302_c0_seq1	2390	200.828	186.969	-0.103159	sp|Q7XTT4|NUCL2_ORYSJ Nucleolin 2 OS=Oryza sativa subsp. japonica GN=Os04g0620700 PE=2 SV=2	2e-70	gi|359472731|ref|XP_002277195.2| PREDICTED: uncharacterized protein LOC100262769 [Vitis vinifera]	2e-82	-	-
comp27524_c0_seq1	1139	213.282	186.873	-0.1907		1e-86	gi|502155651|ref|XP_004510144.1| PREDICTED: UMP/CMP kinase-like isoform X2 [Cicer arietinum]	9e-89	C6T042_SOYBN/25-178 C6T042.1 PF00406.17;ADK;	4e-75
comp33248_c0_seq1	781	48.147	186.757	1.95565	-	-	-	-	-	-
comp34443_c0_seq1	2370	221.279	186.577	-0.246093	sp|P45726|PALY_CAMSI Phenylalanine ammonia-lyase OS=Camellia sinensis GN=PAL PE=2 SV=1	0	gi|312144752|gb|ADQ28104.1| phenylalanine ammonia-lyase [Fagopyrum dibotrys]	0	-	-
comp34251_c0_seq4	1445	193.848	186.505	-0.0557118	sp|Q9SAR5|AKR2_ARATH Ankyrin repeat domain-containing protein 2 OS=Arabidopsis thaliana GN=AKR2 PE=1 SV=2	3e-113	gi|37625031|gb|AAQ96339.1| putative ankyrin-repeat protein [Vitis aestivalis]	7e-140	Q7XYD8_WHEAT/9-116 Q7XYD8.1 PF12796.2;Ank_2;	1e-37
comp30964_c0_seq3	213	72.3034	186.374	1.36606	-	-	-	-	-	-
comp32443_c0_seq5	702	217.167	186.036	-0.223225	sp|O22647|RS16_FRIAG 40S ribosomal protein S16 OS=Fritillaria agrestis GN=RPS16 PE=2 SV=1	9e-68	gi|508713712|gb|EOY05609.1| Ribosomal protein S5 domain 2-like superfamily protein [Theobroma cacao]	3e-69	-	-
comp25098_c0_seq1	1646	199.219	185.855	-0.10018	sp|P48631|FD6E2_SOYBN Omega-6 fatty acid desaturase, endoplasmic reticulum isozyme 2 OS=Glycine max GN=FAD2-2 PE=2 SV=1	0	gi|27261181|gb|AAN87573.1| delta 12 oleic acid desaturase FAD2 [Vernicia fordii]	0	B9IHZ4_POPTR/80-348 B9IHZ4.1 PF00487.19;FA_desaturase;	2e-147
comp33139_c0_seq1	2506	140.972	185.517	0.396147	sp|Q41382|RH7_SPIOL DEAD-box ATP-dependent RNA helicase 7 OS=Spinacia oleracea GN=RH7 PE=2 SV=1	0	gi|359490274|ref|XP_002269873.2| PREDICTED: DEAD-box ATP-dependent RNA helicase 7-like [Vitis vinifera]	0	B9R9L5_RICCO/539-635 B9R9L5.1 PF08152.7;GUCT;	4e-38
comp34082_c0_seq3	1156	315.575	185.384	-0.767471	sp|Q08733|PIP13_ARATH Aquaporin PIP1-3 OS=Arabidopsis thaliana GN=PIP1-3 PE=1 SV=1	3e-151	gi|186469891|gb|ACC85598.1| aquaporin [Knorringia sibirica]	2e-151	D4QD78_DIACA/43-272 D4QD78.1 PF00230.15;MIP;	3e-125
comp34084_c0_seq2	1549	264.658	185.38	-0.513645	sp|Q9MA41|CTL1_ARATH Chitinase-like protein 1 OS=Arabidopsis thaliana GN=CTL1 PE=1 SV=1	9e-134	gi|255549220|ref|XP_002515664.1| chitinase, putative [Ricinus communis]_x0001_gi|223545207|gb|EEF46716.1| chitinase, putative [Ricinus communis]	4e-136	D3XDI3_ELAGV/25-265 D3XDI3.2 PF00182.14;Glyco_hydro_19;	4e-114
comp29817_c0_seq1	1422	174.286	185.253	0.0880373	sp|Q93Y35|PSMD6_ARATH Probable 26S proteasome non-ATPase regulatory subunit 6 OS=Arabidopsis thaliana GN=At4g24820 PE=2 SV=1	6e-176	gi|462404969|gb|EMJ10433.1| hypothetical protein PRUPE_ppa006999mg [Prunus persica]	0	E5GBW6_CUCME/251-355 E5GBW6.1 PF01399.22;PCI;	1e-51
comp27773_c0_seq1	283	152.843	184.852	0.274318	sp|P0CG83|UBIQP_HORVU Polyubiquitin (Fragment) OS=Hordeum vulgare PE=2 SV=1	2e-48	gi|147834511|emb|CAN71997.1| hypothetical protein VITISV_004025 [Vitis vinifera]	1e-47	Q94B30_ARATH/158-226 Q94B30.1 PF00240.18;ubiquitin;	9e-23
comp32109_c0_seq1	1333	163.035	184.705	0.180047	sp|P43297|RD21A_ARATH Cysteine proteinase RD21a OS=Arabidopsis thaliana GN=RD21A PE=1 SV=1	4e-124	gi|508699632|gb|EOX91528.1| Granulin repeat cysteine protease family protein [Theobroma cacao]	9e-147	F6H4F8_VITVI/91-307 F6H4F8.1 PF00112.18;Peptidase_C1;	1e-96
comp33574_c0_seq3	855	203.364	184.637	-0.139374	sp|O80377|RSSA_DAUCA 40S ribosomal protein SA OS=Daucus carota GN=179B PE=2 SV=1	3e-67	gi|449453391|ref|XP_004144441.1| PREDICTED: 40S ribosomal protein SA-like [Cucumis sativus]	6e-67	-	-
comp4927_c0_seq1	313	224.131	184.625	-0.279744	-	-	-	-	-	-
comp33612_c0_seq3	1627	182.366	184.197	0.0144179	sp|P42824|DNJH2_ALLPO DnaJ protein homolog 2 OS=Allium porrum GN=LDJ2 PE=2 SV=1	1e-171	gi|508727397|gb|EOY19294.1| DNAJ [Theobroma cacao]	1e-173	-	-
comp30999_c0_seq1	1917	149.43	184.021	0.3004	sp|Q9FNN5|NDUV1_ARATH NADH dehydrogenase [ubiquinone] flavoprotein 1, mitochondrial OS=Arabidopsis thaliana GN=At5g08530 PE=2 SV=1	0	gi|255547796|ref|XP_002514955.1| NADH-ubiquinone oxidoreductase flavoprotein, putative [Ricinus communis]_x0001_gi|223546006|gb|EEF47509.1| NADH-ubiquinone oxidoreductase flavoprotein, putative [Ricinus communis]	0	F6H4T6_VITVI/91-263 F6H4T6.1 PF01512.12;Complex1_51K;	1e-94
comp20041_c0_seq1	518	180.605	183.932	0.0263339	-	-	gi|297738467|emb|CBI27668.3| unnamed protein product [Vitis vinifera]	3e-30	F6HGB4_VITVI/1-64 F6HGB4.1 PF06624.7;RAMP4;	1e-27
comp31681_c0_seq10	281	195.194	183.485	-0.0892478	sp|O48920|ARF_VIGUN ADP-ribosylation factor OS=Vigna unguiculata GN=ARF PE=2 SV=3	4e-21	gi|462401436|gb|EMJ06993.1| hypothetical protein PRUPE_ppa010615mg [Prunus persica]	2e-21	Q10CA9_ORYSJ/5-175 Q10CA9.1 PF00025.16;Arf;	8e-19
comp27440_c0_seq1	886	249.2	183.087	-0.44477	-	-	-	-	-	-
comp30127_c0_seq3	508	206.188	182.607	-0.175221	sp|P35057|H4_SOLLC Histone H4 OS=Solanum lycopersicum PE=3 SV=2	1e-40	gi|482560711|gb|EOA24902.1| hypothetical protein CARUB_v10018191mg [Capsella rubella]	1e-40	Q4N1Q2_THEPA/25-94 Q4N1Q2.1 PF00125.19;Histone;	1e-31
comp32531_c0_seq1	1260	241.832	182.561	-0.405631	sp|P93214|14339_SOLLC 14-3-3 protein 9 OS=Solanum lycopersicum GN=TFT9 PE=2 SV=2	1e-111	gi|6752903|gb|AAF27931.1|AF222805_1 14-3-3-like protein [Euphorbia esula]	2e-115	B9SBK7_RICCO/7-242 B9SBK7.1 PF00244.15;14-3-3;	4e-112
comp31077_c0_seq1	767	217.09	182.098	-0.253582	sp|Q9SSK7|MLP34_ARATH MLP-like protein 34 OS=Arabidopsis thaliana GN=MLP34 PE=2 SV=1	1e-33	gi|3064039|gb|AAC14179.1| major latex protein homolog [Mesembryanthemum crystallinum]	3e-39	O65178_MESCR/2-151 O65178.1 PF00407.14;Bet_v_1;	2e-39
comp34847_c0_seq3	930	193.668	181.819	-0.0910824	sp|Q01781|SAHH_PETCR Adenosylhomocysteinase OS=Petroselinum crispum GN=SAHH PE=2 SV=2	3e-143	gi|146289939|gb|ABQ18314.1| S-adenosyl-L-homocysteine hydrolase [Chrysanthemum x morifolium]	6e-146	Q4H1G1_BETVU/14-486 Q4H1G1.1 PF05221.12;AdoHcyase;	2e-137
comp24373_c0_seq2	606	164.346	181.815	0.145732	sp|Q93X17|SNAK2_SOLTU Snakin-2 OS=Solanum tuberosum GN=SN2 PE=1 SV=1	3e-20	gi|224062003|ref|XP_002300706.1| predicted protein [Populus trichocarpa]_x0001_gi|222842432|gb|EEE79979.1| predicted protein [Populus trichocarpa]	2e-21	Q9XGJ3_GERHY/42-101 Q9XGJ3.1 PF02704.9;GASA;	3e-21
comp29324_c0_seq3	556	212.825	181.327	-0.231075	sp|P49200|RS201_ARATH 40S ribosomal protein S20-1 OS=Arabidopsis thaliana GN=RPS20A PE=2 SV=2	1e-54	gi|356544952|ref|XP_003540910.1| PREDICTED: 40S ribosomal protein S20-2-like [Glycine max]_x0001_gi|356554377|ref|XP_003545523.1| PREDICTED: 40S ribosomal protein S20-2-like [Glycine max]	2e-55	-	-
comp21786_c0_seq1	339	230.587	180.412	-0.354017	sp|Q9LUD4|R18A3_ARATH 60S ribosomal protein L18a-3 OS=Arabidopsis thaliana GN=RPL18AC PE=2 SV=1	2e-13	-	-	-	-
comp32725_c0_seq2	1877	62.6541	180.348	1.5253	sp|Q9SJE8|ALMT2_ARATH Aluminum-activated malate transporter 2 OS=Arabidopsis thaliana GN=ALMT2 PE=2 SV=2	2e-79	gi|508786042|gb|EOY33298.1| Aluminum activated malate transporter family protein [Theobroma cacao]	2e-91	B9HQ62_POPTR/34-411 B9HQ62.1 PF11744.3;ALMT;	3e-91
comp31141_c0_seq1	967	260.898	180.346	-0.532721	sp|P35694|BRU1_SOYBN Brassinosteroid-regulated protein BRU1 OS=Glycine max PE=2 SV=1	5e-113	gi|225463319|ref|XP_002267838.1| PREDICTED: brassinosteroid-regulated protein BRU1 [Vitis vinifera]	2e-116	B7FJW1_MEDTR/28-209 B7FJW1.1 PF00722.16;Glyco_hydro_16;	5e-85
comp22440_c0_seq3	458	168.872	179.906	0.0913169	sp|Q03250|RBG7_ARATH Glycine-rich RNA-binding protein 7 OS=Arabidopsis thaliana GN=RBG7 PE=1 SV=1	8e-13	gi|388516019|gb|AFK46071.1| unknown [Medicago truncatula]	6e-13	-	-
comp28032_c0_seq1	591	128.265	179.829	0.487496	sp|Q8LDI5|CXXS1_ARATH Thioredoxin-like protein CXXS1 OS=Arabidopsis thaliana GN=CXXS1 PE=2 SV=2	1e-40	gi|255555063|ref|XP_002518569.1| Thioredoxin H-type, putative [Ricinus communis]_x0001_gi|223542414|gb|EEF43956.1| Thioredoxin H-type, putative [Ricinus communis]	6e-51	B9RXV0_RICCO/12-115 B9RXV0.1 PF00085.15;Thioredoxin;	2e-44
comp26740_c0_seq4	829	161.297	179.74	0.156198	sp|P25866|UBC2_WHEAT Ubiquitin-conjugating enzyme E2 2 OS=Triticum aestivum GN=UBC2 PE=1 SV=1	4e-85	gi|323482814|gb|ADX86830.1| ubiquitin-conjugating enzyme [Paeonia suffruticosa]	8e-85	F8RWT1_HEVBR/8-145 F8RWT1.1 PF00179.21;UQ_con;	2e-75
comp32088_c0_seq1	807	216.143	179.282	-0.269752	-	-	gi|255576842|ref|XP_002529307.1| conserved hypothetical protein [Ricinus communis]_x0001_gi|223531231|gb|EEF33076.1| conserved hypothetical protein [Ricinus communis]	3e-59	-	-
comp32283_c0_seq1	668	82.0858	179.055	1.12519	-	-	-	-	-	-
comp34963_c0_seq1	2573	134.078	178.96	0.416557	sp|Q9Y5A9|YTHD2_HUMAN YTH domain family protein 2 OS=Homo sapiens GN=YTHDF2 PE=1 SV=2	2e-54	gi|225435800|ref|XP_002285750.1| PREDICTED: uncharacterized protein LOC100253534 [Vitis vinifera]	0	F6GUP1_VITVI/450-591 F6GUP1.1 PF04146.10;YTH;	5e-73
comp20038_c0_seq1	484	169.369	178.875	0.0787825	-	-	-	-	-	-
comp24387_c0_seq1	657	188.734	178.731	-0.0785636	sp|Q3ZCG2|MPC1_BOVIN Mitochondrial pyruvate carrier 1 OS=Bos taurus GN=MPC1 PE=1 SV=1	2e-23	gi|508775169|gb|EOY22425.1| Uncharacterized protein TCM_014596 [Theobroma cacao]	4e-50	Q949R9_ARATH/1-110 Q949R9.1 PF03650.8;MPC;	4e-50
comp33837_c0_seq7	645	190.99	178.715	-0.0958399	sp|P68428|H32_WHEAT Histone H3.2 OS=Triticum aestivum PE=1 SV=2	3e-70	gi|357502337|ref|XP_003621457.1| Histone H3 [Medicago truncatula]_x0001_gi|355496472|gb|AES77675.1| Histone H3 [Medicago truncatula]	1e-71	D3B633_POLPA/57-131 D3B633.1 PF00125.19;Histone;	7e-34
comp21147_c0_seq1	763	183.76	178.425	-0.0425059	sp|Q42342|CYB5A_ARATH Cytochrome b5 isoform A OS=Arabidopsis thaliana GN=CYTB5-A PE=1 SV=2	4e-59	gi|351726704|ref|NP_001235088.1| uncharacterized protein LOC100305929 [Glycine max]_x0001_gi|255627013|gb|ACU13851.1| unknown [Glycine max]	3e-63	-	-
comp25782_c0_seq2	603	160.384	178.356	0.153229	sp|Q93X17|SNAK2_SOLTU Snakin-2 OS=Solanum tuberosum GN=SN2 PE=1 SV=1	3e-20	gi|224062003|ref|XP_002300706.1| predicted protein [Populus trichocarpa]_x0001_gi|222842432|gb|EEE79979.1| predicted protein [Populus trichocarpa]	2e-21	Q9XGJ3_GERHY/42-101 Q9XGJ3.1 PF02704.9;GASA;	3e-21
comp33882_c0_seq1	747	227.997	178.281	-0.35486	sp|Q00451|PRF1_SOLLC 36.4 kDa proline-rich protein OS=Solanum lycopersicum GN=TPRP-F1 PE=2 SV=1	6e-18	gi|470101642|ref|XP_004287279.1| PREDICTED: uncharacterized protein LOC101309478 [Fragaria vesca subsp. vesca]	1e-29	Q06763_SOYBN/60-149 Q06763.1 PF00234.17;Tryp_alpha_amyl;	2e-28
comp16529_c0_seq1	296	190.39	178.252	-0.0950426	sp|Q9SVR0|R13A3_ARATH 60S ribosomal protein L13a-3 OS=Arabidopsis thaliana GN=RPL13AC PE=2 SV=1	6e-35	gi|357111775|ref|XP_003557686.1| PREDICTED: 60S ribosomal protein L13a-4-like isoform 1 [Brachypodium distachyon]_x0001_gi|357111777|ref|XP_003557687.1| PREDICTED: 60S ribosomal protein L13a-4-like isoform 2 [Brachypodium distachyon]	2e-34	-	-
comp34787_c0_seq2	2247	161.149	178.17	0.144863	sp|P93033|FUM1_ARATH Fumarate hydratase 1, mitochondrial OS=Arabidopsis thaliana GN=FUM1 PE=1 SV=2	0	gi|449469056|ref|XP_004152237.1| PREDICTED: fumarate hydratase 1, mitochondrial-like [Cucumis sativus]_x0001_gi|449484240|ref|XP_004156827.1| PREDICTED: fumarate hydratase 1, mitochondrial-like [Cucumis sativus]	0	I1JBJ2_SOYBN/409-463 I1JBJ2.1 PF10415.4;FumaraseC_C;	2e-19
comp34544_c0_seq1	1850	51.7074	178.098	1.78423	sp|F4I7I0|ALAT1_ARATH Alanine aminotransferase 1, mitochondrial OS=Arabidopsis thaliana GN=ALAAT1 PE=1 SV=1	0	gi|508780134|gb|EOY27390.1| Alanine aminotransferase 2 [Theobroma cacao]	0	D7KFD9_ARALL/149-529 D7KFD9.1 PF00155.16;Aminotran_1_2;	0
comp33489_c0_seq2	1720	166.169	177.951	0.0988325	sp|Q04960|DNJH_CUCSA DnaJ protein homolog OS=Cucumis sativus GN=DNAJ1 PE=2 SV=1	5e-176	gi|508727397|gb|EOY19294.1| DNAJ [Theobroma cacao]	6e-178	-	-
comp32983_c0_seq7	345	123.028	177.849	0.531663	sp|P0CG83|UBIQP_HORVU Polyubiquitin (Fragment) OS=Hordeum vulgare PE=2 SV=1	3e-59	gi|147834511|emb|CAN71997.1| hypothetical protein VITISV_004025 [Vitis vinifera]	3e-58	G9E5X0_MPSP1/6-74 G9E5X0.1 PF00240.18;ubiquitin;	6e-32
comp34609_c0_seq1	1971	172.59	177.772	0.0426836	sp|P78371|TCPB_HUMAN T-complex protein 1 subunit beta OS=Homo sapiens GN=CCT2 PE=1 SV=4	0	gi|449446604|ref|XP_004141061.1| PREDICTED: T-complex protein 1 subunit beta-like [Cucumis sativus]	0	G7KYN5_MEDTR/30-520 G7KYN5.1 PF00118.19;Cpn60_TCP1;	0
comp30851_c0_seq2	1158	125.973	177.527	0.494921	sp|Q6NLB0|GSTL1_ARATH Glutathione S-transferase L1 OS=Arabidopsis thaliana GN=GSTL1 PE=2 SV=1	8e-74	gi|197312863|gb|ACH63212.1| glutathione-S-transferase [Rheum australe]	1e-100	B4FUN3_MAIZE/45-214 B4FUN3.1 PF13410.1;GST_C_2;	1e-54
comp31582_c0_seq3	985	185.78	177.48	-0.0659446	sp|Q9ZT66|E134_MAIZE Endo-1,3;1,4-beta-D-glucanase OS=Zea mays PE=1 SV=1	1e-30	gi|255551493|ref|XP_002516792.1| endo-1,3-1,4-beta-d-glucanase, putative [Ricinus communis]_x0001_gi|223543880|gb|EEF45406.1| endo-1,3-1,4-beta-d-glucanase, putative [Ricinus communis]	4e-64	-	-
comp29876_c0_seq3	847	210.122	177.404	-0.244192	sp|Q940B0|RL183_ARATH 60S ribosomal protein L18-3 OS=Arabidopsis thaliana GN=RPL18C PE=2 SV=1	8e-88	gi|502117080|ref|XP_004495692.1| PREDICTED: 60S ribosomal protein L18-like [Cicer arietinum]	3e-92	-	-
comp25237_c0_seq1	559	183.9	177.16	-0.053873	-	-	gi|356543560|ref|XP_003540228.1| PREDICTED: uncharacterized protein LOC100800807 [Glycine max]	2e-26	I1LTS8_SOYBN/9-62 I1LTS8.1 PF02238.10;COX7a;	2e-20
comp34690_c0_seq6	2013	185.408	176.789	-0.0686734	sp|Q42290|MPPB_ARATH Probable mitochondrial-processing peptidase subunit beta OS=Arabidopsis thaliana GN=At3g02090 PE=1 SV=2	0	gi|147765656|emb|CAN71501.1| hypothetical protein VITISV_006460 [Vitis vinifera]	0	F6H5N5_VITVI/228-414 F6H5N5.1 PF05193.16;Peptidase_M16_C;	9e-84
comp31582_c0_seq1	861	209.339	176.516	-0.246042	sp|Q9ZT66|E134_MAIZE Endo-1,3;1,4-beta-D-glucanase OS=Zea mays PE=1 SV=1	1e-30	gi|255551493|ref|XP_002516792.1| endo-1,3-1,4-beta-d-glucanase, putative [Ricinus communis]_x0001_gi|223543880|gb|EEF45406.1| endo-1,3-1,4-beta-d-glucanase, putative [Ricinus communis]	6e-60	-	-
comp32093_c0_seq1	1883	246.67	175.644	-0.489927	sp|Q9SSV4|INO1_NICPA Inositol-3-phosphate synthase OS=Nicotiana paniculata GN=INPS1 PE=2 SV=1	0	gi|144227392|gb|ABO93456.1| 1L-myo-inositol 1-phosphate synthase [Jatropha curcas]	0	D2CIT5_9ROSI/62-494 D2CIT5.1 PF07994.7;NAD_binding_5;	0
comp32566_c0_seq2	2085	187.495	175.58	-0.0947173	sp|Q8H191|PAO4_ARATH Probable polyamine oxidase 4 OS=Arabidopsis thaliana GN=PAO4 PE=1 SV=1	0	gi|224079714|ref|XP_002305924.1| predicted protein [Populus trichocarpa]_x0001_gi|222848888|gb|EEE86435.1| predicted protein [Populus trichocarpa]	0	B9H3J5_POPTR/31-452 B9H3J5.1 PF01593.19;Amino_oxidase;	0
comp24404_c0_seq1	629	222.135	175.545	-0.339594	sp|Q940B0|RL183_ARATH 60S ribosomal protein L18-3 OS=Arabidopsis thaliana GN=RPL18C PE=2 SV=1	4e-88	gi|502117080|ref|XP_004495692.1| PREDICTED: 60S ribosomal protein L18-like [Cicer arietinum]	7e-93	-	-
comp22509_c0_seq1	833	237.507	175.385	-0.437449	sp|P00072|CYC_FAGES Cytochrome c OS=Fagopyrum esculentum PE=1 SV=1	2e-61		1e-60	-	-
comp28926_c0_seq1	654	189.179	175.245	-0.110384	sp|O82702|VATG1_TOBAC V-type proton ATPase subunit G 1 OS=Nicotiana tabacum GN=VATG1 PE=1 SV=1	3e-32	gi|224113019|ref|XP_002316363.1| predicted protein [Populus trichocarpa]_x0001_gi|222865403|gb|EEF02534.1| predicted protein [Populus trichocarpa]	1e-34	B9HUE7_POPTR/5-109 B9HUE7.1 PF03179.10;V-ATPase_G;	4e-33
comp29052_c0_seq2	620	190.072	175.129	-0.11813	-	-	gi|462416961|gb|EMJ21698.1| hypothetical protein PRUPE_ppa014128mg [Prunus persica]	4e-36	-	-
comp27443_c0_seq2	921	239.501	175.11	-0.451769	-	-	-	-	-	-
comp33782_c0_seq1	2022	189.732	175.061	-0.116113	sp|P29197|CH60A_ARATH Chaperonin CPN60, mitochondrial OS=Arabidopsis thaliana GN=CPN60 PE=1 SV=2	0	gi|16221|emb|CAA77646.1| chaperonin hsp60 [Arabidopsis thaliana]	0	CH60A_ARATH/53-556 P29197.2 PF00118.19;Cpn60_TCP1;	0
comp24258_c0_seq1	734	168.406	174.809	0.0538367	sp|Q39255|SKP1A_ARATH SKP1-like protein 1A OS=Arabidopsis thaliana GN=SKP1A PE=1 SV=1	3e-63	gi|255539024|ref|XP_002510577.1| skp1, putative [Ricinus communis]_x0001_gi|223551278|gb|EEF52764.1| skp1, putative [Ricinus communis]	5e-71	-	-
comp32065_c1_seq1	633	176.575	174.728	-0.0151654	-	-	gi|356543560|ref|XP_003540228.1| PREDICTED: uncharacterized protein LOC100800807 [Glycine max]	8e-28	I1LTS8_SOYBN/9-62 I1LTS8.1 PF02238.10;COX7a;	3e-22
comp29894_c0_seq2	813	146.644	174.657	0.252212	-	-	-	-	-	-
comp35149_c0_seq1	341	99.9667	174.623	0.804722	sp|P17784|ALF_ORYSJ Fructose-bisphosphate aldolase cytoplasmic isozyme OS=Oryza sativa subsp. japonica GN=FBA PE=1 SV=2	2e-23	gi|82941449|dbj|BAE48790.1| fructose-bisphosphate aldolase [Codonopsis lanceolata]	9e-25	Q2WFK8_9ASTR/11-358 Q2WFK8.1 PF00274.14;Glycolytic;	1e-25
comp34903_c0_seq1	2764	104.629	174.501	0.737954	sp|Q01390|SUSY_VIGRR Sucrose synthase OS=Vigna radiata var. radiata GN=SS1 PE=1 SV=1	0	gi|405132080|gb|AFS17277.1| sucrose synthase 1 [Amaranthus cruentus/Amaranthus hypocondriacus mixed library]	0	Q6SJP5_BETVU/553-740 Q6SJP5.1 PF00534.15;Glycos_transf_1;	4e-95
comp33452_c0_seq7	1180	206.585	174.475	-0.243719	sp|Q9SYM5|RHM1_ARATH Probable rhamnose biosynthetic enzyme 1 OS=Arabidopsis thaliana GN=RHM1 PE=1 SV=1	1e-143	gi|211906440|gb|ACJ11713.1| UDP-L-rhamnose synthase [Gossypium hirsutum]	6e-155	O65075_PICMA/2-160 O65075.1 PF01370.16;Epimerase;	7e-76
comp23729_c0_seq1	764	177.054	173.743	-0.0272385	sp|P38385|SC61G_ORYSJ Protein transport protein Sec61 subunit gamma OS=Oryza sativa subsp. japonica GN=Os02g0178400 PE=3 SV=1	2e-22	gi|508775235|gb|EOY22491.1| SecE/sec61-gamma protein transport protein [Theobroma cacao]	2e-22	-	-
comp31119_c0_seq3	925	185.821	173.624	-0.09795	sp|P48600|IF4E2_ORYSJ Eukaryotic translation initiation factor isoform 4E-2 OS=Oryza sativa subsp. japonica GN=Os10g0467600 PE=2 SV=2	3e-84	gi|508714263|gb|EOY06160.1| Eukaryotic initiation factor 4E protein [Theobroma cacao]	2e-87	-	-
comp26593_c0_seq1	263	130.415	173.517	0.411968	-	-	-	-	-	-
comp30306_c0_seq5	1122	128.283	173.393	0.434719	sp|Q6NLB0|GSTL1_ARATH Glutathione S-transferase L1 OS=Arabidopsis thaliana GN=GSTL1 PE=2 SV=1	7e-74	gi|197312863|gb|ACH63212.1| glutathione-S-transferase [Rheum australe]	1e-100	B4FUN3_MAIZE/45-214 B4FUN3.1 PF13410.1;GST_C_2;	1e-54
comp20382_c0_seq1	365	204.667	173.321	-0.239832	sp|P34788|RS18_ARATH 40S ribosomal protein S18 OS=Arabidopsis thaliana GN=RPS18A PE=1 SV=1	8e-12	gi|224066487|ref|XP_002302108.1| predicted protein [Populus trichocarpa]_x0001_gi|118481417|gb|ABK92651.1| unknown [Populus trichocarpa]_x0001_gi|222843834|gb|EEE81381.1| predicted protein [Populus trichocarpa]	6e-11	-	-
comp33934_c0_seq1	1563	169.422	173.27	0.0324046	sp|Q41365|PRS7_SPIOL 26S protease regulatory subunit 7 OS=Spinacia oleracea GN=RPT1 PE=2 SV=1	0	gi|460392523|ref|XP_004241865.1| PREDICTED: 26S protease regulatory subunit 7 homolog A-like [Solanum lycopersicum]	0	E9C2K3_CAPO3/219-352 E9C2K3.1 PF00004.24;AAA;	1e-66
comp25441_c0_seq2	243	221.72	173.16	-0.356632	-	-	-	-	-	-
comp29554_c0_seq1	543	187.172	173.077	-0.112949	-	-	gi|449433457|ref|XP_004134514.1| PREDICTED: uncharacterized protein LOC101220487 isoform 2 [Cucumis sativus]_x0001_gi|449531986|ref|XP_004172966.1| PREDICTED: uncharacterized LOC101220487 isoform 2 [Cucumis sativus]	3e-37	-	-
comp26662_c0_seq1	563	177.1	172.965	-0.0340819	sp|Q9M5L0|RL35_EUPES 60S ribosomal protein L35 OS=Euphorbia esula GN=RPL35 PE=2 SV=1	4e-57	gi|502121430|ref|XP_004497317.1| PREDICTED: 60S ribosomal protein L35-like [Cicer arietinum]	4e-57	-	-
comp28155_c0_seq1	846	177.178	172.674	-0.0371501		1e-125	gi|283488489|gb|ADB24766.1| UDP-D-glucose dehydrogenase [Gossypium hirsutum]	7e-127	I1INE9_BRADI/3-193 I1INE9.1 PF03721.9;UDPG_MGDP_dh_N;	2e-97
comp23175_c0_seq1	309	201.195	172.593	-0.221221	-	-	-	-	-	-
comp34895_c0_seq8	2568	37.6224	172.403	2.19612	sp|Q8RWU5|FBL3_ARATH F-box/LRR-repeat protein 3 OS=Arabidopsis thaliana GN=FBL3 PE=2 SV=1	0	gi|255571507|ref|XP_002526701.1| F-box protein, atfbl3, putative [Ricinus communis]_x0001_gi|223534001|gb|EEF35723.1| F-box protein, atfbl3, putative [Ricinus communis]	0	-	-
comp29210_c0_seq1	2414	238.867	172.221	-0.47195	sp|Q03685|BIP5_TOBAC Luminal-binding protein 5 OS=Nicotiana tabacum GN=BIP5 PE=2 SV=1	0	gi|729623|sp|Q03685.1|BIP5_TOBAC RecName: Full=Luminal-binding protein 5; Short=BiP 5; AltName: Full=78 kDa glucose-regulated protein homolog 5; Short=GRP-78-5; Flags: Precursor_x0001_gi|19813|emb|CAA42660.1| luminal binding protein (BiP) [Nicotiana tabacum]	0	DHE2_ACHKL/450-1039 P41755.1 PF10712.4;NAD-GH;	3e-61
comp30869_c0_seq1	648	143.473	172.01	0.261715	-	-	gi|197312873|gb|ACH63217.1| hypothetical protein [Rheum australe]	3e-38	-	-
comp33882_c0_seq2	982	220.319	172.003	-0.357167	sp|Q00451|PRF1_SOLLC 36.4 kDa proline-rich protein OS=Solanum lycopersicum GN=TPRP-F1 PE=2 SV=1	1e-17	gi|470101642|ref|XP_004287279.1| PREDICTED: uncharacterized protein LOC101309478 [Fragaria vesca subsp. vesca]	2e-29	Q06763_SOYBN/60-149 Q06763.1 PF00234.17;Tryp_alpha_amyl;	4e-28
comp27440_c0_seq2	936	235.663	171.979	-0.454492	-	-	-	-	-	-
comp34396_c0_seq2	1024	124.904	171.973	0.461366	sp|Q38857|XTH22_ARATH Xyloglucan endotransglucosylase/hydrolase protein 22 OS=Arabidopsis thaliana GN=XTH22 PE=1 SV=1	4e-111	gi|472405712|gb|AGI42452.1| xyloglucan endotransglycosylase/hydrolase [Neolamarckia cadamba]	1e-113	Q4LET4_9LILI/41-222 Q4LET4.1 PF00722.16;Glyco_hydro_16;	2e-86
comp22737_c0_seq1	308	222.406	171.865	-0.37192	sp|O24111|RS5_NICPL 40S ribosomal protein S5 (Fragment) OS=Nicotiana plumbaginifolia GN=RPS5 PE=2 SV=1	6e-18	gi|1362117|pir||S56705 ribosomal protein S5 homolog - common tobacco (fragment)	5e-17	-	-
comp29726_c0_seq1	1072	227.67	171.81	-0.406131	-	-	gi|255553127|ref|XP_002517606.1| lactoylglutathione lyase, putative [Ricinus communis]_x0001_gi|223543238|gb|EEF44770.1| lactoylglutathione lyase, putative [Ricinus communis]	2e-73	B9RV37_RICCO/19-133 B9RV37.1 PF12681.2;Glyoxalase_2;	1e-52
comp30157_c0_seq2	712	199.47	171.667	-0.21656	sp|O22647|RS16_FRIAG 40S ribosomal protein S16 OS=Fritillaria agrestis GN=RPS16 PE=2 SV=1	3e-68	gi|508713712|gb|EOY05609.1| Ribosomal protein S5 domain 2-like superfamily protein [Theobroma cacao]	1e-69	-	-
comp33219_c0_seq1	870	195.893	171.635	-0.190726	-	-	gi|224106894|ref|XP_002314320.1| predicted protein [Populus trichocarpa]_x0001_gi|118481365|gb|ABK92625.1| unknown [Populus trichocarpa]_x0001_gi|222850728|gb|EEE88275.1| predicted protein [Populus trichocarpa]	3e-60	-	-
comp33612_c0_seq2	989	139.247	171.253	0.298488	sp|P43644|DNJH_ATRNU DnaJ protein homolog ANJ1 OS=Atriplex nummularia PE=2 SV=1	3e-140	gi|508727397|gb|EOY19294.1| DNAJ [Theobroma cacao]	2e-141	-	-
comp32223_c0_seq1	1700	265.203	171.029	-0.632852	sp|Q43128|PMA10_ARATH ATPase 10, plasma membrane-type OS=Arabidopsis thaliana GN=AHA10 PE=2 SV=2	6e-168	gi|508780165|gb|EOY27421.1| Autoinhibited H(+)-ATPase isoform 2 [Theobroma cacao]_x0001_gi|508780166|gb|EOY27422.1| Autoinhibited H(+)-ATPase isoform 2 [Theobroma cacao]	0	-	-
comp22335_c0_seq1	282	96.7054	171.017	0.822474	sp|P23712|GLNA_LACSA Glutamine synthetase OS=Lactuca sativa PE=2 SV=2	6e-25	gi|334865949|gb|AEH16645.1| glutamine synthetase [Knorringia sibirica]	2e-25	Q4W8M5_CAMSI/17-97 Q4W8M5.1 PF03951.14;Gln-synt_N;	1e-24
comp30315_c0_seq1	1137	171.441	170.722	-0.00606618	sp|O04202|EIF3F_ARATH Eukaryotic translation initiation factor 3 subunit F OS=Arabidopsis thaliana GN=TIF3F1 PE=2 SV=1	4e-119	gi|508725993|gb|EOY17890.1| Eukaryotic translation initiation factor 3 subunit F isoform 1 [Theobroma cacao]	1e-126	D7TMG2_VITVI/171-281 D7TMG2.1 PF13012.1;MitMem_reg;	2e-42
comp16057_c0_seq1	439	208.495	170.703	-0.28852	sp|Q8LEM8|RL373_ARATH 60S ribosomal protein L37-3 OS=Arabidopsis thaliana GN=RPL37C PE=2 SV=1	9e-41	gi|460399453|ref|XP_004245255.1| PREDICTED: 60S ribosomal protein L37-3 [Solanum lycopersicum]	4e-41	-	-
comp30796_c0_seq3	1095	115.799	170.495	0.558108	sp|O49071|IMPP_MESCR Inositol monophosphatase OS=Mesembryanthemum crystallinum GN=IMP1 PE=2 SV=1	3e-116	gi|508781645|gb|EOY28901.1| Inositol monophosphatase family protein isoform 2 [Theobroma cacao]	1e-120	-	-
comp24426_c0_seq1	346	238.746	170.418	-0.486404	sp|P05116|ACCO1_SOLLC 1-aminocyclopropane-1-carboxylate oxidase 1 OS=Solanum lycopersicum GN=ACO1 PE=2 SV=2	3e-40	gi|1743374|emb|CAA71140.1| 1-aminocyclopropane-1-carboxylic acid oxidase [Rumex palustris]	3e-45	-	-
comp33079_c0_seq3	555	173.963	170.383	-0.0299954	-	-	gi|356543560|ref|XP_003540228.1| PREDICTED: uncharacterized protein LOC100800807 [Glycine max]	1e-26	I1LTS8_SOYBN/9-62 I1LTS8.1 PF02238.10;COX7a;	2e-20
comp27599_c0_seq1	406	374.938	169.856	-1.14234	-	-	-	-	-	-
comp30449_c0_seq1	1224	172.049	169.748	-0.0194326	sp|Q8LBZ7|DHSB1_ARATH Succinate dehydrogenase [ubiquinone] iron-sulfur subunit 1, mitochondrial OS=Arabidopsis thaliana GN=SDH2-1 PE=1 SV=2	1e-124	gi|449455896|ref|XP_004145686.1| PREDICTED: succinate dehydrogenase [ubiquinone] iron-sulfur subunit 2, mitochondrial-like [Cucumis sativus]_x0001_gi|449492901|ref|XP_004159135.1| PREDICTED: succinate dehydrogenase [ubiquinone] iron-sulfur subunit 2, mitochondrial-like [Cucumis sativus]	6e-131	I1MLQ8_SOYBN/48-155 I1MLQ8.1 PF13085.1;Fer2_3;	5e-53
comp32558_c0_seq3	1402	173.573	169.607	-0.0333475	-	-	gi|147828051|emb|CAN75176.1| hypothetical protein VITISV_016687 [Vitis vinifera]	3e-53	D7TGB6_VITVI/156-264 D7TGB6.1 PF04774.10;HABP4_PAI-RBP1;	5e-19
comp30333_c0_seq2	215	54.5328	169.51	1.63617	-	-	-	-	-	-
comp31970_c0_seq1	927	180.459	169.469	-0.0906494	sp|P48600|IF4E2_ORYSJ Eukaryotic translation initiation factor isoform 4E-2 OS=Oryza sativa subsp. japonica GN=Os10g0467600 PE=2 SV=2	4e-84	gi|508714263|gb|EOY06160.1| Eukaryotic initiation factor 4E protein [Theobroma cacao]	2e-86	-	-
comp33011_c0_seq1	939	169.254	169.373	0.00101965	sp|Q6F3F1|METK4_ATRNU S-adenosylmethionine synthase 4 OS=Atriplex nummularia GN=SAMS4 PE=1 SV=1	8e-150	gi|356556474|ref|XP_003546550.1| PREDICTED: S-adenosylmethionine synthase-like isoform 1 [Glycine max]_x0001_gi|356556476|ref|XP_003546551.1| PREDICTED: S-adenosylmethionine synthase-like isoform 2 [Glycine max]_x0001_gi|356556478|ref|XP_003546552.1| PREDICTED: S-adenosylmethionine synthase-like isoform 3 [Glycine max]_x0001_gi|356556480|ref|XP_003546553.1| PREDICTED: S-adenosylmethionine synthas…	3e-149	-	-
comp32328_c1_seq3	380	269.334	169.229	-0.670422	-	-	-	-	-	-
comp31521_c0_seq2	841	280.326	169.062	-0.729551	sp|O82598|TIP13_ARATH Aquaporin TIP1-3 OS=Arabidopsis thaliana GN=TIP1-3 PE=1 SV=1	1e-82	gi|292653531|gb|ADE34283.1| aquaporin TIP1;7 [Gossypium hirsutum]	4e-92	Q9LKL9_9ROSI/13-234 Q9LKL9.1 PF00230.15;MIP;	3e-87
comp33452_c0_seq4	1217	200.544	168.964	-0.247205	sp|Q9SYM5|RHM1_ARATH Probable rhamnose biosynthetic enzyme 1 OS=Arabidopsis thaliana GN=RHM1 PE=1 SV=1	2e-142	gi|225426743|ref|XP_002282339.1| PREDICTED: probable rhamnose biosynthetic enzyme 1 [Vitis vinifera]	1e-154	O65075_PICMA/2-160 O65075.1 PF01370.16;Epimerase;	5e-76
comp31970_c0_seq4	942	178.153	168.932	-0.0766694	sp|P48600|IF4E2_ORYSJ Eukaryotic translation initiation factor isoform 4E-2 OS=Oryza sativa subsp. japonica GN=Os10g0467600 PE=2 SV=2	4e-84	gi|508714263|gb|EOY06160.1| Eukaryotic initiation factor 4E protein [Theobroma cacao]	2e-86	-	-
comp28926_c0_seq7	690	181.093	168.823	-0.101219	sp|O82702|VATG1_TOBAC V-type proton ATPase subunit G 1 OS=Nicotiana tabacum GN=VATG1 PE=1 SV=1	3e-32	gi|224113019|ref|XP_002316363.1| predicted protein [Populus trichocarpa]_x0001_gi|222865403|gb|EEF02534.1| predicted protein [Populus trichocarpa]	2e-34	B9HUE7_POPTR/5-109 B9HUE7.1 PF03179.10;V-ATPase_G;	5e-33
comp32099_c0_seq1	1257	338.647	168.752	-1.00487	-	-	gi|470134207|ref|XP_004302947.1| PREDICTED: uncharacterized protein LOC101306247 [Fragaria vesca subsp. vesca]	2e-117	G7IMH9_MEDTR/196-364 G7IMH9.1 PF04862.7;DUF642;	4e-58
comp24476_c0_seq1	611	216.328	168.207	-0.362981	-	-	-	-	-	-
comp31119_c0_seq1	959	177.882	167.937	-0.0830017	sp|P48600|IF4E2_ORYSJ Eukaryotic translation initiation factor isoform 4E-2 OS=Oryza sativa subsp. japonica GN=Os10g0467600 PE=2 SV=2	4e-84	gi|508714263|gb|EOY06160.1| Eukaryotic initiation factor 4E protein [Theobroma cacao]	2e-87	-	-
comp23707_c0_seq1	768	180.856	167.604	-0.109784	sp|Q9FJW4|NDUS4_ARATH NADH dehydrogenase [ubiquinone] iron-sulfur protein 4, mitochondrial OS=Arabidopsis thaliana GN=FRO1 PE=2 SV=1	2e-57	gi|449448212|ref|XP_004141860.1| PREDICTED: NADH dehydrogenase [ubiquinone] iron-sulfur protein 4, mitochondrial-like isoform 1 [Cucumis sativus]_x0001_gi|449499860|ref|XP_004160936.1| PREDICTED: NADH dehydrogenase [ubiquinone] iron-sulfur protein 4, mitochondrial-like [Cucumis sativus]	4e-62	B9GNN9_POPTR/16-112 B9GNN9.1 PF04800.7;ETC_C1_NDUFA4;	7e-47
comp27810_c0_seq1	356	189.462	167.228	-0.180094	sp|P49211|RL321_ARATH 60S ribosomal protein L32-1 OS=Arabidopsis thaliana GN=RPL32A PE=2 SV=2	3e-41	gi|313586537|gb|ADR71279.1| 60S ribosomal protein L32A [Hevea brasiliensis]_x0001_gi|313586539|gb|ADR71280.1| 60S ribosomal protein L32B [Hevea brasiliensis]	6e-43	-	-
comp32260_c0_seq1	678	235.149	167.227	-0.491767	sp|P46264|TBB2_SOLTU Tubulin beta-2 chain OS=Solanum tuberosum GN=TUBB2 PE=2 SV=1	2e-128	gi|350537481|ref|NP_001234807.1| beta-tubulin [Solanum lycopersicum]_x0001_gi|77963735|gb|ABB13293.1| beta-tubulin [Solanum lycopersicum]	2e-128	G7J588_MEDTR/263-385 G7J588.1 PF03953.12;Tubulin_C;	2e-64
comp33837_c0_seq4	644	208.512	167.103	-0.31939	sp|Q71T45|H32_EUPES Histone H3.2 OS=Euphorbia esula GN=H3 PE=2 SV=3	3e-60	gi|357502337|ref|XP_003621457.1| Histone H3 [Medicago truncatula]_x0001_gi|355496472|gb|AES77675.1| Histone H3 [Medicago truncatula]	1e-61	Q7XY86_GRIJA/58-132 Q7XY86.1 PF00125.19;Histone;	5e-24
comp22389_c0_seq1	530	158.458	167.043	0.0761179	-	-	-	-	-	-
comp27558_c0_seq1	658	228.613	167.025	-0.452845	-	-	gi|145334215|ref|NP_001078488.1| bifunctional inhibitor/lipid-transfer protein/seed storage 2S albumin superfamily protein [Arabidopsis thaliana]_x0001_gi|3549657|emb|CAA20568.1| putative protein [Arabidopsis thaliana]_x0001_gi|7270303|emb|CAB80072.1| putative protein [Arabidopsis thaliana]_x0001_gi|332660845|gb|AEE86245.1| bifunctional inhibitor/lipid-transfer protein/seed storage 2S albumin sup…	1e-12	O81872_ARATH/23-107 O81872.1 PF00234.17;Tryp_alpha_amyl;	2e-12
comp31703_c0_seq10	1110	55.5269	167	1.58859	sp|Q43187|IPYR_SOLTU Soluble inorganic pyrophosphatase OS=Solanum tuberosum GN=PPA PE=2 SV=1	3e-99	gi|508715706|gb|EOY07603.1| Pyrophosphorylase 4 [Theobroma cacao]	8e-108	A9NMY6_PICSI/54-208 A9NMY6.1 PF00719.14;Pyrophosphatase;	6e-81
comp33436_c0_seq1	1267	166.747	166.7	-0.000406554	sp|Q96453|1433D_SOYBN 14-3-3-like protein D OS=Glycine max GN=GF14D PE=1 SV=1	1e-117	gi|449438105|ref|XP_004136830.1| PREDICTED: 14-3-3-like protein D-like [Cucumis sativus]_x0001_gi|449478984|ref|XP_004155472.1| PREDICTED: 14-3-3-like protein D-like [Cucumis sativus]	2e-119	C6TM63_SOYBN/7-242 C6TM63.1 PF00244.15;14-3-3;	2e-111
comp30440_c0_seq1	1010	205.682	166.671	-0.303408	sp|Q96262|PCAP1_ARATH Plasma membrane-associated cation-binding protein 1 OS=Arabidopsis thaliana GN=PCAP1 PE=1 SV=1	9e-28	gi|224072410|ref|XP_002303722.1| predicted protein [Populus trichocarpa]_x0001_gi|222841154|gb|EEE78701.1| predicted protein [Populus trichocarpa]	7e-34	-	-
comp29703_c0_seq1	1401	282.201	166.67	-0.759731	sp|Q94AP3|WAT1_ARATH Protein WALLS ARE THIN 1 OS=Arabidopsis thaliana GN=WAT1 PE=1 SV=1	2e-160	gi|508722995|gb|EOY14892.1| Walls Are Thin 1 [Theobroma cacao]	6e-178	A9PAE8_POPTR/208-337 A9PAE8.1 PF00892.15;EamA;	4e-63
comp34806_c0_seq7	610	109.563	166.337	0.602353	sp|Q9ZRI7|EF1G1_ORYSJ Elongation factor 1-gamma 1 OS=Oryza sativa subsp. japonica GN=Os02g0220600 PE=2 SV=1	3e-57	gi|224129734|ref|XP_002328789.1| predicted protein [Populus trichocarpa]_x0001_gi|118485610|gb|ABK94655.1| unknown [Populus trichocarpa]_x0001_gi|222839087|gb|EEE77438.1| predicted protein [Populus trichocarpa]_x0001_gi|283136136|gb|ADB11387.1| gamma class glutathione transferase EF1Bgamma2 [Populus trichocarpa]	6e-61	EF1G2_ORYSJ/257-365 Q6YW46.2 PF00647.14;EF1G;	6e-29
comp34763_c0_seq1	1766	39.9535	166.322	2.05759	sp|O80763|NRX1_ARATH Probable nucleoredoxin 1 OS=Arabidopsis thaliana GN=At1g60420 PE=1 SV=1	1e-160	gi|224107609|ref|XP_002314535.1| predicted protein [Populus trichocarpa]_x0001_gi|222863575|gb|EEF00706.1| predicted protein [Populus trichocarpa]	1e-179	B9SHA0_RICCO/359-452 B9SHA0.1 PF13905.1;Thioredoxin_8;	4e-38
comp34986_c0_seq2	1961	145.681	166.21	0.190194	sp|Q93Y22|COPD_ARATH Coatomer subunit delta OS=Arabidopsis thaliana GN=At5g05010 PE=1 SV=2	0	gi|449439976|ref|XP_004137761.1| PREDICTED: coatomer subunit delta-like [Cucumis sativus]	0	D7T9L8_VITVI/308-560 D7T9L8.1 PF00928.16;Adap_comp_sub;	1e-96
comp32504_c0_seq1	917	303.697	166.169	-0.869985	sp|Q9FFH6|FLA13_ARATH Fasciclin-like arabinogalactan protein 13 OS=Arabidopsis thaliana GN=FLA13 PE=1 SV=1	2e-41	gi|462399009|gb|EMJ04677.1| hypothetical protein PRUPE_ppa022313mg [Prunus persica]	7e-51	B9MW10_POPTR/22-156 B9MW10.1 PF02469.17;Fasciclin;	5e-38
comp24267_c0_seq3	708	179.622	166.156	-0.112431	-	-	gi|255547718|ref|XP_002514916.1| conserved hypothetical protein [Ricinus communis]_x0001_gi|223545967|gb|EEF47470.1| conserved hypothetical protein [Ricinus communis]	8e-40	-	-
comp33203_c0_seq1	1562	169.064	165.889	-0.0273498	-	-	gi|224146166|ref|XP_002325904.1| predicted protein [Populus trichocarpa]_x0001_gi|118482262|gb|ABK93058.1| unknown [Populus trichocarpa]_x0001_gi|222862779|gb|EEF00286.1| predicted protein [Populus trichocarpa]	0	B3TM17_ELAGV/335-411 B3TM17.1 PF02020.13;W2;	3e-32
comp34408_c0_seq5	308	166.148	165.726	-0.00366771	sp|P41129|RL132_BRANA 60S ribosomal protein L13-2 OS=Brassica napus PE=2 SV=1	8e-32	gi|224139102|ref|XP_002326768.1| predicted protein [Populus trichocarpa]_x0001_gi|222834090|gb|EEE72567.1| predicted protein [Populus trichocarpa]	3e-32	-	-
comp34156_c0_seq1	1842	253.84	165.677	-0.615547	sp|P43297|RD21A_ARATH Cysteine proteinase RD21a OS=Arabidopsis thaliana GN=RD21A PE=1 SV=1	6e-103	gi|359483753|ref|XP_002266308.2| PREDICTED: oryzain alpha chain-like [Vitis vinifera]	0	F6HMA2_VITVI/178-394 F6HMA2.1 PF00112.18;Peptidase_C1;	2e-109
comp27812_c0_seq3	436	195.444	165.6	-0.239054	sp|P51419|RL273_ARATH 60S ribosomal protein L27-3 OS=Arabidopsis thaliana GN=RPL27C PE=2 SV=2	4e-57	gi|460396149|ref|XP_004243641.1| PREDICTED: 60S ribosomal protein L27-3-like isoform 1 [Solanum lycopersicum]	1e-62	-	-
comp30157_c0_seq7	577	196.406	165.537	-0.246688	sp|O22647|RS16_FRIAG 40S ribosomal protein S16 OS=Fritillaria agrestis GN=RPS16 PE=2 SV=1	2e-68	gi|508713712|gb|EOY05609.1| Ribosomal protein S5 domain 2-like superfamily protein [Theobroma cacao]	7e-70	-	-
comp20647_c0_seq1	226	181.073	165.355	-0.131008	sp|P41917|RAN2_ARATH GTP-binding nuclear protein Ran-2 OS=Arabidopsis thaliana GN=RAN2 PE=1 SV=3	1e-17	gi|482557217|gb|EOA21409.1| hypothetical protein CARUB_v10001782mg, partial [Capsella rubella]	2e-17	-	-
comp32573_c0_seq1	1364	153.108	165.19	0.109573	sp|P93629|ADHX_MAIZE Alcohol dehydrogenase class-3 OS=Zea mays GN=FDH PE=2 SV=1	0	gi|462395330|gb|EMJ01129.1| hypothetical protein PRUPE_ppa006317mg [Prunus persica]	0	I1JP98_SOYBN/34-163 I1JP98.1 PF08240.7;ADH_N;	2e-68
comp33825_c0_seq2	1188	176.118	164.94	-0.0945993	sp|Q9M5W4|H1_EUPES Histone H1 OS=Euphorbia esula PE=2 SV=1	5e-23	gi|508719142|gb|EOY11039.1| Winged-helix DNA-binding transcription factor family protein [Theobroma cacao]	6e-25	-	-
comp31970_c0_seq3	961	173.097	164.34	-0.0748958	sp|P48600|IF4E2_ORYSJ Eukaryotic translation initiation factor isoform 4E-2 OS=Oryza sativa subsp. japonica GN=Os10g0467600 PE=2 SV=2	4e-84	gi|508714263|gb|EOY06160.1| Eukaryotic initiation factor 4E protein [Theobroma cacao]	2e-86	-	-
comp32848_c0_seq1	1871	166.849	164.254	-0.0226145	sp|O04895|BADH_AMAHP Betaine aldehyde dehydrogenase, chloroplastic OS=Amaranthus hypochondriacus GN=BADH4 PE=3 SV=1	0	gi|341868781|gb|AEK98521.1| betaine aldehyde dehydrogenase [Sesuvium portulacastrum]	0	G1FG21_SESPO/16-485 G1FG21.1 PF00171.17;Aldedh;	0
comp30817_c0_seq1	1073	107.624	164.07	0.608315	sp|O49071|IMPP_MESCR Inositol monophosphatase OS=Mesembryanthemum crystallinum GN=IMP1 PE=2 SV=1	7e-116	gi|508781645|gb|EOY28901.1| Inositol monophosphatase family protein isoform 2 [Theobroma cacao]	6e-119	-	-
comp30597_c0_seq1	816	156.365	163.968	0.0684957	-	-	gi|225458611|ref|XP_002284735.1| PREDICTED: peroxisomal multifunctional enzyme type 2 isoform 1 [Vitis vinifera]_x0001_gi|147844640|emb|CAN82147.1| hypothetical protein VITISV_043499 [Vitis vinifera]_x0001_gi|302142317|emb|CBI19520.3| unnamed protein product [Vitis vinifera]	2e-49	-	-
comp34338_c0_seq4	2197	179.676	163.909	-0.132502	-	-	gi|508715913|gb|EOY07810.1| Uncharacterized protein TCM_022133 [Theobroma cacao]	1e-116	-	-
comp31988_c0_seq1	1577	154.897	163.758	0.080255	sp|Q9SK66|NDUA9_ARATH NADH dehydrogenase [ubiquinone] 1 alpha subcomplex subunit 9, mitochondrial OS=Arabidopsis thaliana GN=At2g20360 PE=2 SV=2	2e-166	gi|225437963|ref|XP_002271401.1| PREDICTED: NADH dehydrogenase [ubiquinone] 1 alpha subcomplex subunit 9, mitochondrial [Vitis vinifera]_x0001_gi|297744229|emb|CBI37199.3| unnamed protein product [Vitis vinifera]	0	B9SKL5_RICCO/70-269 B9SKL5.1 PF13460.1;NAD_binding_10;	2e-87
comp26570_c0_seq1	555	172.912	163.64	-0.0795126	sp|Q43292|RL372_ARATH 60S ribosomal protein L37-2 OS=Arabidopsis thaliana GN=RPL37B PE=2 SV=2	8e-44	gi|460399453|ref|XP_004245255.1| PREDICTED: 60S ribosomal protein L37-3 [Solanum lycopersicum]	3e-45	-	-
comp34578_c0_seq1	1278	215.161	163.548	-0.395708	sp|Q9M2Y6|Y3972_ARATH Uncharacterized protein At3g49720 OS=Arabidopsis thaliana GN=At3g49720 PE=1 SV=1	1e-95	gi|508699880|gb|EOX91776.1| Uncharacterized protein isoform 1 [Theobroma cacao]	4e-105	-	-
comp29871_c0_seq1	1485	130.458	163.279	0.323756	sp|O23016|KCAB_ARATH Probable voltage-gated potassium channel subunit beta OS=Arabidopsis thaliana GN=KAB1 PE=1 SV=1	8e-171	gi|460415318|ref|XP_004253006.1| PREDICTED: probable voltage-gated potassium channel subunit beta-like [Solanum lycopersicum]	5e-177	A9PDE6_POPTR/15-318 A9PDE6.1 PF00248.16;Aldo_ket_red;	2e-160
comp34875_c0_seq3	644	179.921	163.264	-0.140159	sp|O23255|SAHH1_ARATH Adenosylhomocysteinase 1 OS=Arabidopsis thaliana GN=SAHH1 PE=1 SV=1	5e-60	gi|2160322|dbj|BAA03710.1| cytokinin binding protein CBP57 [Nicotiana sylvestris]	4e-61	I1LN30_SOYBN/12-484 I1LN30.1 PF05221.12;AdoHcyase;	2e-59
comp21882_c0_seq1	500	236.337	163.022	-0.535781	-	-	-	-	-	-
comp22779_c0_seq1	908	164.545	162.995	-0.0136533	sp|Q6Z844|COPZ2_ORYSJ Coatomer subunit zeta-2 OS=Oryza sativa subsp. japonica GN=COPZ2 PE=2 SV=1	3e-63	gi|350534688|ref|NP_001233898.1| nonclathrin coat protein zeta1-COP [Solanum lycopersicum]_x0001_gi|7259352|dbj|BAA92781.1| nonclathrin coat protein zeta1-COP [Solanum lycopersicum]	3e-69	Q9MAZ7_SOLLC/13-158 Q9MAZ7.1 PF01217.15;Clat_adaptor_s;	1e-54
comp25245_c0_seq1	456	226.114	162.947	-0.472644	sp|P51419|RL273_ARATH 60S ribosomal protein L27-3 OS=Arabidopsis thaliana GN=RPL27C PE=2 SV=2	5e-58	gi|460396149|ref|XP_004243641.1| PREDICTED: 60S ribosomal protein L27-3-like isoform 1 [Solanum lycopersicum]	9e-62	-	-
comp33640_c0_seq3	1010	369.803	162.822	-1.18346	sp|Q8H5N9|PIP21_ORYSJ Probable aquaporin PIP2-1 OS=Oryza sativa subsp. japonica GN=PIP2-1 PE=2 SV=1	2e-130	gi|470110625|ref|XP_004291577.1| PREDICTED: aquaporin PIP2-2-like [Fragaria vesca subsp. vesca]	1e-135	A4UR73_9ROSA/31-262 A4UR73.2 PF00230.15;MIP;	1e-116
comp33779_c0_seq1	1136	16.7643	162.747	3.27916	-	-	gi|225431629|ref|XP_002262838.1| PREDICTED: uncharacterized protein LOC100255146 [Vitis vinifera]	2e-66	-	-
comp28772_c0_seq1	1034	145.152	162.624	0.163971	sp|P80269|NDUS8_SOLTU NADH dehydrogenase [ubiquinone] iron-sulfur protein 8, mitochondrial OS=Solanum tuberosum PE=1 SV=2	6e-104	gi|460370168|ref|XP_004230926.1| PREDICTED: NADH dehydrogenase [ubiquinone] iron-sulfur protein 8, mitochondrial-like isoform 1 [Solanum lycopersicum]_x0001_gi|77416915|gb|ABA81853.1| NADH:ubiquinone oxidoreductase-like [Solanum tuberosum]	3e-103	NUOI_EHRCJ/60-118 Q3YSA1.1 PF13237.1;Fer4_10;	6e-28
comp34162_c0_seq8	1328	147.893	162.429	0.135248	sp|P42654|1433B_VICFA 14-3-3-like protein B OS=Vicia faba PE=2 SV=1	1e-119	gi|2822483|gb|AAC15418.1| 14-3-3 protein homolog [Maackia amurensis]	2e-121	B9SBK7_RICCO/7-242 B9SBK7.1 PF00244.15;14-3-3;	6e-113
comp33079_c0_seq5	578	169.59	162.254	-0.0638018	-	-	gi|356543560|ref|XP_003540228.1| PREDICTED: uncharacterized protein LOC100800807 [Glycine max]	2e-26	I1LTS8_SOYBN/9-62 I1LTS8.1 PF02238.10;COX7a;	2e-20
comp34505_c0_seq3	1795	58.6237	162.235	1.46853	sp|F4I7I0|ALAT1_ARATH Alanine aminotransferase 1, mitochondrial OS=Arabidopsis thaliana GN=ALAAT1 PE=1 SV=1	0	gi|508780134|gb|EOY27390.1| Alanine aminotransferase 2 [Theobroma cacao]	0	F6HXL0_VITVI/130-513 F6HXL0.1 PF00155.16;Aminotran_1_2;	0
comp32862_c0_seq1	2416	161.693	162.198	0.00450004	sp|Q01899|HSP7M_PHAVU Heat shock 70 kDa protein, mitochondrial OS=Phaseolus vulgaris PE=1 SV=1	0	gi|356549495|ref|XP_003543129.1| PREDICTED: heat shock 70 kDa protein, mitochondrial-like [Glycine max]	0	A0NUH3_9RHOB/26-599 A0NUH3.1 PF10712.4;NAD-GH;	8e-69
comp32731_c0_seq1	1414	162.72	162.126	-0.00527643	sp|O24412|PSD7_ARATH Probable 26S proteasome non-ATPase regulatory subunit 7 OS=Arabidopsis thaliana GN=RPN8 PE=2 SV=1	6e-155	gi|502137923|ref|XP_004503231.1| PREDICTED: probable 26S proteasome non-ATPase regulatory subunit 7-like [Cicer arietinum]	3e-162	I1J2Y6_BRADI/173-287 I1J2Y6.1 PF13012.1;MitMem_reg;	5e-53
comp29210_c0_seq2	2495	206.175	162.108	-0.346911	sp|Q03685|BIP5_TOBAC Luminal-binding protein 5 OS=Nicotiana tabacum GN=BIP5 PE=2 SV=1	0	gi|729623|sp|Q03685.1|BIP5_TOBAC RecName: Full=Luminal-binding protein 5; Short=BiP 5; AltName: Full=78 kDa glucose-regulated protein homolog 5; Short=GRP-78-5; Flags: Precursor_x0001_gi|19813|emb|CAA42660.1| luminal binding protein (BiP) [Nicotiana tabacum]	0	DHE2_ACHKL/450-1039 P41755.1 PF10712.4;NAD-GH;	1e-59
comp30522_c0_seq1	750	201.995	161.946	-0.318802	sp|O22644|RL23A_FRIAG 60S ribosomal protein L23A OS=Fritillaria agrestis GN=RPL23A PE=2 SV=1	2e-66	gi|502082010|ref|XP_004487038.1| PREDICTED: 60S ribosomal protein L23a-2-like [Cicer arietinum]	2e-69	-	-
comp32780_c0_seq1	1203	155.345	161.938	0.0599661	-	-	gi|359807365|ref|NP_001241637.1| uncharacterized protein LOC100795391 [Glycine max]_x0001_gi|255640503|gb|ACU20537.1| unknown [Glycine max]	2e-126	Q7XJ55_ARATH/14-212 Q7XJ55.1 PF13419.1;HAD_2;	2e-67
comp31491_c0_seq10	710	141.87	161.702	0.188769	sp|Q8VYA5|RSZ33_ARATH Serine/arginine-rich splicing factor RS2Z33 OS=Arabidopsis thaliana GN=RS2Z33 PE=1 SV=1	3e-64	gi|460388198|ref|XP_004239756.1| PREDICTED: serine/arginine-rich splicing factor RS2Z32-like isoform 1 [Solanum lycopersicum]	1e-70	-	-
comp34986_c0_seq4	1998	140.787	161.683	0.199653	sp|Q93Y22|COPD_ARATH Coatomer subunit delta OS=Arabidopsis thaliana GN=At5g05010 PE=1 SV=2	0	gi|449439976|ref|XP_004137761.1| PREDICTED: coatomer subunit delta-like [Cucumis sativus]	0	D7T9L8_VITVI/308-560 D7T9L8.1 PF00928.16;Adap_comp_sub;	1e-96
comp33453_c0_seq1	1041	96.7137	161.543	0.740124	sp|Q9ZT66|E134_MAIZE Endo-1,3;1,4-beta-D-glucanase OS=Zea mays PE=1 SV=1	4e-34	gi|255551493|ref|XP_002516792.1| endo-1,3-1,4-beta-d-glucanase, putative [Ricinus communis]_x0001_gi|223543880|gb|EEF45406.1| endo-1,3-1,4-beta-d-glucanase, putative [Ricinus communis]	5e-88	E6ZIK3_DICLA/46-213 E6ZIK3.1 PF12695.2;Abhydrolase_5;	2e-21
comp29955_c0_seq1	1600	146.193	161.321	0.142065	sp|Q9SEI2|PS6AA_ARATH 26S protease regulatory subunit 6A homolog A OS=Arabidopsis thaliana GN=RPT5A PE=2 SV=1	0	gi|449435627|ref|XP_004135596.1| PREDICTED: 26S protease regulatory subunit 6A homolog A-like [Cucumis sativus]_x0001_gi|449525490|ref|XP_004169750.1| PREDICTED: LOW QUALITY PROTEIN: 26S protease regulatory subunit 6A homolog A-like [Cucumis sativus]	0	A9TVX5_PHYPA/206-339 A9TVX5.1 PF00004.24;AAA;	1e-69
comp26064_c0_seq3	517	178.605	161.319	-0.146858	sp|P35057|H4_SOLLC Histone H4 OS=Solanum lycopersicum PE=3 SV=2	7e-38	gi|460411793|ref|XP_004251290.1| PREDICTED: histone H4-like [Solanum lycopersicum]	5e-37	Q4N1Q2_THEPA/25-94 Q4N1Q2.1 PF00125.19;Histone;	1e-31
comp31200_c0_seq1	225	157.767	161.271	0.0316887	sp|P68428|H32_WHEAT Histone H3.2 OS=Triticum aestivum PE=1 SV=2	4e-28	gi|473961294|gb|EMS51112.1| Histone H3.2 [Triticum urartu]	4e-27	E4WRZ1_OIKDI/56-128 E4WRZ1.1 PF00125.19;Histone;	1e-24
comp34585_c0_seq2	532	3.92677	161.096	5.35843	sp|F4KGN5|S40A2_ARATH Solute carrier family 40 member 2 OS=Arabidopsis thaliana GN=IREG2 PE=2 SV=1	3e-26	gi|449513241|ref|XP_004164272.1| PREDICTED: solute carrier family 40 member 2-like [Cucumis sativus]	4e-30	B9IGK8_POPTR/1-135 B9IGK8.1 PF06963.7;FPN1;	4e-19
comp28991_c0_seq5	1422	86.6648	161.047	0.89396	sp|P43296|RD19A_ARATH Cysteine proteinase RD19a OS=Arabidopsis thaliana GN=RD19A PE=2 SV=1	1e-165	gi|18420375|ref|NP_568052.1| cysteine proteinase RD19a [Arabidopsis thaliana]_x0001_gi|1172872|sp|P43296.1|RD19A_ARATH RecName: Full=Cysteine proteinase RD19a; Short=RD19; Flags: Precursor_x0001_gi|435618|dbj|BAA02373.1| thiol protease [Arabidopsis thaliana]_x0001_gi|4539328|emb|CAB38829.1| drought-inducible cysteine proteinase RD19A precursor [Arabidopsis thaliana]_x0001_gi|7270892|emb|CAB80572.…	6e-165	RD19A_ARATH/135-360 P43296.1 PF00112.18;Peptidase_C1;	3e-119
comp34324_c0_seq62	1938	130.907	160.977	0.298317	sp|P51615|MAOX_VITVI NADP-dependent malic enzyme OS=Vitis vinifera PE=2 SV=1	0	gi|224092266|ref|XP_002309534.1| predicted protein [Populus trichocarpa]_x0001_gi|222855510|gb|EEE93057.1| predicted protein [Populus trichocarpa]	0	-	-
comp28076_c0_seq1	664	155.942	160.676	0.0431483	sp|Q9FIJ2|NDUA2_ARATH NADH dehydrogenase [ubiquinone] 1 alpha subcomplex subunit 2 OS=Arabidopsis thaliana GN=At5g47890 PE=3 SV=1	1e-31	gi|225425350|ref|XP_002275228.1| PREDICTED: NADH dehydrogenase [ubiquinone] 1 alpha subcomplex subunit 2 isoform 1 [Vitis vinifera]_x0001_gi|359473851|ref|XP_003631368.1| PREDICTED: NADH dehydrogenase [ubiquinone] 1 alpha subcomplex subunit 2 isoform 2 [Vitis vinifera]_x0001_gi|296085568|emb|CBI29300.3| unnamed protein product [Vitis vinifera]	5e-35	-	-
comp4937_c0_seq1	389	206.028	160.52	-0.360083	sp|Q08733|PIP13_ARATH Aquaporin PIP1-3 OS=Arabidopsis thaliana GN=PIP1-3 PE=1 SV=1	2e-56	gi|110277322|gb|ABG57184.1| aquaporin [Tamarix sp. ZDY-001908]	2e-59	F4JHB6_ARATH/45-219 F4JHB6.1 PF00230.15;MIP;	1e-34
comp32779_c0_seq1	1344	130.047	160.485	0.303405	sp|Q00763|COMT1_POPTM Caffeic acid 3-O-methyltransferase 1 OS=Populus tremuloides GN=OMT1 PE=1 SV=1	7e-112	gi|462414597|gb|EMJ19334.1| hypothetical protein PRUPE_ppa007229mg [Prunus persica]	8e-132	-	-
comp29517_c0_seq2	600	176.543	160.426	-0.138115	sp|P49216|RS26_ORYSJ 40S ribosomal protein S26 OS=Oryza sativa subsp. japonica GN=RPS26 PE=2 SV=2	4e-40	gi|225448661|ref|XP_002279872.1| PREDICTED: 40S ribosomal protein S26-2-like [Vitis vinifera]	1e-44	-	-
comp34818_c0_seq1	3211	149.772	160.352	0.0984805	sp|P16097|CAPP2_MESCR Phosphoenolpyruvate carboxylase 2 OS=Mesembryanthemum crystallinum GN=PPC2 PE=3 SV=1	0	gi|508721356|gb|EOY13253.1| Phosphoenolpyruvate carboxylase 3 isoform 1 [Theobroma cacao]_x0001_gi|508721357|gb|EOY13254.1| Phosphoenolpyruvate carboxylase 3 isoform 1 [Theobroma cacao]	0	Q9T0N1_SOLTU/162-964 Q9T0N1.1 PF00311.12;PEPcase;	0
comp21636_c0_seq1	265	160.108	160.281	0.00156108	-	-	-	-	-	-
comp31916_c0_seq4	1969	159.573	160.182	0.00550038	sp|P22200|KPYC_SOLTU Pyruvate kinase, cytosolic isozyme OS=Solanum tuberosum PE=2 SV=1	2e-106	gi|508716184|gb|EOY08081.1| Pyruvate kinase family protein [Theobroma cacao]	0	I1L965_SOYBN/27-380 I1L965.1 PF00224.16;PK;	3e-166
comp33655_c0_seq6	1072	248.683	160.14	-0.634971	sp|P43286|PIP21_ARATH Aquaporin PIP2-1 OS=Arabidopsis thaliana GN=PIP2-1 PE=1 SV=1	2e-135	gi|58700408|gb|AAW80918.1| putative plasma membrane intrinsic protein [Astragalus membranaceus]	3e-137	A4UR73_9ROSA/31-262 A4UR73.2 PF00230.15;MIP;	1e-118
comp27701_c0_seq1	683	83.2706	159.265	0.935554	sp|D2KQI6|CSPL1_BETVM CASP-like protein Ni6 OS=Beta vulgaris subsp. maritima GN=Ni6 PE=2 SV=1	2e-39	gi|388503428|gb|AFK39780.1| unknown [Lotus japonicus]	4e-40	CSPL1_BETVM/23-175 D2KQI6.1 PF04535.7;DUF588;	7e-35
comp16161_c0_seq1	548	157.952	158.685	0.00667635	sp|Q9M9M6|NDUS6_ARATH NADH dehydrogenase [ubiquinone] iron-sulfur protein 6, mitochondrial OS=Arabidopsis thaliana GN=At3g03070 PE=3 SV=1	6e-36	gi|462414997|gb|EMJ19734.1| hypothetical protein PRUPE_ppa012674mg [Prunus persica]	7e-40	B9N114_POPTR/65-104 B9N114.1 PF10276.4;zf-CHCC;	1e-17
comp23304_c0_seq1	550	163.119	158.564	-0.0408573	sp|Q9M9R9|NDB3B_ARATH NADH dehydrogenase [ubiquinone] 1 beta subcomplex subunit 3-B OS=Arabidopsis thaliana GN=At1g14450 PE=3 SV=1	3e-20	gi|460369095|ref|XP_004230399.1| PREDICTED: NADH dehydrogenase [ubiquinone] 1 beta subcomplex subunit 3-B-like [Solanum lycopersicum]	1e-20	D7KBK4_ARALL/12-67 D7KBK4.1 PF08122.7;NDUF_B12;	2e-14
comp30851_c0_seq1	1076	120.327	158.562	0.398081	sp|Q6NLB0|GSTL1_ARATH Glutathione S-transferase L1 OS=Arabidopsis thaliana GN=GSTL1 PE=2 SV=1	7e-74	gi|197312863|gb|ACH63212.1| glutathione-S-transferase [Rheum australe]	1e-100	B4FUN3_MAIZE/45-214 B4FUN3.1 PF13410.1;GST_C_2;	1e-54
comp29894_c0_seq1	855	132.811	158.561	0.255663	-	-	-	-	-	-
comp30796_c0_seq2	1051	105.578	158.282	0.584191	sp|O49071|IMPP_MESCR Inositol monophosphatase OS=Mesembryanthemum crystallinum GN=IMP1 PE=2 SV=1	8e-106	gi|508781645|gb|EOY28901.1| Inositol monophosphatase family protein isoform 2 [Theobroma cacao]	1e-109	-	-
comp32732_c0_seq2	1755	176.041	158.172	-0.154414	sp|Q8X643|PREA_ECO57 NAD-dependent dihydropyrimidine dehydrogenase subunit PreA OS=Escherichia coli O157:H7 GN=preA PE=3 SV=1	3e-67	gi|508774185|gb|EOY21441.1| Pyrimidine 1 isoform 1 [Theobroma cacao]	0	-	-
comp33655_c0_seq2	1084	271.864	158.136	-0.781724	sp|P43286|PIP21_ARATH Aquaporin PIP2-1 OS=Arabidopsis thaliana GN=PIP2-1 PE=1 SV=1	6e-134	gi|3158476|gb|AAC17529.1| aquaporin 2 [Samanea saman]	4e-138	A4UR73_9ROSA/31-262 A4UR73.2 PF00230.15;MIP;	4e-119
comp30938_c0_seq3	883	182.244	158.056	-0.205436	sp|O22552|VATL_VIGRR V-type proton ATPase 16 kDa proteolipid subunit OS=Vigna radiata var. radiata PE=2 SV=1	5e-56	gi|30144705|gb|AAP15165.1| vacuolar H(+)-ATPase subunit c [Suaeda salsa]_x0001_gi|347984615|gb|AEP40376.1| vacuolar proton pump ATPase subunit C [Suaeda corniculata]	1e-55	A9PBF9_POPTR/14-79 A9PBF9.1 PF00137.16;ATP-synt_C;	5e-23
comp33655_c0_seq7	1054	359.605	157.693	-1.18929	sp|Q8H5N9|PIP21_ORYSJ Probable aquaporin PIP2-1 OS=Oryza sativa subsp. japonica GN=PIP2-1 PE=2 SV=1	2e-131	gi|470110625|ref|XP_004291577.1| PREDICTED: aquaporin PIP2-2-like [Fragaria vesca subsp. vesca]	1e-136	A4UR73_9ROSA/31-262 A4UR73.2 PF00230.15;MIP;	5e-117
comp34969_c0_seq2	1865	166.109	157.586	-0.0759975	sp|P29677|MPPA_SOLTU Mitochondrial-processing peptidase subunit alpha OS=Solanum tuberosum GN=MPP PE=1 SV=1	0	gi|225445041|ref|XP_002283310.1| PREDICTED: mitochondrial-processing peptidase subunit alpha [Vitis vinifera]_x0001_gi|297738729|emb|CBI27974.3| unnamed protein product [Vitis vinifera]	0	D7TBD9_VITVI/238-424 D7TBD9.1 PF05193.16;Peptidase_M16_C;	8e-74
comp23530_c0_seq1	573	197.212	157.069	-0.32835	sp|Q8W453|DIR1_ARATH Putative lipid-transfer protein DIR1 OS=Arabidopsis thaliana GN=DIR1 PE=1 SV=1	1e-14	gi|225470240|ref|XP_002263167.1| PREDICTED: putative lipid-transfer protein DIR1 isoform 1 [Vitis vinifera]_x0001_gi|359496447|ref|XP_003635239.1| PREDICTED: putative lipid-transfer protein DIR1 isoform 2 [Vitis vinifera]	2e-23	-	-
comp25308_c0_seq1	1352	165.151	156.973	-0.0732738	-	-	gi|255585293|ref|XP_002533345.1| Late embryogenesis abundant protein Lea14-A, putative [Ricinus communis]_x0001_gi|223526810|gb|EEF29030.1| Late embryogenesis abundant protein Lea14-A, putative [Ricinus communis]	9e-142	-	-
comp26740_c0_seq1	810	140.549	156.921	0.158968	sp|P35130|UBC2_MEDSA Ubiquitin-conjugating enzyme E2 2 OS=Medicago sativa GN=UBC2 PE=2 SV=1	3e-86	gi|296086416|emb|CBI32005.3| unnamed protein product [Vitis vinifera]	1e-86	F8RWT1_HEVBR/8-145 F8RWT1.1 PF00179.21;UQ_con;	3e-77
comp24102_c0_seq1	1002	62.4492	156.85	1.32863	sp|P93212|14337_SOLLC 14-3-3 protein 7 OS=Solanum lycopersicum GN=TFT7 PE=2 SV=2	5e-113	gi|345103835|gb|AEN70739.1| 14-3-3-like protein, partial [Gossypium armourianum]	3e-117	F1BWW8_GOSBA/5-240 F1BWW8.1 PF00244.15;14-3-3;	2e-116
comp28541_c0_seq1	460	141.734	156.701	0.14483	sp|P46687|GASA3_ARATH Gibberellin-regulated protein 3 OS=Arabidopsis thaliana GN=GASA3 PE=2 SV=1	1e-18	gi|224135527|ref|XP_002327240.1| predicted protein [Populus trichocarpa]_x0001_gi|222835610|gb|EEE74045.1| predicted protein [Populus trichocarpa]	6e-21	B9MW77_POPTR/32-91 B9MW77.1 PF02704.9;GASA;	6e-21
comp31703_c0_seq8	1014	52.4952	156.663	1.57741	sp|Q43187|IPYR_SOLTU Soluble inorganic pyrophosphatase OS=Solanum tuberosum GN=PPA PE=2 SV=1	3e-99	gi|508715706|gb|EOY07603.1| Pyrophosphorylase 4 [Theobroma cacao]	7e-108	A9NMY6_PICSI/54-208 A9NMY6.1 PF00719.14;Pyrophosphatase;	6e-81
comp34868_c0_seq3	1752	3.41075	156.632	5.52114	-	-	gi|224070901|ref|XP_002303288.1| predicted protein [Populus trichocarpa]_x0001_gi|222840720|gb|EEE78267.1| predicted protein [Populus trichocarpa]	2e-124	I1KSK7_SOYBN/77-408 I1KSK7.1 PF01925.14;TauE;	1e-99
comp21765_c0_seq1	449	180.66	156.328	-0.208698	sp|Q71H73|H33_VITVI Histone H3.3 OS=Vitis vinifera PE=2 SV=3	6e-66	gi|296083584|emb|CBI23573.3| unnamed protein product [Vitis vinifera]	1e-65	Q7XY86_GRIJA/58-132 Q7XY86.1 PF00125.19;Histone;	2e-30
comp33837_c0_seq6	673	199.022	156.268	-0.348907	sp|Q71T45|H32_EUPES Histone H3.2 OS=Euphorbia esula GN=H3 PE=2 SV=3	3e-60	gi|508785305|gb|EOY32561.1| Histone superfamily protein [Theobroma cacao]	3e-61	Q7XY86_GRIJA/58-132 Q7XY86.1 PF00125.19;Histone;	5e-24
comp34021_c0_seq3	1872	163.888	156.262	-0.0687445	sp|Q940M2|AGT21_ARATH Alanine--glyoxylate aminotransferase 2 homolog 1, mitochondrial OS=Arabidopsis thaliana GN=AGT2 PE=1 SV=1	0	gi|225438605|ref|XP_002276566.1| PREDICTED: alanine--glyoxylate aminotransferase 2 homolog 1, mitochondrial [Vitis vinifera]_x0001_gi|296082478|emb|CBI21483.3| unnamed protein product [Vitis vinifera]	0	A5CB20_VITVI/76-409 A5CB20.1 PF00202.16;Aminotran_3;	3e-179
comp33867_c0_seq4	1800	173.304	155.974	-0.152004	sp|Q43116|PDI_RICCO Protein disulfide-isomerase OS=Ricinus communis PE=1 SV=1	0	gi|225459587|ref|XP_002285864.1| PREDICTED: protein disulfide-isomerase [Vitis vinifera]_x0001_gi|302141800|emb|CBI19003.3| unnamed protein product [Vitis vinifera]	0	E0CR49_VITVI/173-386 E0CR49.1 PF13848.1;Thioredoxin_6;	8e-89
comp25305_c0_seq1	1625	149.813	155.918	0.0576206	sp|Q39769|G3PC_GINBI Glyceraldehyde-3-phosphate dehydrogenase, cytosolic OS=Ginkgo biloba PE=2 SV=1	9e-123	gi|225462254|ref|XP_002263263.1| PREDICTED: glyceraldehyde-3-phosphate dehydrogenase, cytosolic [Vitis vinifera]_x0001_gi|297736130|emb|CBI24168.3| unnamed protein product [Vitis vinifera]	3e-161	G3MGB9_9ACAR/246-403 G3MGB9.1 PF02800.15;Gp_dh_C;	6e-64
comp24392_c0_seq1	489	145.184	155.575	0.0997227	-	-	gi|197312871|gb|ACH63216.1| copper homeostasis factor [Rheum australe]	3e-31	B2MUN5_9CARY/5-63 B2MUN5.1 PF00403.21;HMA;	5e-24
comp28193_c0_seq4	756	169.096	155.379	-0.122054	sp|O82702|VATG1_TOBAC V-type proton ATPase subunit G 1 OS=Nicotiana tabacum GN=VATG1 PE=1 SV=1	3e-32	gi|224113019|ref|XP_002316363.1| predicted protein [Populus trichocarpa]_x0001_gi|222865403|gb|EEF02534.1| predicted protein [Populus trichocarpa]	2e-34	B9HUE7_POPTR/5-109 B9HUE7.1 PF03179.10;V-ATPase_G;	6e-33
comp21917_c0_seq1	379	130.493	155.37	0.251734	sp|P42731|PABP2_ARATH Polyadenylate-binding protein 2 OS=Arabidopsis thaliana GN=PAB2 PE=2 SV=1	2e-20	gi|357475273|ref|XP_003607922.1| Poly(A)-binding protein [Medicago truncatula]_x0001_gi|355508977|gb|AES90119.1| Poly(A)-binding protein [Medicago truncatula]	1e-25	A5B5N0_VITVI/543-614 A5B5N0.1 PF00658.13;PABP;	1e-17
comp34162_c0_seq2	1315	139.159	155.316	0.158473	sp|P42654|1433B_VICFA 14-3-3-like protein B OS=Vicia faba PE=2 SV=1	1e-119	gi|2822483|gb|AAC15418.1| 14-3-3 protein homolog [Maackia amurensis]	2e-121	B9SBK7_RICCO/7-242 B9SBK7.1 PF00244.15;14-3-3;	6e-113
comp30343_c0_seq1	903	182.978	155.243	-0.237137	sp|Q94AZ4|CML13_ARATH Probable calcium-binding protein CML13 OS=Arabidopsis thaliana GN=CML13 PE=2 SV=1	2e-65	gi|460411713|ref|XP_004251250.1| PREDICTED: probable calcium-binding protein CML13-like [Solanum lycopersicum]	1e-67	Q6L4B1_SOLDE/83-144 Q6L4B1.1 PF13499.1;EF-hand_7;	9e-27
comp29994_c0_seq1	684	128.133	155.147	0.275996	sp|Q9SM41|SUI1_SPOST Protein translation factor SUI1 homolog OS=Sporobolus stapfianus PE=3 SV=1	8e-48	gi|462412575|gb|EMJ17624.1| hypothetical protein PRUPE_ppa022105mg, partial [Prunus persica]	2e-50	-	-
comp27450_c0_seq7	1647	142.502	155.128	0.12247	sp|P21856|GDIA_BOVIN Rab GDP dissociation inhibitor alpha OS=Bos taurus GN=GDI1 PE=1 SV=1	5e-149	gi|508715066|gb|EOY06963.1| Guanosine nucleotide diphosphate dissociation inhibitor 1 isoform 1 [Theobroma cacao]	0	A5BXT5_VITVI/1-439 A5BXT5.1 PF00996.13;GDI;	0
comp21997_c0_seq1	719	148.518	155.08	0.062377	sp|Q9FLP6|SUMO2_ARATH Small ubiquitin-related modifier 2 OS=Arabidopsis thaliana GN=SUMO2 PE=1 SV=1	1e-44	gi|460397078|ref|XP_004244095.1| PREDICTED: small ubiquitin-related modifier 2-like [Solanum lycopersicum]	9e-45	SUMO1_ARATH/21-91 P55852.2 PF00240.18;ubiquitin;	5e-34
comp30938_c0_seq6	828	173.344	154.868	-0.162601	sp|O22552|VATL_VIGRR V-type proton ATPase 16 kDa proteolipid subunit OS=Vigna radiata var. radiata PE=2 SV=1	4e-56	gi|30144705|gb|AAP15165.1| vacuolar H(+)-ATPase subunit c [Suaeda salsa]_x0001_gi|347984615|gb|AEP40376.1| vacuolar proton pump ATPase subunit C [Suaeda corniculata]	1e-55	A9PBF9_POPTR/14-79 A9PBF9.1 PF00137.16;ATP-synt_C;	3e-23
comp33452_c0_seq1	1254	171.988	154.53	-0.154427	sp|Q9SYM5|RHM1_ARATH Probable rhamnose biosynthetic enzyme 1 OS=Arabidopsis thaliana GN=RHM1 PE=1 SV=1	3e-141	gi|225426743|ref|XP_002282339.1| PREDICTED: probable rhamnose biosynthetic enzyme 1 [Vitis vinifera]	7e-154	O65075_PICMA/2-160 O65075.1 PF01370.16;Epimerase;	5e-76
comp33867_c0_seq2	1836	171.106	154.486	-0.147416	sp|Q43116|PDI_RICCO Protein disulfide-isomerase OS=Ricinus communis PE=1 SV=1	0	gi|225459587|ref|XP_002285864.1| PREDICTED: protein disulfide-isomerase [Vitis vinifera]_x0001_gi|302141800|emb|CBI19003.3| unnamed protein product [Vitis vinifera]	0	E0CR49_VITVI/173-386 E0CR49.1 PF13848.1;Thioredoxin_6;	8e-89
comp24032_c0_seq1	1116	217.199	154.443	-0.491946	sp|P92985|RBP1C_ARATH Ran-binding protein 1 homolog c OS=Arabidopsis thaliana GN=RANBP1C PE=2 SV=1	3e-71	gi|508787269|gb|EOY34525.1| Ran-binding protein 1 b [Theobroma cacao]	2e-74	B9RSC5_RICCO/38-160 B9RSC5.1 PF00638.13;Ran_BP1;	3e-61
comp4914_c0_seq2	524	223.102	154.42	-0.530847	-	-	-	-	-	-
comp34868_c0_seq4	1718	3.4594	154.336	5.47941	-	-	gi|224070901|ref|XP_002303288.1| predicted protein [Populus trichocarpa]_x0001_gi|222840720|gb|EEE78267.1| predicted protein [Populus trichocarpa]	2e-124	I1KSK7_SOYBN/77-408 I1KSK7.1 PF01925.14;TauE;	1e-99
comp20200_c0_seq1	707	163.339	154.158	-0.0834539	sp|O95563|MPC2_HUMAN Mitochondrial pyruvate carrier 2 OS=Homo sapiens GN=MPC2 PE=1 SV=1	6e-24	gi|470110058|ref|XP_004291304.1| PREDICTED: mitochondrial pyruvate carrier 2-like [Fragaria vesca subsp. vesca]	6e-51	B9RXD3_RICCO/1-108 B9RXD3.1 PF03650.8;MPC;	4e-49
comp4928_c0_seq1	246	194.198	154.062	-0.33402	sp|Q9ATF5|RL18A_CASSA 60S ribosomal protein L18a OS=Castanea sativa GN=RPL18A PE=2 SV=1	3e-24	gi|388504664|gb|AFK40398.1| unknown [Medicago truncatula]	2e-25	-	-
comp34736_c0_seq2	1389	151.53	154.039	0.023689	sp|P23525|IN37_SPIOL 37 kDa inner envelope membrane protein, chloroplastic OS=Spinacia oleracea PE=1 SV=1	2e-145	gi|255559875|ref|XP_002520956.1| chloroplast inner envelope protein, putative [Ricinus communis]_x0001_gi|223539793|gb|EEF41373.1| chloroplast inner envelope protein, putative [Ricinus communis]	3e-151	-	-
comp34133_c0_seq1	903	166.479	153.764	-0.114618	-	-	gi|255581960|ref|XP_002531778.1| Plasminogen activator inhibitor 1 RNA-binding protein, putative [Ricinus communis]_x0001_gi|223528571|gb|EEF30592.1| Plasminogen activator inhibitor 1 RNA-binding protein, putative [Ricinus communis]	5e-20	B9GYN7_POPTR/150-257 B9GYN7.1 PF04774.10;HABP4_PAI-RBP1;	5e-17
comp28699_c0_seq1	1859	177.125	153.648	-0.205136	-	-	gi|168066705|ref|XP_001785274.1| predicted protein [Physcomitrella patens subsp. patens]_x0001_gi|162663144|gb|EDQ49926.1| predicted protein [Physcomitrella patens subsp. patens]	8e-19	-	-
comp34552_c0_seq1	2063	148.966	153.646	0.044634	sp|Q05758|ILV5_ARATH Ketol-acid reductoisomerase, chloroplastic OS=Arabidopsis thaliana GN=At3g58610 PE=2 SV=2	0	gi|508700932|gb|EOX92828.1| Ketol-acid reductoisomerase [Theobroma cacao]	0	-	-
comp20522_c0_seq1	558	168.297	153.4	-0.133714	sp|O82221|RUXG_ARATH Probable small nuclear ribonucleoprotein G OS=Arabidopsis thaliana GN=At2g23930 PE=2 SV=1	2e-35	gi|357511115|ref|XP_003625846.1| hypothetical protein MTR_7g104930 [Medicago truncatula]_x0001_gi|87240819|gb|ABD32677.1| Like-Sm ribonucleoprotein-related, core [Medicago truncatula]_x0001_gi|355500861|gb|AES82064.1| hypothetical protein MTR_7g104930 [Medicago truncatula]	9e-37	-	-
comp30395_c0_seq1	1649	202.5	153.376	-0.400853	sp|Q7XTT4|NUCL2_ORYSJ Nucleolin 2 OS=Oryza sativa subsp. japonica GN=Os04g0620700 PE=2 SV=2	1e-55	gi|297737935|emb|CBI27136.3| unnamed protein product [Vitis vinifera]	5e-65	-	-
comp33640_c0_seq7	672	208.355	153.352	-0.442198	sp|Q39196|PIP14_ARATH Probable aquaporin PIP1-4 OS=Arabidopsis thaliana GN=PIP1.4 PE=1 SV=1	1e-81	gi|508704044|gb|EOX95940.1| Plasma membrane intrinsic protein 1B [Theobroma cacao]	3e-83	Q8S2R8_THEHA/1-201 Q8S2R8.1 PF00230.15;MIP;	2e-77
comp30938_c0_seq5	923	172.451	153.283	-0.169985	sp|P59228|VATL2_ARATH V-type proton ATPase 16 kDa proteolipid subunit c2 OS=Arabidopsis thaliana GN=VHA-C2 PE=2 SV=1	5e-56	gi|116109058|gb|ABJ74162.1| H+-ATPase proteolipid [Acanthus ebracteatus]	1e-55	A9PBF9_POPTR/14-79 A9PBF9.1 PF00137.16;ATP-synt_C;	5e-23
comp31992_c0_seq1	660	188.637	153.095	-0.301191	-	-	-	-	-	-
comp34790_c0_seq2	1738	139.653	152.841	0.130182	sp|Q9FIW4|BGL42_ARATH Beta-glucosidase 42 OS=Arabidopsis thaliana GN=BGLU42 PE=2 SV=1	0	gi|470147829|ref|XP_004309480.1| PREDICTED: beta-glucosidase 42-like [Fragaria vesca subsp. vesca]	0	F6H7V7_VITVI/13-478 F6H7V7.1 PF00232.13;Glyco_hydro_1;	0
comp31898_c0_seq6	351	173.383	152.694	-0.183319	sp|O65082|RL15B_PICMA 60S ribosomal protein L15-2 OS=Picea mariana GN=SB62 PE=2 SV=1	1e-28	gi|449458361|ref|XP_004146916.1| PREDICTED: 60S ribosomal protein L15-like isoform 1 [Cucumis sativus]_x0001_gi|449458363|ref|XP_004146917.1| PREDICTED: 60S ribosomal protein L15-like isoform 2 [Cucumis sativus]_x0001_gi|449520285|ref|XP_004167164.1| PREDICTED: 60S ribosomal protein L15-like isoform 1 [Cucumis sativus]_x0001_gi|449520287|ref|XP_004167165.1| PREDICTED: 60S ribosomal protein L15-li…	4e-30	-	-
comp23068_c0_seq1	779	150.591	152.692	0.0199927	sp|Q9SJ44|UEV1C_ARATH Ubiquitin-conjugating enzyme E2 variant 1C OS=Arabidopsis thaliana GN=UEV1C PE=1 SV=1	1e-67	gi|356537146|ref|XP_003537091.1| PREDICTED: ubiquitin-conjugating enzyme E2 variant 1D-like [Glycine max]	3e-69	Q6PQ37_9CARY/17-143 Q6PQ37.1 PF00179.21;UQ_con;	7e-65
comp16402_c0_seq1	236	156.52	152.689	-0.0357542	-	-	-	-	-	-
comp34625_c0_seq2	1715	142.197	152.416	0.100124	sp|Q9FIW4|BGL42_ARATH Beta-glucosidase 42 OS=Arabidopsis thaliana GN=BGLU42 PE=2 SV=1	0	gi|470147829|ref|XP_004309480.1| PREDICTED: beta-glucosidase 42-like [Fragaria vesca subsp. vesca]	0	F6H7V7_VITVI/13-478 F6H7V7.1 PF00232.13;Glyco_hydro_1;	0
comp34806_c0_seq6	554	96.9017	152.407	0.653334	sp|Q9ZRI7|EF1G1_ORYSJ Elongation factor 1-gamma 1 OS=Oryza sativa subsp. japonica GN=Os02g0220600 PE=2 SV=1	2e-57	gi|224129734|ref|XP_002328789.1| predicted protein [Populus trichocarpa]_x0001_gi|118485610|gb|ABK94655.1| unknown [Populus trichocarpa]_x0001_gi|222839087|gb|EEE77438.1| predicted protein [Populus trichocarpa]_x0001_gi|283136136|gb|ADB11387.1| gamma class glutathione transferase EF1Bgamma2 [Populus trichocarpa]	5e-61	EF1G2_ORYSJ/257-365 Q6YW46.2 PF00647.14;EF1G;	5e-29
comp30938_c0_seq2	903	170.532	152.256	-0.163542	sp|P0DH92|VATL1_ARATH V-type proton ATPase 16 kDa proteolipid subunit c1 OS=Arabidopsis thaliana GN=VHA-C1 PE=2 SV=1	1e-56	gi|225458083|ref|XP_002279080.1| PREDICTED: V-type proton ATPase 16 kDa proteolipid subunit c1/c3/c5 [Vitis vinifera]_x0001_gi|147765496|emb|CAN78114.1| hypothetical protein VITISV_027417 [Vitis vinifera]_x0001_gi|302142600|emb|CBI19803.3| unnamed protein product [Vitis vinifera]	2e-56	A9PBF9_POPTR/14-79 A9PBF9.1 PF00137.16;ATP-synt_C;	5e-23
comp29922_c0_seq1	423	187.668	152.182	-0.302385	sp|P49209|RL91_ARATH 60S ribosomal protein L9-1 OS=Arabidopsis thaliana GN=RPL9B PE=2 SV=3	1e-37	gi|460391597|ref|XP_004241407.1| PREDICTED: 60S ribosomal protein L9-1-like [Solanum lycopersicum]	2e-38	-	-
comp34639_c0_seq4	1421	150.146	152.003	0.0177312	sp|P23525|IN37_SPIOL 37 kDa inner envelope membrane protein, chloroplastic OS=Spinacia oleracea PE=1 SV=1	3e-145	gi|255559875|ref|XP_002520956.1| chloroplast inner envelope protein, putative [Ricinus communis]_x0001_gi|223539793|gb|EEF41373.1| chloroplast inner envelope protein, putative [Ricinus communis]	3e-151	-	-
comp33452_c0_seq5	1217	167.623	151.817	-0.142886	sp|Q9SYM5|RHM1_ARATH Probable rhamnose biosynthetic enzyme 1 OS=Arabidopsis thaliana GN=RHM1 PE=1 SV=1	2e-142	gi|211906440|gb|ACJ11713.1| UDP-L-rhamnose synthase [Gossypium hirsutum]	5e-155	O65075_PICMA/2-160 O65075.1 PF01370.16;Epimerase;	7e-76
comp25407_c0_seq1	435	153.528	151.814	-0.0161925	-	-	gi|462415133|gb|EMJ19870.1| hypothetical protein PRUPE_ppa014538mg [Prunus persica]	5e-27	-	-
comp26624_c0_seq1	393	180.855	151.686	-0.253749	sp|P42794|RL112_ARATH 60S ribosomal protein L11-2 OS=Arabidopsis thaliana GN=RPL11B PE=2 SV=2	6e-46	gi|482554524|gb|EOA18717.1| hypothetical protein CARUB_v10007309mg [Capsella rubella]	1e-45	-	-
comp34544_c0_seq4	2002	66.0303	151.604	1.1991	sp|F4I7I0|ALAT1_ARATH Alanine aminotransferase 1, mitochondrial OS=Arabidopsis thaliana GN=ALAAT1 PE=1 SV=1	0	gi|470135926|ref|XP_004303756.1| PREDICTED: alanine aminotransferase 2, mitochondrial-like [Fragaria vesca subsp. vesca]	0	D7KFD9_ARALL/149-529 D7KFD9.1 PF00155.16;Aminotran_1_2;	0
comp29634_c0_seq1	2274	137.572	151.509	0.139215	sp|O23144|PPI1_ARATH Proton pump-interactor 1 OS=Arabidopsis thaliana GN=PPI1 PE=1 SV=2	2e-125	gi|359493838|ref|XP_002285016.2| PREDICTED: uncharacterized protein LOC100267528 [Vitis vinifera]	3e-150	-	-
comp24073_c0_seq1	1025	158.229	151.473	-0.0629511	sp|O24407|IAA16_ARATH Auxin-responsive protein IAA16 OS=Arabidopsis thaliana GN=IAA16 PE=1 SV=1	3e-62	gi|508719172|gb|EOY11069.1| Indoleacetic acid-induced protein 16 [Theobroma cacao]	4e-68	E5L880_VITVI/14-230 E5L880.1 PF02309.11;AUX_IAA;	3e-66
comp34505_c0_seq1	1844	67.4814	151.47	1.16647	sp|F4I7I0|ALAT1_ARATH Alanine aminotransferase 1, mitochondrial OS=Arabidopsis thaliana GN=ALAAT1 PE=1 SV=1	0	gi|297742929|emb|CBI35796.3| unnamed protein product [Vitis vinifera]	0	B9N7I4_POPTR/80-468 B9N7I4.1 PF00155.16;Aminotran_1_2;	0
comp34968_c0_seq1	2576	153.75	151.333	-0.0228549	sp|Q43848|TKTC_SOLTU Transketolase, chloroplastic OS=Solanum tuberosum PE=2 SV=1	0	gi|449498919|ref|XP_004160671.1| PREDICTED: transketolase, chloroplastic-like [Cucumis sativus]	0	G7JEN5_MEDTR/74-408 G7JEN5.1 PF00456.16;Transketolase_N;	6e-173
comp30817_c0_seq4	1029	96.8343	151.321	0.644021	sp|O49071|IMPP_MESCR Inositol monophosphatase OS=Mesembryanthemum crystallinum GN=IMP1 PE=2 SV=1	2e-105	gi|508781645|gb|EOY28901.1| Inositol monophosphatase family protein isoform 2 [Theobroma cacao]	6e-108	-	-
comp24447_c0_seq1	513	141.359	151.261	0.0976703	-	-	gi|197312871|gb|ACH63216.1| copper homeostasis factor [Rheum australe]	4e-31	B2MUN5_9CARY/5-63 B2MUN5.1 PF00403.21;HMA;	5e-24
comp29792_c0_seq1	447	194.257	151.17	-0.361792	sp|P25460|RS11_MAIZE 40S ribosomal protein S11 OS=Zea mays GN=RPS11 PE=2 SV=1	7e-36	gi|224144055|ref|XP_002325170.1| predicted protein [Populus trichocarpa]_x0001_gi|222866604|gb|EEF03735.1| predicted protein [Populus trichocarpa]	4e-38	-	-
comp33475_c0_seq8	1223	171.991	150.986	-0.187922	sp|Q9SYM5|RHM1_ARATH Probable rhamnose biosynthetic enzyme 1 OS=Arabidopsis thaliana GN=RHM1 PE=1 SV=1	2e-141	gi|225426743|ref|XP_002282339.1| PREDICTED: probable rhamnose biosynthetic enzyme 1 [Vitis vinifera]	2e-153	O65075_PICMA/2-160 O65075.1 PF01370.16;Epimerase;	5e-76
comp4854_c0_seq1	500	90.7195	150.962	0.734699	sp|P51118|GLNA1_VITVI Glutamine synthetase cytosolic isozyme 1 OS=Vitis vinifera GN=GS1-1 PE=2 SV=1	1e-78	gi|242036459|ref|XP_002465624.1| hypothetical protein SORBIDRAFT_01g042450 [Sorghum bicolor]_x0001_gi|194326198|emb|CAQ86599.1| glutamine synthetase [Sorghum bicolor]_x0001_gi|241919478|gb|EER92622.1| hypothetical protein SORBIDRAFT_01g042450 [Sorghum bicolor]	5e-78	B6UDS5_MAIZE/103-351 B6UDS5.1 PF00120.19;Gln-synt_C;	7e-55
comp34653_c0_seq3	3362	200.004	150.96	-0.405865	sp|Q03194|PMA4_NICPL Plasma membrane ATPase 4 OS=Nicotiana plumbaginifolia GN=PMA4 PE=1 SV=1	0	gi|225446002|ref|XP_002267501.1| PREDICTED: plasma membrane ATPase 4 isoform 1 [Vitis vinifera]_x0001_gi|297735422|emb|CBI17862.3| unnamed protein product [Vitis vinifera]	0	A5ALY9_VITVI/106-339 A5ALY9.1 PF00122.15;E1-E2_ATPase;	1e-99
comp13729_c0_seq1	386	180.821	150.942	-0.260562	sp|P49689|RS30_ARATH 40S ribosomal protein S30 OS=Arabidopsis thaliana GN=RPS30A PE=2 SV=3	1e-14	gi|115466684|ref|NP_001056941.1| Os06g0172600 [Oryza sativa Japonica Group]_x0001_gi|226499664|ref|NP_001149323.1| LOC100282946 [Zea mays]_x0001_gi|224119458|ref|XP_002318077.1| predicted protein [Populus trichocarpa]_x0001_gi|224131468|ref|XP_002321092.1| predicted protein [Populus trichocarpa]_x0001_gi|224135953|ref|XP_002322202.1| predicted protein [Populus trichocarpa]_x0001_gi|225442365|ref|…	1e-14	-	-
comp32043_c0_seq4	1174	141.457	150.732	0.0916223	sp|Q8VYA5|RSZ33_ARATH Serine/arginine-rich splicing factor RS2Z33 OS=Arabidopsis thaliana GN=RS2Z33 PE=1 SV=1	3e-59	gi|460388198|ref|XP_004239756.1| PREDICTED: serine/arginine-rich splicing factor RS2Z32-like isoform 1 [Solanum lycopersicum]	3e-65	-	-
comp29922_c0_seq2	442	183.411	150.726	-0.283151	sp|P49209|RL91_ARATH 60S ribosomal protein L9-1 OS=Arabidopsis thaliana GN=RPL9B PE=2 SV=3	2e-37	gi|460391597|ref|XP_004241407.1| PREDICTED: 60S ribosomal protein L9-1-like [Solanum lycopersicum]	2e-38	-	-
comp23284_c0_seq1	631	142.821	150.386	0.0744542	sp|Q39255|SKP1A_ARATH SKP1-like protein 1A OS=Arabidopsis thaliana GN=SKP1A PE=1 SV=1	4e-51	gi|255539024|ref|XP_002510577.1| skp1, putative [Ricinus communis]_x0001_gi|223551278|gb|EEF52764.1| skp1, putative [Ricinus communis]	7e-58	-	-
comp25328_c0_seq1	748	171.511	150.287	-0.190576	sp|Q8LGG8|USPAL_ARATH Universal stress protein A-like protein OS=Arabidopsis thaliana GN=At3g01520 PE=1 SV=2	9e-16	gi|508708228|gb|EOY00125.1| Adenine nucleotide alpha hydrolases-like superfamily protein [Theobroma cacao]	3e-48	B9HWG5_POPTR/9-157 B9HWG5.1 PF00582.21;Usp;	5e-47
comp27531_c1_seq1	857	193.744	150.26	-0.366693	sp|Q94JX9|NACA2_ARATH Nascent polypeptide-associated complex subunit alpha-like protein 2 OS=Arabidopsis thaliana GN=At3g49470 PE=2 SV=2	4e-50	gi|508776462|gb|EOY23718.1| Nascent polypeptide-associated complex subunit alpha-like protein 2 [Theobroma cacao]	2e-51	NACA2_ARATH/73-130 Q94JX9.2 PF01849.13;NAC;	2e-26
comp20372_c0_seq1	349	170.804	150.046	-0.186941	sp|P49211|RL321_ARATH 60S ribosomal protein L32-1 OS=Arabidopsis thaliana GN=RPL32A PE=2 SV=2	8e-18	gi|449433704|ref|XP_004134637.1| PREDICTED: 60S ribosomal protein L32-1-like [Cucumis sativus]_x0001_gi|449527225|ref|XP_004170613.1| PREDICTED: 60S ribosomal protein L32-1-like [Cucumis sativus]	3e-19	-	-
comp27579_c0_seq1	352	178.366	149.969	-0.250173	sp|P49209|RL91_ARATH 60S ribosomal protein L9-1 OS=Arabidopsis thaliana GN=RPL9B PE=2 SV=3	2e-43	gi|307135913|gb|ADN33776.1| 60S ribosomal protein l9 [Cucumis melo subsp. melo]	8e-47	-	-
comp27265_c0_seq1	623	152.74	149.897	-0.0271016	-	-	gi|508784777|gb|EOY32033.1| Fiber protein Fb15 [Theobroma cacao]	4e-36	-	-
comp34505_c0_seq4	1795	82.5314	149.66	0.858673	sp|F4I7I0|ALAT1_ARATH Alanine aminotransferase 1, mitochondrial OS=Arabidopsis thaliana GN=ALAAT1 PE=1 SV=1	0	gi|297742929|emb|CBI35796.3| unnamed protein product [Vitis vinifera]	0	F6HXL0_VITVI/130-513 F6HXL0.1 PF00155.16;Aminotran_1_2;	0
comp30658_c0_seq2	602	168.801	149.569	-0.174517	sp|P48504|QCR6_SOLTU Cytochrome b-c1 complex subunit 6 OS=Solanum tuberosum PE=1 SV=2	7e-26	gi|462418528|gb|EMJ22791.1| hypothetical protein PRUPE_ppa017907mg [Prunus persica]	2e-32	B6TLS6_MAIZE/7-69 B6TLS6.1 PF02320.11;UCR_hinge;	1e-28
comp23652_c0_seq1	465	165.285	149.442	-0.145365	-	-	-	-	-	-
comp34600_c0_seq3	1323	52.0954	149.399	1.51994	sp|Q7XT99|AKR2_ORYSJ Probable aldo-keto reductase 2 OS=Oryza sativa subsp. japonica GN=Os04g0338000 PE=2 SV=2	3e-137	gi|470121211|ref|XP_004296671.1| PREDICTED: probable aldo-keto reductase 2-like [Fragaria vesca subsp. vesca]	5e-144	B9IAA3_POPTR/20-314 B9IAA3.1 PF00248.16;Aldo_ket_red;	3e-134
comp34396_c0_seq3	1049	93.3671	149.293	0.677161	sp|Q38857|XTH22_ARATH Xyloglucan endotransglucosylase/hydrolase protein 22 OS=Arabidopsis thaliana GN=XTH22 PE=1 SV=1	3e-110	gi|359484996|ref|XP_002273742.2| PREDICTED: probable xyloglucan endotransglucosylase/hydrolase protein 23-like [Vitis vinifera]	4e-112	Q4LET4_9LILI/41-222 Q4LET4.1 PF00722.16;Glyco_hydro_16;	2e-86
comp28542_c0_seq2	639	156.974	149.289	-0.072416	sp|Q9M5L0|RL35_EUPES 60S ribosomal protein L35 OS=Euphorbia esula GN=RPL35 PE=2 SV=1	5e-57	gi|502121430|ref|XP_004497317.1| PREDICTED: 60S ribosomal protein L35-like [Cicer arietinum]	5e-57	-	-
comp30714_c0_seq1	1268	83.4355	149.132	0.837854	sp|P22195|PER1_ARAHY Cationic peroxidase 1 OS=Arachis hypogaea GN=PNC1 PE=1 SV=2	6e-104	gi|393387663|dbj|BAM28608.1| putative peroxidase [Nepenthes alata]	4e-109	C9WF05_GOSHI/47-287 C9WF05.1 PF00141.18;peroxidase;	5e-87
comp28050_c0_seq1	348	160.173	148.995	-0.104369	-	-	-	-	-	-
comp31916_c0_seq1	2002	147.47	148.777	0.0127254	sp|P22200|KPYC_SOLTU Pyruvate kinase, cytosolic isozyme OS=Solanum tuberosum PE=2 SV=1	4e-104	gi|508716184|gb|EOY08081.1| Pyruvate kinase family protein [Theobroma cacao]	0	I1L965_SOYBN/27-380 I1L965.1 PF00224.16;PK;	3e-166
comp27792_c0_seq1	1956	129.818	148.713	0.196037	sp|Q944P7|AMPL3_ARATH Leucine aminopeptidase 3, chloroplastic OS=Arabidopsis thaliana GN=At4g30920 PE=2 SV=2	0	gi|225445867|ref|XP_002276114.1| PREDICTED: leucine aminopeptidase 2, chloroplastic isoform 1 [Vitis vinifera]	0	F6HYJ1_VITVI/266-576 F6HYJ1.1 PF00883.16;Peptidase_M17;	3e-163
comp33947_c0_seq1	1170	119.352	148.546	0.315689	sp|Q9SPE6|SNAA2_ARATH Alpha-soluble NSF attachment protein 2 OS=Arabidopsis thaliana GN=ASNAP2 PE=1 SV=1	2e-119	gi|356540024|ref|XP_003538491.1| PREDICTED: alpha-soluble NSF attachment protein-like [Glycine max]	1e-119	A9NRJ7_PICSI/69-144 A9NRJ7.1 PF13424.1;TPR_12;	2e-13
comp28051_c0_seq4	701	146.764	148.46	0.0165816	sp|Q9FIJ2|NDUA2_ARATH NADH dehydrogenase [ubiquinone] 1 alpha subcomplex subunit 2 OS=Arabidopsis thaliana GN=At5g47890 PE=3 SV=1	1e-31	gi|225425350|ref|XP_002275228.1| PREDICTED: NADH dehydrogenase [ubiquinone] 1 alpha subcomplex subunit 2 isoform 1 [Vitis vinifera]_x0001_gi|359473851|ref|XP_003631368.1| PREDICTED: NADH dehydrogenase [ubiquinone] 1 alpha subcomplex subunit 2 isoform 2 [Vitis vinifera]_x0001_gi|296085568|emb|CBI29300.3| unnamed protein product [Vitis vinifera]	6e-35	-	-
comp25103_c0_seq1	584	187.148	148.427	-0.334422	sp|Q8W453|DIR1_ARATH Putative lipid-transfer protein DIR1 OS=Arabidopsis thaliana GN=DIR1 PE=1 SV=1	1e-14	gi|225470240|ref|XP_002263167.1| PREDICTED: putative lipid-transfer protein DIR1 isoform 1 [Vitis vinifera]_x0001_gi|359496447|ref|XP_003635239.1| PREDICTED: putative lipid-transfer protein DIR1 isoform 2 [Vitis vinifera]	2e-23	-	-
comp33825_c0_seq5	1148	157.85	148.398	-0.0890854	sp|Q9M5W4|H1_EUPES Histone H1 OS=Euphorbia esula PE=2 SV=1	2e-23	gi|508719142|gb|EOY11039.1| Winged-helix DNA-binding transcription factor family protein [Theobroma cacao]	6e-24	-	-
comp30157_c0_seq12	645	174.143	148.393	-0.230857	sp|O22647|RS16_FRIAG 40S ribosomal protein S16 OS=Fritillaria agrestis GN=RPS16 PE=2 SV=1	3e-68	gi|508713712|gb|EOY05609.1| Ribosomal protein S5 domain 2-like superfamily protein [Theobroma cacao]	8e-70	-	-
comp26057_c0_seq1	1874	189.24	148.382	-0.350897	sp|Q9SQT8|DHQSD_ARATH Bifunctional 3-dehydroquinate dehydratase/shikimate dehydrogenase, chloroplastic OS=Arabidopsis thaliana GN=EMB3004 PE=1 SV=1	2e-173	gi|147837950|emb|CAN60561.1| hypothetical protein VITISV_034024 [Vitis vinifera]	0	-	-
comp24102_c0_seq2	1075	58.8563	148.376	1.33399	sp|P93212|14337_SOLLC 14-3-3 protein 7 OS=Solanum lycopersicum GN=TFT7 PE=2 SV=2	1e-112	gi|324983991|gb|ADY68778.1| 14-3-3-like protein [Gossypium barbadense]	8e-119	F1BWW8_GOSBA/5-240 F1BWW8.1 PF00244.15;14-3-3;	3e-116
comp31474_c0_seq1	1759	146.953	148.34	0.0135518	sp|Q9LIK9|APS1_ARATH ATP sulfurylase 1, chloroplastic OS=Arabidopsis thaliana GN=APS1 PE=1 SV=1	0	gi|502119550|ref|XP_004496657.1| PREDICTED: ATP sulfurylase 1, chloroplastic-like [Cicer arietinum]	0	E1U691_BRANA/223-448 E1U691.1 PF01747.12;ATP-sulfurylase;	8e-113
comp27450_c0_seq8	1586	139.468	148.187	0.0874914	sp|P21856|GDIA_BOVIN Rab GDP dissociation inhibitor alpha OS=Bos taurus GN=GDI1 PE=1 SV=1	4e-149	gi|508715066|gb|EOY06963.1| Guanosine nucleotide diphosphate dissociation inhibitor 1 isoform 1 [Theobroma cacao]	0	A5BXT5_VITVI/1-439 A5BXT5.1 PF00996.13;GDI;	0
comp24388_c0_seq1	474	163.65	148.027	-0.144745	-	-	-	-	-	-
comp30989_c0_seq2	628	192.035	147.693	-0.378766	sp|A2XKU9|COSA_ORYSI Costars family protein OS=Oryza sativa subsp. indica GN=OsI_012692 PE=2 SV=1	1e-32	gi|225464081|ref|XP_002270515.1| PREDICTED: costars family protein [Vitis vinifera]_x0001_gi|296088779|emb|CBI38229.3| unnamed protein product [Vitis vinifera]	1e-35	D7U660_VITVI/1-79 D7U660.1 PF14705.1;Costars;	9e-36
comp34515_c0_seq1	1484	95.4079	147.662	0.630116	sp|Q8GT20|BEBT_TOBAC Benzyl alcohol O-benzoyltransferase OS=Nicotiana tabacum GN=HSR201 PE=1 SV=1	3e-141	gi|356500043|ref|XP_003518844.1| PREDICTED: benzyl alcohol O-benzoyltransferase-like [Glycine max]	1e-141	A4F1S1_CLITE/12-443 A4F1S1.1 PF02458.10;Transferase;	5e-139
comp21147_c0_seq2	805	148.966	147.498	-0.014289	sp|Q42342|CYB5A_ARATH Cytochrome b5 isoform A OS=Arabidopsis thaliana GN=CYTB5-A PE=1 SV=2	4e-59	gi|351726704|ref|NP_001235088.1| uncharacterized protein LOC100305929 [Glycine max]_x0001_gi|255627013|gb|ACU13851.1| unknown [Glycine max]	4e-63	-	-
comp32939_c0_seq4	646	126.695	147.385	0.218227	sp|P37218|H1_SOLLC Histone H1 OS=Solanum lycopersicum PE=3 SV=1	2e-27	gi|508719142|gb|EOY11039.1| Winged-helix DNA-binding transcription factor family protein [Theobroma cacao]	7e-27	-	-
comp34765_c0_seq4	3348	193.444	147.376	-0.392413	sp|Q03194|PMA4_NICPL Plasma membrane ATPase 4 OS=Nicotiana plumbaginifolia GN=PMA4 PE=1 SV=1	0	gi|224126019|ref|XP_002329641.1| autoinhibited H+ ATPase [Populus trichocarpa]_x0001_gi|222870522|gb|EEF07653.1| autoinhibited H+ ATPase [Populus trichocarpa]	0	A5ALY9_VITVI/106-339 A5ALY9.1 PF00122.15;E1-E2_ATPase;	1e-108
comp27869_c0_seq1	576	134.361	147.275	0.132397	sp|Q84J95|GASA5_ARATH Gibberellin-regulated protein 5 OS=Arabidopsis thaliana GN=GASA5 PE=2 SV=1	6e-31	gi|2982285|gb|AAC32128.1| GASA5-like protein [Picea mariana]	4e-33	F4MKL6_PINPS/49-108 F4MKL6.1 PF02704.9;GASA;	2e-30
comp20354_c0_seq1	245	170.6	147.242	-0.21243	-	-	-	-	-	-
comp25482_c0_seq1	960	146.624	147.128	0.00494265	sp|Q9SQZ9|PITH1_ARATH PITH domain-containing protein At3g04780 OS=Arabidopsis thaliana GN=At3g04780 PE=1 SV=2	2e-80	gi|462401639|gb|EMJ07196.1| hypothetical protein PRUPE_ppa012265mg [Prunus persica]	1e-82	D7TUL3_VITVI/15-161 D7TUL3.1 PF06201.8;PITH;	5e-69
comp22855_c0_seq1	454	150.42	147.063	-0.0325633	-	-	gi|462415133|gb|EMJ19870.1| hypothetical protein PRUPE_ppa014538mg [Prunus persica]	5e-27	-	-
comp28642_c0_seq2	1525	135.808	147.056	0.114804	sp|Q9SLA8|FABI_ARATH Enoyl-[acyl-carrier-protein] reductase [NADH], chloroplastic OS=Arabidopsis thaliana GN=MOD1 PE=1 SV=1	1e-145	gi|224073212|ref|XP_002304026.1| predicted protein [Populus trichocarpa]_x0001_gi|222841458|gb|EEE79005.1| predicted protein [Populus trichocarpa]	5e-172	B9GLM6_POPTR/100-371 B9GLM6.1 PF13561.1;adh_short_C2;	5e-129
comp20735_c0_seq1	575	150.732	146.749	-0.0386396	sp|Q94JV4|SUI12_ARATH Protein translation factor SUI1 homolog 2 OS=Arabidopsis thaliana GN=At1g54290 PE=3 SV=1	2e-46	gi|426207902|gb|AFY13590.1| translation factor SUI1 [Aeschynomene evenia]_x0001_gi|426207904|gb|AFY13591.1| translation factor SUI1 [Aeschynomene evenia]_x0001_gi|426207906|gb|AFY13592.1| translation factor SUI1 [Aeschynomene evenia]_x0001_gi|426207908|gb|AFY13593.1| translation factor SUI1 [Aeschynomene evenia]_x0001_gi|426207910|gb|AFY13594.1| translation factor SUI1 [Aeschynomene evenia]_x0001…	1e-54	-	-
comp28022_c0_seq1	748	97.0782	146.592	0.59459	sp|Q8LG89|BABL_ARATH Basic blue protein OS=Arabidopsis thaliana GN=ARPN PE=2 SV=2	6e-34	gi|224054286|ref|XP_002298184.1| predicted protein [Populus trichocarpa]_x0001_gi|222845442|gb|EEE82989.1| predicted protein [Populus trichocarpa]	7e-42	-	-
comp31202_c0_seq1	727	179.806	146.589	-0.294669	sp|P33050|PSC13_MAIZE Pollen-specific protein C13 OS=Zea mays GN=MGS1 PE=2 SV=1	9e-26	gi|255584845|ref|XP_002533139.1| Pollen-specific protein C13 precursor, putative [Ricinus communis]_x0001_gi|223527067|gb|EEF29251.1| Pollen-specific protein C13 precursor, putative [Ricinus communis]	6e-36	B9T4H0_RICCO/31-120 B9T4H0.1 PF01190.12;Pollen_Ole_e_I;	2e-27
comp29635_c0_seq2	1494	138.994	146.47	0.075579	sp|Q5ZM25|OLA1_CHICK Obg-like ATPase 1 OS=Gallus gallus GN=OLA1 PE=2 SV=1	8e-137	gi|356555899|ref|XP_003546267.1| PREDICTED: obg-like ATPase 1-like [Glycine max]	0	A9NWU7_PICSI/25-242 A9NWU7.1 PF01926.18;MMR_HSR1;	9e-113
comp31107_c0_seq1	671	286.571	146.446	-0.968522	sp|Q9M2D8|Y3126_ARATH Uncharacterized protein At3g61260 OS=Arabidopsis thaliana GN=At3g61260 PE=1 SV=1	6e-37	gi|255541538|ref|XP_002511833.1| Remorin, putative [Ricinus communis]_x0001_gi|223549013|gb|EEF50502.1| Remorin, putative [Ricinus communis]	3e-39	B9RDP4_RICCO/74-185 B9RDP4.1 PF03763.8;Remorin_C;	8e-35
comp33642_c0_seq1	1232	166.476	146.373	-0.185665	-	-	gi|470134207|ref|XP_004302947.1| PREDICTED: uncharacterized protein LOC101306247 [Fragaria vesca subsp. vesca]	4e-142	B9GKY9_POPTR/24-185 B9GKY9.1 PF04862.7;DUF642;	4e-66
comp25673_c0_seq2	526	127.121	146.265	0.202387	-	-	-	-	-	-
comp34736_c0_seq1	1525	142.211	146.059	0.0385193	sp|P23525|IN37_SPIOL 37 kDa inner envelope membrane protein, chloroplastic OS=Spinacia oleracea PE=1 SV=1	2e-148	gi|470108684|ref|XP_004290640.1| PREDICTED: 37 kDa inner envelope membrane protein, chloroplastic-like [Fragaria vesca subsp. vesca]	3e-156	-	-
comp34023_c0_seq3	1514	178.371	145.548	-0.293383	sp|Q28EB4|NP1L1_XENTR Nucleosome assembly protein 1-like 1 OS=Xenopus tropicalis GN=nap1l1 PE=2 SV=1	6e-36	gi|225444889|ref|XP_002281573.1| PREDICTED: nucleosome assembly protein 1-like 1-like [Vitis vinifera]	2e-111	B9HDY5_POPTR/52-297 B9HDY5.1 PF00956.13;NAP;	6e-93
comp22869_c0_seq1	314	153.947	145.503	-0.0813892	sp|O49499|CAMT4_ARATH Caffeoyl-CoA O-methyltransferase 1 OS=Arabidopsis thaliana GN=CCOAOMT1 PE=1 SV=1	3e-37	gi|15235213|ref|NP_195131.1| putative caffeoyl-CoA O-methyltransferase [Arabidopsis thaliana]_x0001_gi|297802588|ref|XP_002869178.1| hypothetical protein ARALYDRAFT_912997 [Arabidopsis lyrata subsp. lyrata]_x0001_gi|30580330|sp|O49499.1|CAMT4_ARATH RecName: Full=Caffeoyl-CoA O-methyltransferase 1; AltName: Full=Trans-caffeoyl-CoA 3-O-methyltransferase; Short=CCoAMT; Short=CCoAOMT1_x0001_gi|291105…	2e-36	-	-
comp27247_c0_seq4	508	151.485	145.435	-0.058805	sp|P35057|H4_SOLLC Histone H4 OS=Solanum lycopersicum PE=3 SV=2	7e-38	gi|460411793|ref|XP_004251290.1| PREDICTED: histone H4-like [Solanum lycopersicum]	4e-37	Q4N1Q2_THEPA/25-94 Q4N1Q2.1 PF00125.19;Histone;	1e-31
comp21438_c0_seq1	547	178.076	145.412	-0.292344	-	-	gi|460370318|ref|XP_004231000.1| PREDICTED: uncharacterized protein LOC101254139 isoform 1 [Solanum lycopersicum]	4e-13	-	-
comp27812_c0_seq4	684	150.151	145.345	-0.046933	sp|P51419|RL273_ARATH 60S ribosomal protein L27-3 OS=Arabidopsis thaliana GN=RPL27C PE=2 SV=2	8e-56	gi|460391599|ref|XP_004241408.1| PREDICTED: 60S ribosomal protein L27-like [Solanum lycopersicum]	2e-60	-	-
comp4943_c0_seq1	874	145.84	144.916	-0.0091665	sp|Q9SVD7|UEV1D_ARATH Ubiquitin-conjugating enzyme E2 variant 1D OS=Arabidopsis thaliana GN=UEV1D PE=1 SV=1	1e-73	gi|315937232|gb|ADU56174.1| ubiquitin-conjugating family protein [Jatropha curcas]_x0001_gi|317159571|gb|ADV04060.1| protein binding/ubiquitin-protein ligase 1 [Hevea brasiliensis]_x0001_gi|508716521|gb|EOY08418.1| Ubiquitin E2 variant 1D-4 [Theobroma cacao]	1e-76	I1L9H8_SOYBN/17-143 I1L9H8.1 PF00179.21;UQ_con;	4e-66
comp34736_c0_seq4	1514	140.517	144.893	0.0442471	sp|P23525|IN37_SPIOL 37 kDa inner envelope membrane protein, chloroplastic OS=Spinacia oleracea PE=1 SV=1	2e-148	gi|470108684|ref|XP_004290640.1| PREDICTED: 37 kDa inner envelope membrane protein, chloroplastic-like [Fragaria vesca subsp. vesca]	3e-156	-	-
comp32043_c0_seq2	1153	134.342	144.842	0.10856	sp|Q8VYA5|RSZ33_ARATH Serine/arginine-rich splicing factor RS2Z33 OS=Arabidopsis thaliana GN=RS2Z33 PE=1 SV=1	3e-59	gi|460388198|ref|XP_004239756.1| PREDICTED: serine/arginine-rich splicing factor RS2Z32-like isoform 1 [Solanum lycopersicum]	9e-68	-	-
comp30194_c0_seq1	1564	120.669	144.81	0.263103	sp|Q6BPT6|AIM32_DEBHA Altered inheritance of mitochondria protein 32 OS=Debaryomyces hansenii (strain ATCC 36239 / CBS 767 / JCM 1990 / NBRC 0083 / IGC 2968) GN=AIM32 PE=3 SV=2	7e-16	gi|462411734|gb|EMJ16783.1| hypothetical protein PRUPE_ppa007563mg [Prunus persica]	6e-113	-	-
comp20574_c0_seq1	455	178.1	144.763	-0.29899	sp|Q9M612|NACA_PINTA Nascent polypeptide-associated complex subunit alpha-like protein OS=Pinus taeda PE=2 SV=1	3e-27	gi|462414887|gb|EMJ19624.1| hypothetical protein PRUPE_ppa011592mg [Prunus persica]	7e-29	O24157_TOBAC/2-39 O24157.1 PF00627.26;UBA;	4e-13
comp23149_c0_seq1	450	173.421	144.726	-0.260954	-	-	gi|225440308|ref|XP_002262887.1| PREDICTED: uncharacterized protein LOC100258053 [Vitis vinifera]	4e-25	-	-
comp35364_c0_seq1	645	144.291	144.6	0.00308399	-	-	gi|508774195|gb|EOY21451.1| B-cell receptor-associated 31-like [Theobroma cacao]	3e-43	Q8LDS7_ARATH/1-129 Q8LDS7.1 PF05529.7;Bap31;	3e-37
comp26402_c0_seq2	1500	111.632	144.588	0.373204	sp|Q94CD1|HHT1_ARATH Omega-hydroxypalmitate O-feruloyl transferase OS=Arabidopsis thaliana GN=HHT1 PE=1 SV=1	2e-163	gi|359491108|ref|XP_003634222.1| PREDICTED: omega-hydroxypalmitate O-feruloyl transferase-like [Vitis vinifera]	1e-175	F6GSZ7_VITVI/56-477 F6GSZ7.1 PF02458.10;Transferase;	8e-175
comp26989_c0_seq1	723	158.022	144.418	-0.129868	sp|Q9C681|H2A1_ARATH Probable histone H2A.1 OS=Arabidopsis thaliana GN=At1g51060 PE=1 SV=1	7e-45	gi|460405812|ref|XP_004248368.1| PREDICTED: probable histone H2A.1-like [Solanum lycopersicum]	2e-45	I0YL45_9CHLO/16-89 I0YL45.1 PF00125.19;Histone;	9e-19
comp31944_c0_seq1	2076	130.981	144.314	0.139861	sp|Q9HGI8|ERF3_KLULA Eukaryotic peptide chain release factor GTP-binding subunit OS=Kluyveromyces lactis (strain ATCC 8585 / CBS 2359 / DSM 70799 / NBRC 1267 / NRRL Y-1140 / WM37) GN=SUP35 PE=3 SV=1	2e-141	gi|356527880|ref|XP_003532534.1| PREDICTED: eukaryotic peptide chain release factor GTP-binding subunit ERF3A-like [Glycine max]	0	G7LD89_MEDTR/71-435 G7LD89.1 PF00009.22;GTP_EFTU;	0
comp29230_c0_seq4	837	132.107	144.292	0.127282	-	-	-	-	-	-
comp30421_c0_seq1	858	162.508	144.166	-0.172774	sp|Q9FVI1|ADF2_PETHY Actin-depolymerizing factor 2 OS=Petunia hybrida GN=ADF2 PE=2 SV=1	6e-59	gi|225435040|ref|XP_002284292.1| PREDICTED: actin-depolymerizing factor 2-like isoform 1 [Vitis vinifera]_x0001_gi|359478986|ref|XP_003632201.1| PREDICTED: actin-depolymerizing factor 2-like isoform 2 [Vitis vinifera]	8e-62	B9T4D2_RICCO/12-139 B9T4D2.1 PF00241.15;Cofilin_ADF;	8e-55
comp32078_c0_seq1	1186	153.913	144.134	-0.0947	sp|O49460|PHB1_ARATH Prohibitin-1, mitochondrial OS=Arabidopsis thaliana GN=PHB1 PE=1 SV=1	7e-133	gi|296089030|emb|CBI38733.3| unnamed protein product [Vitis vinifera]	7e-140	Q38M64_SOLTU/39-229 Q38M64.1 PF01145.20;Band_7;	7e-97
comp34181_c0_seq10	480	169.667	143.891	-0.237737	sp|Q71T45|H32_EUPES Histone H3.2 OS=Euphorbia esula GN=H3 PE=2 SV=3	2e-60	gi|508785305|gb|EOY32561.1| Histone superfamily protein [Theobroma cacao]	2e-61	Q7XY86_GRIJA/58-132 Q7XY86.1 PF00125.19;Histone;	3e-24
comp31628_c0_seq1	1020	53.012	143.737	1.43904	sp|Q9MA63|Y3550_ARATH REF/SRPP-like protein At3g05500 OS=Arabidopsis thaliana GN=At3g05500 PE=2 SV=1	2e-72	gi|519132701|gb|AGO95096.1| small rubber particle protein [Hevea brasiliensis]	3e-74	A5B0Z6_VITVI/11-232 A5B0Z6.1 PF05755.7;REF;	3e-73
comp31703_c0_seq5	1142	69.8248	143.654	1.04079	sp|Q43187|IPYR_SOLTU Soluble inorganic pyrophosphatase OS=Solanum tuberosum GN=PPA PE=2 SV=1	5e-99	gi|508715706|gb|EOY07603.1| Pyrophosphorylase 4 [Theobroma cacao]	8e-109	A9NMY6_PICSI/54-208 A9NMY6.1 PF00719.14;Pyrophosphatase;	7e-81
comp32673_c0_seq2	1162	185.132	143.594	-0.36655	sp|P93214|14339_SOLLC 14-3-3 protein 9 OS=Solanum lycopersicum GN=TFT9 PE=2 SV=2	8e-114	gi|255564764|ref|XP_002523376.1| 14-3-3 protein, putative [Ricinus communis]_x0001_gi|223537326|gb|EEF38955.1| 14-3-3 protein, putative [Ricinus communis]	5e-120	B9SBK7_RICCO/7-242 B9SBK7.1 PF00244.15;14-3-3;	7e-112
comp22160_c0_seq1	599	143.828	143.496	-0.00333053	sp|Q9M9M6|NDUS6_ARATH NADH dehydrogenase [ubiquinone] iron-sulfur protein 6, mitochondrial OS=Arabidopsis thaliana GN=At3g03070 PE=3 SV=1	7e-36	gi|462414997|gb|EMJ19734.1| hypothetical protein PRUPE_ppa012674mg [Prunus persica]	8e-40	B9N114_POPTR/65-104 B9N114.1 PF10276.4;zf-CHCC;	1e-17
comp34226_c0_seq1	1327	188.923	143.358	-0.398177	sp|Q9FJZ9|PER72_ARATH Peroxidase 72 OS=Arabidopsis thaliana GN=PER72 PE=1 SV=1	2e-133	gi|482550128|gb|EOA14322.1| hypothetical protein CARUB_v10027498mg [Capsella rubella]	1e-134	B0ZC10_CASGL/46-294 B0ZC10.1 PF00141.18;peroxidase;	2e-112
comp28729_c0_seq1	903	82.8358	143.352	0.791237	sp|F6HDT7|MTND2_VITVI 1,2-dihydroxy-3-keto-5-methylthiopentene dioxygenase 2 OS=Vitis vinifera GN=VIT_05s0020g04080 PE=2 SV=1	6e-95	gi|255552053|ref|XP_002517071.1| acireductone dioxygenase, putative [Ricinus communis]_x0001_gi|223543706|gb|EEF45234.1| acireductone dioxygenase, putative [Ricinus communis]	5e-99	B9HKA4_POPTR/14-168 B9HKA4.1 PF03079.9;ARD;	8e-84
comp29637_c0_seq1	664	185.306	143.27	-0.37117	-	-	gi|224138804|ref|XP_002326694.1| predicted protein [Populus trichocarpa]_x0001_gi|222834016|gb|EEE72493.1| predicted protein [Populus trichocarpa]	2e-15	B9MTW2_POPTR/60-118 B9MTW2.1 PF04570.9;DUF581;	3e-16
comp29518_c1_seq2	933	166.61	143.066	-0.219802	sp|Q94AZ4|CML13_ARATH Probable calcium-binding protein CML13 OS=Arabidopsis thaliana GN=CML13 PE=2 SV=1	2e-65	gi|460411713|ref|XP_004251250.1| PREDICTED: probable calcium-binding protein CML13-like [Solanum lycopersicum]	1e-67	Q6L4B1_SOLDE/83-144 Q6L4B1.1 PF13499.1;EF-hand_7;	9e-27
comp34608_c0_seq1	3048	100.395	142.862	0.508934	sp|Q6NW58|SPAST_DANRE Spastin OS=Danio rerio GN=spast PE=2 SV=2	1e-61	gi|255545124|ref|XP_002513623.1| ATP binding protein, putative [Ricinus communis]_x0001_gi|223547531|gb|EEF49026.1| ATP binding protein, putative [Ricinus communis]	0	F4I5A3_ARATH/558-689 F4I5A3.1 PF00004.24;AAA;	2e-67
comp4912_c0_seq1	846	150.399	142.538	-0.0774469	sp|P93092|ACP1_CASGL Acyl carrier protein 1, chloroplastic OS=Casuarina glauca GN=ACP1 PE=2 SV=1	2e-29	gi|225451128|ref|XP_002269176.1| PREDICTED: acyl carrier protein 1, chloroplastic isoform 1 [Vitis vinifera]_x0001_gi|359487871|ref|XP_003633668.1| PREDICTED: acyl carrier protein 1, chloroplastic isoform 2 [Vitis vinifera]_x0001_gi|359487873|ref|XP_003633669.1| PREDICTED: acyl carrier protein 1, chloroplastic isoform 3 [Vitis vinifera]_x0001_gi|147814900|emb|CAN61533.1| hypothetical protein VITI…	1e-31	E6YBQ5_ARAHY/68-135 E6YBQ5.1 PF00550.20;PP-binding;	5e-20
comp21224_c0_seq1	715	123.325	142.502	0.208519	sp|Q04960|DNJH_CUCSA DnaJ protein homolog OS=Cucumis sativus GN=DNAJ1 PE=2 SV=1	7e-48	gi|224113389|ref|XP_002316479.1| predicted protein [Populus trichocarpa]_x0001_gi|118486965|gb|ABK95315.1| unknown [Populus trichocarpa]_x0001_gi|222865519|gb|EEF02650.1| predicted protein [Populus trichocarpa]	5e-50	-	-
comp30095_c0_seq1	1286	132.626	142.355	0.102137	sp|Q9LFN6|RH56_ARATH DEAD-box ATP-dependent RNA helicase 56 OS=Arabidopsis thaliana GN=RH56 PE=2 SV=2	3e-95	gi|460398990|ref|XP_004245029.1| PREDICTED: DEAD-box ATP-dependent RNA helicase 56-like [Solanum lycopersicum]	3e-95	I1KVD3_SOYBN/305-382 I1KVD3.1 PF00271.26;Helicase_C;	4e-37
comp28927_c0_seq1	432	174.574	142.277	-0.295135	sp|Q8LAA6|PIP15_ARATH Probable aquaporin PIP1-5 OS=Arabidopsis thaliana GN=PIP1-5 PE=2 SV=2	5e-25	gi|22762044|dbj|BAC11804.1| plasma membrane intrinsic protein [Lilium longiflorum]	7e-25	O23770_CRAPL/46-275 O23770.1 PF00230.15;MIP;	3e-19
comp16737_c0_seq1	223	164.12	142.259	-0.206234	sp|O22518|RSSA_SOYBN 40S ribosomal protein SA OS=Glycine max PE=1 SV=1	3e-37	gi|255578243|ref|XP_002529989.1| 40S ribosomal protein sa, putative [Ricinus communis]_x0001_gi|223530512|gb|EEF32394.1| 40S ribosomal protein sa, putative [Ricinus communis]	1e-36	-	-
comp34538_c0_seq1	1042	40.0657	142.199	1.82747	-	-	gi|470127394|ref|XP_004299654.1| PREDICTED: uncharacterized protein LOC101297541 [Fragaria vesca subsp. vesca]	1e-105	B9P856_POPTR/41-319 B9P856.1 PF04674.7;Phi_1;	5e-102
comp30884_c0_seq3	692	153.329	142.04	-0.110335	sp|A6MZM2|SUI1_ORYSI Protein translation factor SUI1 homolog OS=Oryza sativa subsp. indica GN=GOS2 PE=2 SV=1	4e-55	gi|218199747|gb|EEC82174.1| hypothetical protein OsI_26284 [Oryza sativa Indica Group]	2e-57	-	-
comp32357_c0_seq1	1112	232.063	142.036	-0.708257	sp|Q9SJ81|FLA7_ARATH Fasciclin-like arabinogalactan protein 7 OS=Arabidopsis thaliana GN=FLA7 PE=1 SV=1	9e-56	gi|462413413|gb|EMJ18462.1| hypothetical protein PRUPE_ppa010321mg [Prunus persica]	2e-64	F6HIB3_VITVI/55-188 F6HIB3.1 PF02469.17;Fasciclin;	1e-50
comp21184_c0_seq1	705	157.967	141.972	-0.154021	-	-	gi|462408149|gb|EMJ13483.1| hypothetical protein PRUPE_ppa013849mg [Prunus persica]	2e-48	G7IPB4_MEDTR/9-90 G7IPB4.1 PF10785.4;NADH-u_ox-rdase;	1e-39
comp34441_c0_seq1	927	16.3164	141.823	3.1197	sp|Q9LYV6|GEML5_ARATH GEM-like protein 5 OS=Arabidopsis thaliana GN=At5g13200 PE=1 SV=1	2e-87	gi|508707779|gb|EOX99675.1| GRAM domain family protein [Theobroma cacao]	9e-94	F2YRD3_GOSBA/108-185 F2YRD3.1 PF02893.15;GRAM;	1e-30
comp33990_c0_seq1	1623	155.745	141.697	-0.136381	sp|Q8RXN3|PPT1_ARATH Phosphoenolpyruvate/phosphate translocator 1, chloroplastic OS=Arabidopsis thaliana GN=PPT1 PE=1 SV=1	9e-134	gi|9295275|gb|AAF86907.1|AF223359_1 phosphoenolpyruvate/phosphate translocator precursor [Mesembryanthemum crystallinum]	7e-136	Q9MSB5_MESCR/121-248 Q9MSB5.1 PF00892.15;EamA;	1e-58
comp29239_c0_seq1	1065	165.606	141.488	-0.227079	sp|Q7SXW4|EMC3_DANRE ER membrane protein complex subunit 3 OS=Danio rerio GN=emc3 PE=2 SV=1	2e-50	gi|15235414|ref|NP_192996.1| uncharacterized protein [Arabidopsis thaliana]_x0001_gi|5823570|emb|CAB53752.1| putative protein [Arabidopsis thaliana]_x0001_gi|7267961|emb|CAB78302.1| putative protein [Arabidopsis thaliana]_x0001_gi|21592847|gb|AAM64797.1| unknown [Arabidopsis thaliana]_x0001_gi|27311749|gb|AAO00840.1| putative protein [Arabidopsis thaliana]_x0001_gi|32189305|gb|AAP75807.1| At4g125…	2e-125	-	-
comp32276_c0_seq2	721	157.764	141.481	-0.157158	sp|Q9C681|H2A1_ARATH Probable histone H2A.1 OS=Arabidopsis thaliana GN=At1g51060 PE=1 SV=1	8e-46	gi|460405812|ref|XP_004248368.1| PREDICTED: probable histone H2A.1-like [Solanum lycopersicum]	3e-46	I0YL45_9CHLO/16-89 I0YL45.1 PF00125.19;Histone;	2e-19
comp23190_c0_seq1	958	158.628	141.472	-0.165136	sp|Q9M2Z4|MSBP2_ARATH Membrane steroid-binding protein 2 OS=Arabidopsis thaliana GN=MSBP2 PE=1 SV=1	1e-64	gi|255539487|ref|XP_002510808.1| steroid binding protein, putative [Ricinus communis]_x0001_gi|223549923|gb|EEF51410.1| steroid binding protein, putative [Ricinus communis]	8e-72	-	-
comp32352_c0_seq1	601	214.323	141.324	-0.600777	sp|P68428|H32_WHEAT Histone H3.2 OS=Triticum aestivum PE=1 SV=2	3e-70	gi|514806255|ref|XP_004977985.1| PREDICTED: histone H3-like centromeric protein CSE4-like [Setaria italica]	5e-70	D3B633_POLPA/57-131 D3B633.1 PF00125.19;Histone;	6e-34
comp25515_c0_seq1	659	148.622	141.026	-0.0756879	sp|P53665|ACPM1_ARATH Acyl carrier protein 1, mitochondrial OS=Arabidopsis thaliana GN=MTACP1 PE=2 SV=1	4e-40	gi|502106189|ref|XP_004492884.1| PREDICTED: acyl carrier protein 1, mitochondrial-like [Cicer arietinum]	3e-42	D7SM49_VITVI/47-117 D7SM49.1 PF00550.20;PP-binding;	4e-29
comp32138_c0_seq3	893	127.957	140.93	0.139312	-	-	gi|255542772|ref|XP_002512449.1| conserved hypothetical protein [Ricinus communis]_x0001_gi|223548410|gb|EEF49901.1| conserved hypothetical protein [Ricinus communis]	2e-41	B9RFD0_RICCO/7-121 B9RFD0.1 PF05564.7;Auxin_repressed;	6e-39
comp26124_c0_seq1	2200	115	140.893	0.292957	sp|Q9FJH6|AB1F_ARATH ABC transporter F family member 1 OS=Arabidopsis thaliana GN=ABCF1 PE=1 SV=1	0	gi|255565409|ref|XP_002523695.1| ATP-dependent transporter, putative [Ricinus communis]_x0001_gi|223536999|gb|EEF38635.1| ATP-dependent transporter, putative [Ricinus communis]	0	B9SCH6_RICCO/90-246 B9SCH6.1 PF00005.22;ABC_tran;	6e-68
comp25505_c0_seq1	1506	141.166	140.842	-0.003317	sp|Q54NQ0|PSD13_DICDI 26S proteasome non-ATPase regulatory subunit 13 OS=Dictyostelium discoideum GN=psmD13 PE=2 SV=1	1e-69	gi|225427065|ref|XP_002275168.1| PREDICTED: 26S proteasome non-ATPase regulatory subunit 13-like isoform 1 [Vitis vinifera]	7e-177	I1L530_SOYBN/206-314 I1L530.1 PF01399.22;PCI;	8e-52
comp33545_c0_seq1	1153	134.146	140.231	0.0640028	sp|O34598|GUAD_BACSU Guanine deaminase OS=Bacillus subtilis (strain 168) GN=guaD PE=1 SV=1	5e-25	gi|388498334|gb|AFK37233.1| unknown [Lotus japonicus]	4e-79	-	-
comp35468_c0_seq1	658	139.767	140.216	0.00462592	-	-	gi|508774195|gb|EOY21451.1| B-cell receptor-associated 31-like [Theobroma cacao]	3e-43	Q8LDS7_ARATH/1-129 Q8LDS7.1 PF05529.7;Bap31;	3e-37
comp22709_c0_seq1	337	179.433	140.124	-0.356738	sp|Q38825|IAA7_ARATH Auxin-responsive protein IAA7 OS=Arabidopsis thaliana GN=IAA7 PE=1 SV=1	1e-17	gi|225432894|ref|XP_002284143.1| PREDICTED: auxin-responsive protein IAA14-like isoform 3 [Vitis vinifera]	5e-21	F6HDY1_VITVI/17-235 F6HDY1.1 PF02309.11;AUX_IAA;	2e-20
comp29892_c0_seq1	756	130.967	140.091	0.0971616	sp|P61219|RPAB2_MOUSE DNA-directed RNA polymerases I, II, and III subunit RPABC2 OS=Mus musculus GN=Polr2f PE=2 SV=1	1e-30	gi|147794797|emb|CAN62586.1| hypothetical protein VITISV_000776 [Vitis vinifera]	1e-42	-	-
comp22287_c0_seq3	2027	129.257	139.948	0.114646	sp|O60155|YHY6_SCHPO Putative proline--tRNA ligase C19C7.06 OS=Schizosaccharomyces pombe (strain 972 / ATCC 24843) GN=SPBC19C7.06 PE=3 SV=1	6e-160	gi|470122051|ref|XP_004297064.1| PREDICTED: putative proline--tRNA ligase C19C7.06-like [Fragaria vesca subsp. vesca]	0	D7U2U2_VITVI/76-249 D7U2U2.1 PF00587.20;tRNA-synt_2b;	2e-95
comp32235_c0_seq1	969	149.524	139.893	-0.0960553	-	-	gi|508723434|gb|EOY15331.1| Localized to the inner membrane of the chloroplast [Theobroma cacao]	6e-37	-	-
comp29726_c0_seq3	607	190.968	139.775	-0.450226	-	-	gi|255553127|ref|XP_002517606.1| lactoylglutathione lyase, putative [Ricinus communis]_x0001_gi|223543238|gb|EEF44770.1| lactoylglutathione lyase, putative [Ricinus communis]	3e-41	I1KVC8_SOYBN/14-133 I1KVC8.1 PF00903.20;Glyoxalase;	1e-34
comp34505_c0_seq2	1937	73.8392	139.74	0.920285	sp|F4I7I0|ALAT1_ARATH Alanine aminotransferase 1, mitochondrial OS=Arabidopsis thaliana GN=ALAAT1 PE=1 SV=1	0	gi|470135926|ref|XP_004303756.1| PREDICTED: alanine aminotransferase 2, mitochondrial-like [Fragaria vesca subsp. vesca]	0	F6HXL0_VITVI/130-513 F6HXL0.1 PF00155.16;Aminotran_1_2;	0
comp23911_c0_seq1	1568	124.72	139.625	0.162867	sp|Q9LVA0|BAG7_ARATH BAG family molecular chaperone regulator 7 OS=Arabidopsis thaliana GN=BAG7 PE=1 SV=1	3e-69	gi|508775644|gb|EOY22900.1| BCL-2-associated athanogene 7, putative [Theobroma cacao]	7e-95	D5ABG1_PICSI/293-367 D5ABG1.1 PF02179.11;BAG;	1e-20
comp34125_c0_seq1	936	15.3118	139.612	3.18871	sp|Q9LYV6|GEML5_ARATH GEM-like protein 5 OS=Arabidopsis thaliana GN=At5g13200 PE=1 SV=1	4e-88	gi|508707779|gb|EOX99675.1| GRAM domain family protein [Theobroma cacao]	2e-94	F2YRD3_GOSBA/108-185 F2YRD3.1 PF02893.15;GRAM;	2e-31
comp31491_c0_seq9	587	122.159	139.536	0.191872	sp|Q8VYA5|RSZ33_ARATH Serine/arginine-rich splicing factor RS2Z33 OS=Arabidopsis thaliana GN=RS2Z33 PE=1 SV=1	5e-37	gi|460388200|ref|XP_004239757.1| PREDICTED: serine/arginine-rich splicing factor RS2Z32-like isoform 2 [Solanum lycopersicum]	3e-41	-	-
comp29842_c0_seq2	1312	141.612	139.464	-0.0220555	sp|Q9C5Z2|EIF3H_ARATH Eukaryotic translation initiation factor 3 subunit H OS=Arabidopsis thaliana GN=TIF3H1 PE=2 SV=2	4e-134	gi|460415249|ref|XP_004252972.1| PREDICTED: eukaryotic translation initiation factor 3 subunit H-like [Solanum lycopersicum]	4e-139	-	-
comp33243_c0_seq1	1764	177.236	139.449	-0.345936	sp|Q54XK2|SC61A_DICDI Protein transport protein Sec61 subunit alpha OS=Dictyostelium discoideum GN=sec61a PE=3 SV=1	0	gi|508780671|gb|EOY27927.1| SecY protein transport family protein [Theobroma cacao]	0	B8BEQ0_ORYSI/42-76 B8BEQ0.1 PF10559.4;Plug_translocon;	4e-14
comp29726_c0_seq2	715	177.411	139.358	-0.348301	-	-	gi|508779235|gb|EOY26491.1| Lactoylglutathione lyase / glyoxalase I family protein [Theobroma cacao]	3e-31	B9RV37_RICCO/19-133 B9RV37.1 PF12681.2;Glyoxalase_2;	4e-17
comp34704_c0_seq5	1600	88.1467	139.295	0.660168	sp|Q00624|ASOL_BRANA L-ascorbate oxidase homolog OS=Brassica napus GN=Bp10 PE=2 SV=1	9e-147	gi|307136311|gb|ADN34135.1| multicopper oxidase [Cucumis melo subsp. melo]	0	-	-
comp29994_c0_seq2	743	127.025	139.16	0.131639	sp|Q9SM41|SUI1_SPOST Protein translation factor SUI1 homolog OS=Sporobolus stapfianus PE=3 SV=1	4e-49	gi|462412575|gb|EMJ17624.1| hypothetical protein PRUPE_ppa022105mg, partial [Prunus persica]	2e-51	-	-
comp30375_c0_seq1	1112	150.509	139.134	-0.113374	sp|O24473|IF2B_WHEAT Eukaryotic translation initiation factor 2 subunit beta OS=Triticum aestivum PE=1 SV=1	1e-106	gi|379994533|gb|AFD22855.1| eukaryotic translation initiation factor 2A [Tamarix androssowii]	4e-115	B8ANY9_ORYSI/125-251 B8ANY9.1 PF01873.12;eIF-5_eIF-2B;	1e-66
comp31563_c0_seq2	787	127.228	139.126	0.12898	sp|Q39096|ERD15_ARATH Protein EARLY RESPONSIVE TO DEHYDRATION 15 OS=Arabidopsis thaliana GN=ERD15 PE=1 SV=1	1e-20	gi|225441339|ref|XP_002276510.1| PREDICTED: polyadenylate-binding protein-interacting protein 2 [Vitis vinifera]_x0001_gi|147782754|emb|CAN70573.1| hypothetical protein VITISV_027129 [Vitis vinifera]	1e-31	-	-
comp32817_c0_seq5	1723	76.6942	139.083	0.858757	sp|Q03194|PMA4_NICPL Plasma membrane ATPase 4 OS=Nicotiana plumbaginifolia GN=PMA4 PE=1 SV=1	0	gi|1621440|gb|AAB17186.1| plasma membrane H+-ATPase [Solanum lycopersicum]	0	Q287U6_CARAS/101-322 Q287U6.1 PF00122.15;E1-E2_ATPase;	3e-104
comp32251_c0_seq1	1842	124.674	139.064	0.157595	sp|O65390|APA1_ARATH Aspartic proteinase A1 OS=Arabidopsis thaliana GN=APA1 PE=1 SV=1	0	gi|122890420|emb|CAM12780.1| aspartic proteinase [Fagopyrum esculentum]	0	A2BCU9_FAGES/81-505 A2BCU9.1 PF00026.18;Asp;	0
comp34943_c0_seq1	1836	142.607	138.979	-0.0371834	sp|P31023|DLDH_PEA Dihydrolipoyl dehydrogenase, mitochondrial OS=Pisum sativum GN=LPD PE=1 SV=2	0	gi|10444388|gb|AAG17888.1| dihydrolipoamide dehydrogenase precursor [Solanum tuberosum]	0	Q9FEN7_SOLTU/42-357 Q9FEN7.1 PF07992.9;Pyr_redox_2;	3e-149
comp33585_c0_seq2	1829	164.111	138.968	-0.239913	sp|Q66PF4|CGT_FRAAN Cinnamate beta-D-glucosyltransferase OS=Fragaria ananassa GN=GT2 PE=1 SV=1	0	gi|110932098|gb|ABH03018.1| resveratrol/hydroxycinnamic acid O-glucosyltransferase [Vitis labrusca]	0	I1NFW9_SOYBN/103-444 I1NFW9.1 PF00201.13;UDPGT;	6e-124
comp31262_c0_seq1	1877	131.874	138.965	0.0755648	sp|Q2KJ25|PSD12_BOVIN 26S proteasome non-ATPase regulatory subunit 12 OS=Bos taurus GN=PSMD12 PE=2 SV=3	1e-97	gi|225438483|ref|XP_002278249.1| PREDICTED: 26S proteasome non-ATPase regulatory subunit 12-like [Vitis vinifera]	0	B9HG65_POPTR/290-400 B9HG65.1 PF01399.22;PCI;	3e-48
comp20038_c0_seq2	527	134.255	138.962	0.049718	-	-	-	-	-	-
comp21882_c0_seq2	480	203.371	138.959	-0.549455	-	-	-	-	-	-
comp28051_c0_seq2	716	134.325	138.923	0.0485523	sp|Q9FIJ2|NDUA2_ARATH NADH dehydrogenase [ubiquinone] 1 alpha subcomplex subunit 2 OS=Arabidopsis thaliana GN=At5g47890 PE=3 SV=1	1e-31	gi|225425350|ref|XP_002275228.1| PREDICTED: NADH dehydrogenase [ubiquinone] 1 alpha subcomplex subunit 2 isoform 1 [Vitis vinifera]_x0001_gi|359473851|ref|XP_003631368.1| PREDICTED: NADH dehydrogenase [ubiquinone] 1 alpha subcomplex subunit 2 isoform 2 [Vitis vinifera]_x0001_gi|296085568|emb|CBI29300.3| unnamed protein product [Vitis vinifera]	6e-35	-	-
comp33849_c0_seq2	1177	126.746	138.888	0.131982	sp|Q9LT08|PSDE_ARATH 26S proteasome non-ATPase regulatory subunit 14 OS=Arabidopsis thaliana GN=RPN11 PE=2 SV=1	1e-152	gi|449498698|ref|XP_004160609.1| PREDICTED: 26S proteasome non-ATPase regulatory subunit 14-like [Cucumis sativus]	9e-159	A9PHG3_POPTR/175-298 A9PHG3.1 PF13012.1;MitMem_reg;	3e-54
comp5505_c0_seq1	276	210.758	138.801	-0.602572	-	-	-	-	-	-
comp29655_c0_seq2	428	145.445	138.447	-0.0711316	-	-	-	-	-	-
comp27629_c0_seq2	1547	175.309	138.375	-0.341322	sp|Q945K7|IDH5_ARATH Isocitrate dehydrogenase [NAD] catalytic subunit 5, mitochondrial OS=Arabidopsis thaliana GN=IDH5 PE=1 SV=1	3e-176	gi|502132922|ref|XP_004501584.1| PREDICTED: isocitrate dehydrogenase [NAD] catalytic subunit 5, mitochondrial-like isoform X2 [Cicer arietinum]	0	-	-
comp27901_c0_seq1	1167	124.127	138.299	0.155975	sp|Q08480|KAD2_ORYSJ Adenylate kinase B OS=Oryza sativa subsp. japonica GN=ADK-B PE=1 SV=1	1e-125	gi|115485231|ref|NP_001067759.1| Os11g0312400 [Oryza sativa Japonica Group]_x0001_gi|585338|sp|Q08480.1|KAD2_ORYSJ RecName: Full=Adenylate kinase B; Short=AK B; AltName: Full=ATP-AMP transphosphorylase B; AltName: Full=ATP:AMP phosphotransferase; AltName: Full=Adenylate monophosphate kinase_x0001_gi|391879|dbj|BAA01181.1| adenylate kinase-b [Oryza sativa]_x0001_gi|62734015|gb|AAX96124.1| adenylat…	6e-125	B9RMJ0_RICCO/33-219 B9RMJ0.1 PF00406.17;ADK;	6e-98
comp33640_c0_seq2	1046	311.729	138.28	-1.1727	sp|Q9XF58|PIP25_MAIZE Aquaporin PIP2-5 OS=Zea mays GN=PIP2-5 PE=1 SV=1	6e-129	gi|470110625|ref|XP_004291577.1| PREDICTED: aquaporin PIP2-2-like [Fragaria vesca subsp. vesca]	4e-133	A4UR73_9ROSA/31-262 A4UR73.2 PF00230.15;MIP;	8e-120
comp31439_c0_seq1	1533	130.8	138.129	0.0786553	sp|Q54KZ8|EIF3M_DICDI Eukaryotic translation initiation factor 3 subunit M OS=Dictyostelium discoideum GN=eif3m PE=1 SV=1	6e-57	gi|462411614|gb|EMJ16663.1| hypothetical protein PRUPE_ppa006461mg [Prunus persica]	2e-172	B9IK92_POPTR/259-361 B9IK92.1 PF01399.22;PCI;	7e-38
comp29473_c0_seq1	1076	124.03	138.124	0.155278	sp|Q54GN8|NSA2_DICDI Ribosome biogenesis protein NSA2 homolog OS=Dictyostelium discoideum GN=nsa2 PE=3 SV=1	1e-111	gi|225439438|ref|XP_002266163.1| PREDICTED: ribosome biogenesis protein NSA2 homolog [Vitis vinifera]	8e-140	-	-
comp32517_c0_seq1	715	172.722	138.026	-0.323515	sp|Q9C681|H2A1_ARATH Probable histone H2A.1 OS=Arabidopsis thaliana GN=At1g51060 PE=1 SV=1	2e-43	gi|288187167|gb|ADC42106.1| H2A [Cloning vector pENTR/Zeo-H2A]	4e-44	I0YL45_9CHLO/16-89 I0YL45.1 PF00125.19;Histone;	2e-19
comp30938_c0_seq1	951	155.232	138.022	-0.169532	sp|P0DH92|VATL1_ARATH V-type proton ATPase 16 kDa proteolipid subunit c1 OS=Arabidopsis thaliana GN=VHA-C1 PE=2 SV=1	1e-56	gi|482553284|gb|EOA17477.1| hypothetical protein CARUB_v10005804mg, partial [Capsella rubella]	4e-56	A9PBF9_POPTR/14-79 A9PBF9.1 PF00137.16;ATP-synt_C;	5e-23
comp32423_c0_seq1	786	158.995	137.974	-0.204584	sp|P43280|METK1_SOLLC S-adenosylmethionine synthase 1 OS=Solanum lycopersicum GN=SAM1 PE=2 SV=1	6e-125	gi|350534978|ref|NP_001234425.1| S-adenosylmethionine synthase 1 [Solanum lycopersicum]_x0001_gi|1170936|sp|P43280.1|METK1_SOLLC RecName: Full=S-adenosylmethionine synthase 1; Short=AdoMet synthase 1; AltName: Full=Methionine adenosyltransferase 1; Short=MAT 1_x0001_gi|429104|emb|CAA80865.1| S-adenosyl-L-methionine synthetase [Solanum lycopersicum]	4e-124	-	-
comp23146_c0_seq1	875	147.413	137.92	-0.0960357	sp|Q38867|CP19C_ARATH Peptidyl-prolyl cis-trans isomerase CYP19-3 OS=Arabidopsis thaliana GN=CYP19-3 PE=2 SV=2	6e-72	gi|359488033|ref|XP_003633689.1| PREDICTED: peptidyl-prolyl cis-trans isomerase CYP19-3-like [Vitis vinifera]	1e-79	B5LWR0_ZIZJJ/7-170 B5LWR0.1 PF00160.16;Pro_isomerase;	2e-71
comp33192_c0_seq1	682	169.255	137.763	-0.297007	-	-	-	-	-	-
comp32395_c0_seq2	1540	127.723	137.655	0.108039	sp|P55034|PSMD4_ARATH 26S proteasome non-ATPase regulatory subunit 4 OS=Arabidopsis thaliana GN=MBP1 PE=1 SV=1	4e-101	gi|225431100|ref|XP_002264558.1| PREDICTED: 26S proteasome non-ATPase regulatory subunit 4 [Vitis vinifera]_x0001_gi|297734994|emb|CBI17356.3| unnamed protein product [Vitis vinifera]	5e-124	I1LI24_SOYBN/5-350 I1LI24.1 PF13519.1;VWA_2;	1e-97
comp34396_c0_seq12	1024	92.6893	137.441	0.568342	sp|Q38857|XTH22_ARATH Xyloglucan endotransglucosylase/hydrolase protein 22 OS=Arabidopsis thaliana GN=XTH22 PE=1 SV=1	7e-108	gi|225446121|ref|XP_002270416.1| PREDICTED: probable xyloglucan endotransglucosylase/hydrolase protein 23 [Vitis vinifera]	1e-110	Q4LET4_9LILI/41-222 Q4LET4.1 PF00722.16;Glyco_hydro_16;	6e-86
comp28896_c0_seq1	669	122.63	137.297	0.162991	sp|P43295|A494_ARATH Probable cysteine proteinase A494 OS=Arabidopsis thaliana GN=At2g21430 PE=2 SV=2	3e-75	gi|255543801|ref|XP_002512963.1| cysteine protease, putative [Ricinus communis]_x0001_gi|223547974|gb|EEF49466.1| cysteine protease, putative [Ricinus communis]	2e-80	A9PIP9_9ROSI/1-150 A9PIP9.1 PF00112.18;Peptidase_C1;	9e-77
comp27375_c0_seq2	764	157.638	137.135	-0.201018	sp|Q9LIS2|RBG4_ARATH Glycine-rich RNA-binding protein 4, mitochondrial OS=Arabidopsis thaliana GN=RBG4 PE=2 SV=1	5e-43	gi|482567405|gb|EOA31594.1| hypothetical protein CARUB_v10014791mg, partial [Capsella rubella]	4e-43	-	-
comp28061_c0_seq1	490	151.432	136.96	-0.144914	sp|Q3ECI7|TOM72_ARATH Mitochondrial import receptor subunit TOM7-2 OS=Arabidopsis thaliana GN=TOM7-2 PE=2 SV=1	6e-18	gi|482554064|gb|EOA18257.1| hypothetical protein CARUB_v10006750mg [Capsella rubella]	4e-18	TOM7A_ARATH/33-72 Q9ASY8.1 PF08038.7;Tom7;	6e-15
comp30938_c0_seq7	990	147.465	136.859	-0.107683	sp|P59228|VATL2_ARATH V-type proton ATPase 16 kDa proteolipid subunit c2 OS=Arabidopsis thaliana GN=VHA-C2 PE=2 SV=1	6e-56	gi|116109058|gb|ABJ74162.1| H+-ATPase proteolipid [Acanthus ebracteatus]	1e-55	A9PBF9_POPTR/14-79 A9PBF9.1 PF00137.16;ATP-synt_C;	5e-23
comp33011_c0_seq2	770	147.64	136.857	-0.109416	sp|P43280|METK1_SOLLC S-adenosylmethionine synthase 1 OS=Solanum lycopersicum GN=SAM1 PE=2 SV=1	6e-125	gi|350534978|ref|NP_001234425.1| S-adenosylmethionine synthase 1 [Solanum lycopersicum]_x0001_gi|1170936|sp|P43280.1|METK1_SOLLC RecName: Full=S-adenosylmethionine synthase 1; Short=AdoMet synthase 1; AltName: Full=Methionine adenosyltransferase 1; Short=MAT 1_x0001_gi|429104|emb|CAA80865.1| S-adenosyl-L-methionine synthetase [Solanum lycopersicum]	4e-124	-	-
comp30938_c0_seq4	970	146.181	136.804	-0.0956472	sp|P0DH92|VATL1_ARATH V-type proton ATPase 16 kDa proteolipid subunit c1 OS=Arabidopsis thaliana GN=VHA-C1 PE=2 SV=1	1e-56	gi|225458083|ref|XP_002279080.1| PREDICTED: V-type proton ATPase 16 kDa proteolipid subunit c1/c3/c5 [Vitis vinifera]_x0001_gi|147765496|emb|CAN78114.1| hypothetical protein VITISV_027417 [Vitis vinifera]_x0001_gi|302142600|emb|CBI19803.3| unnamed protein product [Vitis vinifera]	2e-56	A9PBF9_POPTR/14-79 A9PBF9.1 PF00137.16;ATP-synt_C;	5e-23
comp24008_c0_seq1	347	148.547	136.734	-0.119551	-	-	-	-	-	-
comp31916_c0_seq3	1975	136.523	136.67	0.00155137	sp|Q42806|KPYC_SOYBN Pyruvate kinase, cytosolic isozyme OS=Glycine max PE=1 SV=1	4e-103	gi|449451092|ref|XP_004143296.1| PREDICTED: pyruvate kinase, cytosolic isozyme-like [Cucumis sativus]	0	A9P7U5_POPTR/28-380 A9P7U5.1 PF00224.16;PK;	2e-165
comp34181_c0_seq1	286	180.514	136.63	-0.401837	sp|Q71T45|H32_EUPES Histone H3.2 OS=Euphorbia esula GN=H3 PE=2 SV=3	2e-32	gi|402856031|ref|XP_003892606.1| PREDICTED: uncharacterized protein LOC101005889 [Papio anubis]	1e-32	-	-
comp27629_c0_seq1	1569	171.509	136.628	-0.328031	sp|Q945K7|IDH5_ARATH Isocitrate dehydrogenase [NAD] catalytic subunit 5, mitochondrial OS=Arabidopsis thaliana GN=IDH5 PE=1 SV=1	3e-176	gi|502132922|ref|XP_004501584.1| PREDICTED: isocitrate dehydrogenase [NAD] catalytic subunit 5, mitochondrial-like isoform X2 [Cicer arietinum]	0	-	-
comp24089_c0_seq1	701	145.493	136.614	-0.0908496	sp|Q9SKC9|NDUB7_ARATH NADH dehydrogenase [ubiquinone] 1 beta subcomplex subunit 7 OS=Arabidopsis thaliana GN=At2g02050 PE=3 SV=1	3e-36	gi|502121056|ref|XP_004497173.1| PREDICTED: NADH dehydrogenase [ubiquinone] 1 beta subcomplex subunit 7-like [Cicer arietinum]	1e-41	C6SZG1_SOYBN/9-74 C6SZG1.1 PF05676.8;NDUF_B7;	9e-32
comp33496_c0_seq1	1500	150.886	136.583	-0.143679	sp|Q9ZU52|ALFC3_ARATH Probable fructose-bisphosphate aldolase 3, chloroplastic OS=Arabidopsis thaliana GN=FBA3 PE=1 SV=1	6e-172	gi|432139327|gb|AGB05601.1| fructose-bisphosphate aldolase 4 [Camellia oleifera]	2e-178	D7LR03_ARALL/44-388 D7LR03.1 PF00274.14;Glycolytic;	5e-168
comp26057_c0_seq4	1802	174.379	136.486	-0.353473	sp|Q9SQT8|DHQSD_ARATH Bifunctional 3-dehydroquinate dehydratase/shikimate dehydrogenase, chloroplastic OS=Arabidopsis thaliana GN=EMB3004 PE=1 SV=1	2e-153	gi|147837950|emb|CAN60561.1| hypothetical protein VITISV_034024 [Vitis vinifera]	0	-	-
comp33781_c0_seq1	1200	124.303	136.017	0.129919	sp|Q9LT08|PSDE_ARATH 26S proteasome non-ATPase regulatory subunit 14 OS=Arabidopsis thaliana GN=RPN11 PE=2 SV=1	1e-152	gi|449498698|ref|XP_004160609.1| PREDICTED: 26S proteasome non-ATPase regulatory subunit 14-like [Cucumis sativus]	9e-159	A9PHG3_POPTR/175-298 A9PHG3.1 PF13012.1;MitMem_reg;	3e-54
comp32969_c0_seq2	1101	26.799	135.888	2.34217	sp|Q9FM19|HIR1_ARATH Hypersensitive-induced response protein 1 OS=Arabidopsis thaliana GN=HIR1 PE=1 SV=1	8e-139	gi|151347473|gb|ABS01349.1| hypersensitive-induced response protein [Carica papaya]	5e-142	B9IJT3_POPTR/8-182 B9IJT3.1 PF01145.20;Band_7;	5e-83
comp34162_c0_seq1	1330	146.697	135.846	-0.110863	sp|Q96453|1433D_SOYBN 14-3-3-like protein D OS=Glycine max GN=GF14D PE=1 SV=1	2e-119	gi|2822483|gb|AAC15418.1| 14-3-3 protein homolog [Maackia amurensis]	1e-120	C6TM63_SOYBN/7-242 C6TM63.1 PF00244.15;14-3-3;	2e-111
comp22870_c0_seq2	1498	127.391	135.468	0.0886893	sp|Q84L30|RD23D_ARATH Putative DNA repair protein RAD23-4 OS=Arabidopsis thaliana GN=RAD23-4 PE=2 SV=2	2e-120	gi|462411665|gb|EMJ16714.1| hypothetical protein PRUPE_ppa007020mg [Prunus persica]	2e-136	B9SSZ6_RICCO/6-78 B9SSZ6.1 PF00240.18;ubiquitin;	3e-28
comp23070_c0_seq1	591	150.214	135.459	-0.149158	-	-	gi|460415106|ref|XP_004252901.1| PREDICTED: heat shock factor-binding protein 1-like [Solanum lycopersicum]	1e-30	-	-
comp34653_c0_seq5	3217	176.892	135.238	-0.387371	sp|Q03194|PMA4_NICPL Plasma membrane ATPase 4 OS=Nicotiana plumbaginifolia GN=PMA4 PE=1 SV=1	0	gi|147800127|emb|CAN64375.1| hypothetical protein VITISV_014422 [Vitis vinifera]	0	A5ALY9_VITVI/106-339 A5ALY9.1 PF00122.15;E1-E2_ATPase;	1e-99
comp29265_c0_seq13	884	123.636	135.124	0.128187	sp|Q13442|HAP28_HUMAN 28 kDa heat- and acid-stable phosphoprotein OS=Homo sapiens GN=PDAP1 PE=1 SV=1	1e-13	gi|225443558|ref|XP_002277729.1| PREDICTED: 28 kDa heat- and acid-stable phosphoprotein isoform 1 [Vitis vinifera]_x0001_gi|297740450|emb|CBI30632.3| unnamed protein product [Vitis vinifera]	2e-38	A9RZ69_PHYPA/76-156 A9RZ69.1 PF10252.4;PP28;	1e-19
comp35073_c0_seq1	444	139.656	135.037	-0.0485273	sp|P49200|RS201_ARATH 40S ribosomal protein S20-1 OS=Arabidopsis thaliana GN=RPS20A PE=2 SV=2	6e-29	gi|460368374|ref|XP_004230042.1| PREDICTED: 40S ribosomal protein S20-1-like [Solanum lycopersicum]	9e-29	-	-
comp34505_c0_seq5	1986	83.9062	134.987	0.685973	sp|F4I7I0|ALAT1_ARATH Alanine aminotransferase 1, mitochondrial OS=Arabidopsis thaliana GN=ALAAT1 PE=1 SV=1	0	gi|470135926|ref|XP_004303756.1| PREDICTED: alanine aminotransferase 2, mitochondrial-like [Fragaria vesca subsp. vesca]	0	F6HXL0_VITVI/130-513 F6HXL0.1 PF00155.16;Aminotran_1_2;	0
comp28991_c0_seq3	1367	102.733	134.897	0.392967	sp|P43296|RD19A_ARATH Cysteine proteinase RD19a OS=Arabidopsis thaliana GN=RD19A PE=2 SV=1	6e-165	gi|255543801|ref|XP_002512963.1| cysteine protease, putative [Ricinus communis]_x0001_gi|223547974|gb|EEF49466.1| cysteine protease, putative [Ricinus communis]	1e-166	Q9M7D5_IPOBA/133-358 Q9M7D5.1 PF00112.18;Peptidase_C1;	2e-119
comp27020_c0_seq2	455	175.822	134.737	-0.383974	-	-	-	-	-	-
comp29625_c0_seq1	2030	160.314	134.713	-0.251016	sp|Q9LD90|CBF5_ARATH H/ACA ribonucleoprotein complex subunit 4 OS=Arabidopsis thaliana GN=CBF5 PE=1 SV=1	0	gi|356525850|ref|XP_003531534.1| PREDICTED: H/ACA ribonucleoprotein complex subunit 4-like [Glycine max]	0	B9H9F7_POPTR/109-225 B9H9F7.1 PF01509.13;TruB_N;	2e-59
comp28705_c0_seq1	572	143.341	134.618	-0.0905739	-	-	-	-	-	-
comp34679_c0_seq2	1356	64.5377	134.548	1.05991	sp|Q6ZLP5|CIPKN_ORYSJ CBL-interacting protein kinase 23 OS=Oryza sativa subsp. japonica GN=CIPK23 PE=2 SV=1	2e-144	gi|116265966|gb|ABJ91231.1| CBL-interacting protein kinase 25 [Populus trichocarpa]	2e-150	B9IMQ8_POPTR/13-268 B9IMQ8.1 PF00069.20;Pkinase;	3e-131
comp25313_c0_seq2	1248	118.238	134.505	0.185963	sp|Q9FGK3|MO25N_ARATH Putative MO25-like protein At5g47540 OS=Arabidopsis thaliana GN=At5g47540 PE=2 SV=1	1e-137	gi|225469268|ref|XP_002267661.1| PREDICTED: putative MO25-like protein At5g47540 [Vitis vinifera]_x0001_gi|302141642|emb|CBI18773.3| unnamed protein product [Vitis vinifera]	1e-138	E0CNN9_VITVI/1-336 E0CNN9.1 PF08569.6;Mo25;	2e-138
comp33138_c0_seq1	1945	140.46	134.209	-0.065682	sp|P50433|GLYM_SOLTU Serine hydroxymethyltransferase, mitochondrial OS=Solanum tuberosum PE=2 SV=1	0	gi|508723635|gb|EOY15532.1| Serine hydroxymethyltransferase 2 isoform 1 [Theobroma cacao]_x0001_gi|508723637|gb|EOY15534.1| Serine hydroxymethyltransferase 2 isoform 1 [Theobroma cacao]_x0001_gi|508723638|gb|EOY15535.1| Serine hydroxymethyltransferase 2 isoform 1 [Theobroma cacao]_x0001_gi|508723639|gb|EOY15536.1| Serine hydroxymethyltransferase 2 isoform 1 [Theobroma cacao]_x0001_gi|508723640|gb…	0	-	-
comp28141_c0_seq3	693	137.148	134.203	-0.0313185	sp|P35135|UBC4_SOLLC Ubiquitin-conjugating enzyme E2-17 kDa OS=Solanum lycopersicum PE=2 SV=1	6e-83	gi|462414991|gb|EMJ19728.1| hypothetical protein PRUPE_ppa012628mg [Prunus persica]	2e-85	A9U4R7_PHYPA/5-142 A9U4R7.1 PF00179.21;UQ_con;	8e-76
comp30134_c0_seq1	507	137.538	134.089	-0.0366433	sp|P38385|SC61G_ORYSJ Protein transport protein Sec61 subunit gamma OS=Oryza sativa subsp. japonica GN=Os02g0178400 PE=3 SV=1	1e-22	gi|514709114|ref|XP_004951707.1| PREDICTED: protein transport protein Sec61 subunit gamma-like isoform X1 [Setaria italica]_x0001_gi|514709118|ref|XP_004951708.1| PREDICTED: protein transport protein Sec61 subunit gamma-like isoform X2 [Setaria italica]_x0001_gi|514709122|ref|XP_004951709.1| PREDICTED: protein transport protein Sec61 subunit gamma-like isoform X3 [Setaria italica]	2e-23	-	-
comp33183_c0_seq19	559	71.2658	134.082	0.911837	sp|Q38857|XTH22_ARATH Xyloglucan endotransglucosylase/hydrolase protein 22 OS=Arabidopsis thaliana GN=XTH22 PE=1 SV=1	4e-45	gi|482549622|gb|EOA13816.1| hypothetical protein CARUB_v10026914mg [Capsella rubella]	2e-45	B9N8U7_POPTR/22-203 B9N8U7.1 PF00722.16;Glyco_hydro_16;	1e-20
comp32530_c0_seq1	967	181.384	133.905	-0.437835	sp|Q8S932|ACCO_DIOKA 1-aminocyclopropane-1-carboxylate oxidase OS=Diospyros kaki GN=DK-ACO1 PE=2 SV=1	2e-93	gi|37719660|gb|AAP41850.1| 1-aminocyclopropane-1-carboxylate oxidase [Hevea brasiliensis]_x0001_gi|148353857|emb|CAN85570.1| ACC oxidase 2 [Hevea brasiliensis]	2e-95	Q39960_HELAN/124-224 Q39960.1 PF03171.15;2OG-FeII_Oxy;	3e-51
comp31179_c0_seq1	814	126.788	133.797	0.0776272	sp|O80800|ACPM2_ARATH Acyl carrier protein 2, mitochondrial OS=Arabidopsis thaliana GN=MTACP2 PE=1 SV=1	1e-45	gi|255547518|ref|XP_002514816.1| acyl carrier protein, putative [Ricinus communis]_x0001_gi|223545867|gb|EEF47370.1| acyl carrier protein, putative [Ricinus communis]	1e-49	C8CK37_9ROSI/56-123 C8CK37.1 PF00550.20;PP-binding;	6e-31
comp34957_c0_seq2	900	116.04	133.751	0.204923	-	-	gi|255577566|ref|XP_002529661.1| Structural maintenance of chromosome, putative [Ricinus communis]_x0001_gi|223530887|gb|EEF32748.1| Structural maintenance of chromosome, putative [Ricinus communis]	1e-14	-	-
comp25453_c0_seq1	580	177.493	133.742	-0.408313	sp|P50883|RL121_ARATH 60S ribosomal protein L12-1 OS=Arabidopsis thaliana GN=RPL12A PE=2 SV=2	3e-71	gi|502145353|ref|XP_004505994.1| PREDICTED: 60S ribosomal protein L12-3-like [Cicer arietinum]	3e-73	-	-
comp29324_c0_seq4	335	159.186	133.698	-0.251739	sp|P49200|RS201_ARATH 40S ribosomal protein S20-1 OS=Arabidopsis thaliana GN=RPS20A PE=2 SV=2	2e-32	gi|449451803|ref|XP_004143650.1| PREDICTED: 40S ribosomal protein S20-2-like [Cucumis sativus]_x0001_gi|449488600|ref|XP_004158106.1| PREDICTED: 40S ribosomal protein S20-2-like [Cucumis sativus]	1e-33	-	-
comp26414_c0_seq2	526	248.854	133.695	-0.896351	sp|Q9SUI0|RC24_ARATH UPF0057 membrane protein At4g30660 OS=Arabidopsis thaliana GN=At4g30660 PE=2 SV=1	3e-21	gi|118484931|gb|ABK94331.1| unknown [Populus trichocarpa]	2e-24	B9STT9_RICCO/6-57 B9STT9.1 PF01679.12;Pmp3;	8e-21
comp20726_c0_seq1	672	148.928	133.654	-0.156114	-	-	gi|225461330|ref|XP_002284579.1| PREDICTED: uncharacterized protein LOC100252136 [Vitis vinifera]_x0001_gi|302143071|emb|CBI20366.3| unnamed protein product [Vitis vinifera]	9e-41	-	-
comp34979_c0_seq2	2004	147.808	133.57	-0.146126	sp|Q9MAB3|NOP5B_ARATH Probable nucleolar protein 5-2 OS=Arabidopsis thaliana GN=NOP5-2 PE=2 SV=1	0	gi|99646745|emb|CAK22424.1| matrix attachment region binding protein [Beta vulgaris]	0	G7KC30_MEDTR/251-399 G7KC30.1 PF01798.13;Nop;	6e-67
comp34048_c0_seq7	1294	148.087	133.555	-0.149011	sp|Q9SKU1|CLC1_ARATH Clathrin light chain 1 OS=Arabidopsis thaliana GN=At2g20760 PE=2 SV=1	6e-56	gi|359496589|ref|XP_003635272.1| PREDICTED: clathrin light chain 1-like [Vitis vinifera]	1e-78	A5BXH1_VITVI/25-283 A5BXH1.1 PF01086.12;Clathrin_lg_ch;	5e-74
comp25268_c0_seq3	1517	136.844	133.344	-0.037379	sp|Q42671|G3PC_CRAPL Glyceraldehyde-3-phosphate dehydrogenase, cytosolic OS=Craterostigma plantagineum GN=GAPC PE=2 SV=1	1e-125	gi|118487867|gb|ABK95756.1| unknown [Populus trichocarpa]	2e-172	G3MGB9_9ACAR/246-403 G3MGB9.1 PF02800.15;Gp_dh_C;	9e-70
comp31180_c0_seq1	606	79.688	133.197	0.741131	sp|Q8GT20|BEBT_TOBAC Benzyl alcohol O-benzoyltransferase OS=Nicotiana tabacum GN=HSR201 PE=1 SV=1	2e-42	gi|133874202|dbj|BAF49304.1| putative acyltransferase [Clitoria ternatea]	3e-43	A4F1S1_CLITE/12-443 A4F1S1.1 PF02458.10;Transferase;	1e-43
comp31361_c0_seq1	1973	140.33	133.108	-0.0762216	sp|O00567|NOP56_HUMAN Nucleolar protein 56 OS=Homo sapiens GN=NOP56 PE=1 SV=4	1e-146	gi|297734387|emb|CBI15634.3| unnamed protein product [Vitis vinifera]	0	B9IF81_POPTR/266-414 B9IF81.1 PF01798.13;Nop;	2e-74
[truncated: 33,112 more rows]
