# Supplementary material for: Transcriptome Analysis of Al-Induced Genes in Buckwheat (Fagopyrum esculentum Moench) Root Apex: New Insight into Al Toxicity and Resistance Mechanisms in an Al Accumulating Species
Source: Front Plant Sci. 2017 Jun 28;8:1141. doi: 10.3389/fpls.2017.01141 (PMC5487443; doi:10.3389/fpls.2017.01141)
Supplement: Supplementary file 3 [file Table_3.xlsx]

## Sheet: Up-regulted genes
Supplemental Table S3. DEGs up-regulated in Al-treated buckwheat root tips
gene	Length	CK2_rpkm	AL3_rpkm	log2fold_change	TAIR ID	Annotation	GO biological processes
Signal transduction
comp24102_c0_seq2	1075	58.8563	148.376	1.33399	AT1G26480	GENERAL REGULATORY FACTOR 12	Signal transduction
comp21197_c0_seq1	626	6.90708	21.2086	1.6185	AT3G11080	RECEPTOR LIKE PROTEIN 35	Signal transduction
comp16409_c0_seq1	581	5.49095	12.0857	1.13817	AT1G15740	Leucine-rich repeat family protein	Signal transduction
comp32325_c0_seq1	572	5.01112	10.7963	1.10733	AT1G15740	Leucine-rich repeat family protein	Signal transduction
comp31900_c0_seq2	2564	11.7098	24.4309	1.06099	AT4G24100	Protein kinase superfamily protein	Signal transduction: phosphorylation
comp34057_c0_seq1	2054	77.1547	200.764	1.37967	AT1G30270	CBL-INTERACTING PROTEIN KINASE 23	Signal transduction: phosphorylation
comp3307_c0_seq1	301	4.9497	22.6692	2.19532	AT1G30270	CBL-INTERACTING PROTEIN KINASE 23	Signal transduction: phosphorylation
comp34679_c0_seq2	1356	64.5377	134.548	1.05991	AT1G30270	CBL-INTERACTING PROTEIN KINASE 23	Signal transduction: phosphorylation
comp13106_c0_seq1	2010	8.62881	18.3224	1.08637	AT4G35780	SERINE/THREONINE/TYROSINE KINASE 17	Signal transduction: phosphorylation
comp27399_c0_seq1	1820	8.95126	22.5021	1.3299	AT4G35230	BRASSINOSTEROID-SIGNALING KINASE 1	Signal transduction: phosphorylation
comp32533_c0_seq6	1716	13.967	35.1476	1.33141	AT3G24550	PROLINE-RICH EXTENSIN-LIKE RECEPTOR KINASE 1	Signal transduction: phosphorylation
comp30852_c0_seq1	1247	8.72691	26.2459	1.58855	AT1G35710	Protein kinase family protein with leucine-rich repeat domain	Signal transduction: phosphorylation
comp61855_c0_seq1	1158	1.63619	15.8388	3.27504	AT4G23160	CYSTEINE-RICH RLK (RECEPTOR-LIKE PROTEIN KINASE) 8	Signal transduction: phosphorylation
comp61919_c0_seq1	742	1.70235	14.4356	3.08403	AT4G23160	CYSTEINE-RICH RLK (RECEPTOR-LIKE PROTEIN KINASE) 8	Signal transduction: phosphorylation
comp18885_c0_seq1	391	5.3014	13.1561	1.31128	AT4G23160	CYSTEINE-RICH RLK (RECEPTOR-LIKE PROTEIN KINASE) 8	Signal transduction: phosphorylation
comp14333_c0_seq2	322	4.17426	12.156	1.54207	AT4G23160	CYSTEINE-RICH RLK (RECEPTOR-LIKE PROTEIN KINASE) 8	Signal transduction: phosphorylation
comp12436_c0_seq1	1124	4.84095	11.659	1.26808	AT1G07910	ARABIDOPSIS THALIANA RNA LIGASE	Signal transduction: phosphorylation
comp30708_c0_seq1	847	12.485	26.1352	1.0658	AT5G41990	WNK8	Signal transduction: phosphorylation
comp71759_c0_seq1	698	1.04403	11.746	3.49193	AT1G79620	Leucine-rich repeat protein kinase family protein	Signal transduction: phosphorylation
comp73149_c0_seq1	597	1.41054	10.765	2.93203	AT1G79620	Leucine-rich repeat protein kinase family protein	Signal transduction: phosphorylation
comp91428_c0_seq1	527	1.47499	10.7396	2.86416	AT5G49760	Leucine-rich repeat protein kinase family protein	Signal transduction: phosphorylation
comp21704_c0_seq1	518	1.71945	13.0705	2.9263	AT5G49760	Leucine-rich repeat protein kinase family protein	Signal transduction: phosphorylation
comp6869_c0_seq1	470	1.48159	14.4335	3.28421	AT5G49760	Leucine-rich repeat protein kinase family protein	Signal transduction: phosphorylation
comp14722_c0_seq1	436	1.29999	13.9516	3.42386	AT5G49760	Leucine-rich repeat protein kinase family protein	Signal transduction: phosphorylation
comp82872_c0_seq1	446	2.2512	10.0809	2.16285	AT3G25250	AGC2 KINASE 1	Signal transduction: phosphorylation
comp59508_c0_seq1	1184	3.67924	14.0502	1.93311	AT1G05000	ATPFA-DSP1	Signal transduction: dephosphorylation
comp16489_c0_seq1	654	3.07045	15.1244	2.30035	AT3G15260	Protein phosphatase 2C family protein	Signal transduction: dephosphorylation
comp6582_c0_seq1	594	2.80807	13.335	2.24757	AT3G15260	Protein phosphatase 2C family protein	Signal transduction: dephosphorylation
comp32446_c0_seq1	1287	261.421	696.716	1.41419	AT5G23950	Calcium-dependent lipid-binding (CaLB domain) family protein	Signal transduction: Ca signal
comp30187_c0_seq1	760	28.8937	77.4109	1.42178	AT3G55470	Calcium-dependent lipid-binding (CaLB domain) family protein	Signal transduction: Ca signal
comp28871_c0_seq1	1206	11.4675	26.0856	1.1857	AT3G57230	AGAMOUS-LIKE 16	Signal transduction: MAPK cascade
comp12078_c0_seq1	1232	5.17897	13.0949	1.33827	AT2G02710	PAS/LOV PROTEIN	Signal transduction: phosphorelay signal
comp34992_c0_seq1	2689	73.3283	306.127	2.06169	AT3G15730	phospholipase D	Signal transduction: ABA
comp14571_c0_seq1	2594	6.19922	17.771	1.51936	AT4G35790	ARABIDOPSIS THALIANA PHOSPHOLIPASE D DELTA	Signal transduction: ABA
comp44555_c0_seq1	601	10.859	22.2229	1.03316	AT2G46690	SMALL AUXIN UPREGULATED RNA 32	Signal transduction: IAA
comp15361_c0_seq1	571	12.3654	24.78	1.00287	AT2G46690	SMALL AUXIN UPREGULATED RNA 32	Signal transduction: IAA
comp53994_c0_seq1	321	5.0449	11.4111	1.17754	AT3G63310	BRZ-INSENSITIVE-LONG HYPOCOTYLS 4	Signal transduction: BR
comp26017_c0_seq2	653	5.25751	13.2237	1.33067	AT3G63310	BRZ-INSENSITIVE-LONG HYPOCOTYLS 4	Signal transduction: BR
Transcription regulation
comp33784_c0_seq2	1229	23.9025	49.3334	1.0454	AT5G22890	STOP2	Transcription regulation
comp24031_c0_seq1	1052	9.4825	19.7224	1.0565	AT5G22890	STOP2	Transcription regulation
comp32253_c0_seq1	1681	21.2133	43.2898	1.02906	AT5G64060	ANAC103	Transcription regulation
comp28459_c0_seq1	1566	12.2749	40.6	1.72577	AT1G25580	ANAC008	Transcription regulation
comp33821_c0_seq1	1246	24.3302	58.1801	1.25778	AT1G01720	ANAC002	Transcription regulation
comp15441_c0_seq1	315	7.50585	15.8265	1.07625	AT1G01720	ANAC002	Transcription regulation
comp25126_c0_seq1	2355	13.3679	30.0018	1.16628	AT4G35580	calmodulin-binding NAC protein	Transcription regulation
comp29455_c0_seq2	1060	10.0984	22.9419	1.18386	AT1G01720	ATAF1	Transcription regulation
comp25060_c0_seq1	662	6.82502	14.4622	1.08338	AT3G56980	bHLH039	Transcription regulation
comp10926_c0_seq1	594	4.96184	10.5968	1.09468	AT1G22490	bHLH094	Transcription regulation
comp34183_c0_seq1	1139	19.7628	54.4738	1.46277	AT1G42990	bZIP60	Transcription regulation
comp24772_c0_seq2	1591	6.50412	17.1052	1.39501	AT2G38470	WRKY33	Transcription regulation
comp25409_c0_seq2	1614	4.67563	22.8752	2.29055	AT5G03720	HEAT SHOCK TRANSCRIPTION FACTOR A3	Transcription regulation
comp22296_c0_seq1	413	4.35242	20.492	2.23517	AT5G03720	HEAT SHOCK TRANSCRIPTION FACTOR A3	Transcription regulation
comp25147_c0_seq1	1547	8.5943	25.3618	1.56121	AT4G13980	HEAT SHOCK TRANSCRIPTION FACTOR A5	Transcription regulation
comp57013_c0_seq1	709	4.63668	13.5408	1.54615	AT2G22300	CALMODULIN-BINDING TRANSCRIPTION ACTIVATOR 3	Transcription regulation
comp44621_c0_seq1	3048	9.35626	21.7141	1.21463	AT2G22300	CALMODULIN-BINDING TRANSCRIPTION ACTIVATOR 3	Transcription regulation
comp59172_c0_seq1	639	4.4857	13.0789	1.54383	AT2G22300	CALMODULIN-BINDING TRANSCRIPTION ACTIVATOR 3	Transcription regulation
comp4833_c0_seq2	1485	16.7721	40.6418	1.2769	AT1G75380	BIFUNCTIONAL NUCLEASE IN BASAL DEFENSE RESPONSE 1	Transcription regulation
comp26135_c0_seq1	838	8.90871	21.3505	1.26098	AT1G32700	PLATZ transcription factor family protein	Transcription regulation
comp30974_c0_seq1	835	13.3626	31.9745	1.25872	AT4G36740	HOMEOBOX PROTEIN 40	Transcription regulation
comp3136_c0_seq1	720	3.14886	17.1541	2.44565	AT2G36080	ABNORMAL SHOOT 2	Transcription regulation
comp18677_c0_seq1	541	4.25059	10.5105	1.3061	AT5G58900	Homeodomain-like transcriptional regulator	Transcription regulation
comp8554_c0_seq1	476	5.17124	10.9735	1.08544	AT2G25900	ZINC FINGER PROTEIN 1	Transcription regulation
comp6278_c0_seq1	452	4.72926	10.3566	1.13087	AT4G17570	GATA TRANSCRIPTION FACTOR 26	Transcription regulation
comp25196_c0_seq1	3087	10.9902	41.1319	1.90404	AT2G27880	ARGONAUTE 5	Transcription regulation
Transport
comp10304_c0_seq1	329	2.11656	11.6562	2.4613	AT5G65380	MATE efflux family protein	Transport
comp29796_c0_seq1	2015	4.55686	48.4651	3.41083	AT1G51340	MATE efflux family protein	Transport
comp20139_c0_seq1	611	5.48639	11.752	1.09898	AT5G52450	MATE efflux family protein	Transport
comp32725_c0_seq2	1877	62.6541	180.348	1.5253	AT1G08440	Aluminium activated malate transporter family protein	Transport
comp9872_c0_seq1	409	3.24675	10.7018	1.72079	AT2G27240	Aluminium activated malate transporter family protein	Transport
comp34167_c0_seq1	1847	14.8264	32.7407	1.14292	AT1G02260	Divalent ion symporter	Transport
comp24534_c0_seq1	1089	4.50581	13.4666	1.57953	AT1G02260	Divalent ion symporter	Transport
comp4176_c0_seq1	480	4.52086	11.9564	1.40312	AT1G02260	Divalent ion symporter	Transport
comp34981_c0_seq5	2223	17.9352	61.9724	1.78883	AT5G39040	ALS1	Transport
comp32428_c0_seq1	1084	29.5797	716.862	4.59902	AT1G67940	STAR1	Transport
comp29702_c0_seq1	1060	16.3469	570.865	5.12606	AT2G37330	ALS3/STAR2	Transport
comp34701_c0_seq1	1900	5.5401	209.902	5.24366	AT5G03570	IRON-REGULATED PROTEIN 2	Transport
comp34585_c0_seq2	532	3.92677	161.096	5.35843	AT5G03570	IRON-REGULATED PROTEIN 2	Transport
comp18964_c0_seq1	1501	0.830745	23.1349	4.79952	AT3G08040	FRD3	Transport
comp19739_c0_seq1	640	0.632583	20.2488	5.00044	AT3G08040	FRD3	Transport
comp23945_c0_seq1	1795	9.31952	30.2709	1.6996	AT2G04305	Magnesium transporter CorA-like family protein	Transport
comp26205_c0_seq1	990	1.79935	30.5348	4.08491	AT5G64560	MAGNESIUM TRANSPORTER 9	Transport
comp56979_c0_seq1	1434	3.90737	14.4133	1.88313	AT4G24120	YELLOW STRIPE LIKE 1	Transport
comp66023_c0_seq1	365	2.83952	10.0718	1.8266	AT5G53550	YELLOW STRIPE LIKE 3	Transport
comp54155_c0_seq1	1020	6.20775	16.9186	1.44647	AT5G59520	ZRT/IRT-LIKE PROTEIN 2	Transport
comp74236_c0_seq1	701	4.96682	10.1489	1.03093	AT5G41610	CATION/H+ EXCHANGER 18	Transport
comp18758_c0_seq2	518	8.28464	17.6146	1.08826	AT5G17450	HEAVY METAL ASSOCIATED ISOPRENYLATED PLANT PROTEIN 21	Transport
comp13487_c0_seq1	513	8.17599	17.2192	1.07455	AT5G17450	HEAVY METAL ASSOCIATED ISOPRENYLATED PLANT PROTEIN 21	Transport
comp33997_c0_seq4	2566	13.594	124.698	3.19739	AT1G15690	V-PPASE 3	Transport
comp20023_c0_seq1	1094	9.56253	23.4981	1.29708	AT5G42610	Protein of unknown function (DUF607)	Transport
comp58391_c0_seq1	615	4.71341	14.9439	1.66471	AT1G02520	ABCB11	Transport
comp20259_c0_seq1	876	4.69556	15.8654	1.75652	AT1G02520	ABCB11	Transport
comp24246_c0_seq1	595	5.93331	22.3803	1.91532	AT3G62150	ABCB21	Transport
comp34247_c0_seq1	1921	17.4924	40.7794	1.22112	AT5G13750	ZINC INDUCED FACILITATOR-LIKE 1	Transport
comp5860_c0_seq1	485	4.54104	10.1973	1.16709	AT1G15520	ABCG40	Transport
comp79296_c0_seq1	695	3.44853	12.4817	1.85575	AT1G15520	ABCG40	Transport
comp59966_c0_seq1	1021	2.83913	12.6668	2.15753	AT1G15520	ABCG40	Transport
comp74618_c0_seq1	957	2.21675	12.1874	2.45887	AT1G15520	ABCG40	Transport
comp21342_c0_seq1	2287	4.07155	20.2721	2.31585	AT1G15520	ABCG40/ABA transporter	Transport
comp12790_c0_seq1	239	5.82718	12.4491	1.09517	AT1G30900	VACUOLAR SORTING RECEPTOR 3;3	Transport
comp24044_c0_seq1	649	9.10764	28.6072	1.65123	AT3G62560	Ras-related small GTP-binding family protein	Transport
comp29836_c0_seq1	592	18.574	56.5358	1.60588	AT5G17190	Unknown protein	Transport
comp32997_c0_seq1	1331	4.30708	32.8655	2.93179	AT1G13340	IST1-LIKE 6	Transport
comp32264_c0_seq1	1132	26.7232	57.1587	1.09688	AT3G53120	VPS37-1	Transport
comp27415_c0_seq1	693	10.5624	50.9485	2.2701	AT3G22600	GLYCOSYLPHOSPHATIDYLINOSITOL-ANCHORED LIPID PROTEIN TRANSFER 5	Transport
comp29811_c0_seq1	902	5.94264	44.0399	2.88964	AT5G48970	Mitochondrial thiamin diphosphate carrier	Transport
Stress/defense response
comp26637_c0_seq1	1043	137.13	318.548	1.21597	AT4G27450	Aluminium induced protein with YGL and LRDR motifs	Stress/defense
comp31960_c0_seq2	2054	12.4097	37.3213	1.58853	AT1G29690	CONSTITUTIVELY ACTIVATED CELL DEATH 1	Stress/defense
comp32710_c0_seq1	2018	12.5669	37.5677	1.57986	AT1G29690	CONSTITUTIVELY ACTIVATED CELL DEATH 1	Stress/defense
comp34429_c0_seq3	1963	18.2236	37.5357	1.04246	AT4G33070	PDC1	Stress/defense
comp32319_c0_seq1	1413	19.7011	69.497	1.81867	AT5G60920	COBRA	Stress/defense
comp32578_c0_seq2	1388	19.1226	66.6807	1.80199	AT5G60920	COBRA	Stress/defense
comp22065_c0_seq2	1339	6.63972	14.2903	1.10584	AT5G63140	PURPLE ACID PHOSPHATASE 29	Stress/defense
comp21925_c0_seq2	1206	5.59946	13.5527	1.27522	AT5G63140	PURPLE ACID PHOSPHATASE 29	Stress/defense
comp34583_c0_seq1	1336	95.3345	266.147	1.48115	AT1G14700	PURPLE ACID PHOSPHATASE 3	Stress/defense
comp1608_c0_seq1	352	3.22042	10.6316	1.72303	AT5G06860	POLYGALACTURONASE INHIBITING PROTEIN 1	Stress/defense
comp25570_c0_seq1	1296	6.23524	12.7237	1.02901	AT3G14470	NB-ARC domain-containing disease resistance protein	Stress/defense
comp20297_c0_seq1	780	4.96205	11.2232	1.17748	AT3G14470	NB-ARC domain-containing disease resistance protein	Stress/defense
comp32807_c0_seq1	1272	30.0457	200.788	2.74044	AT3G07720	Galactose oxidase/kelch repeat superfamily protein	Stress/defense
comp29120_c0_seq1	1469	7.74981	31.8395	2.03859	AT2G16430	PURPLE ACID PHOSPHATASE 10	Stress/defense
comp29031_c0_seq2	1136	27.4559	55.8981	1.02568	AT2G43120	PIRIN2	Stress/defense
comp34538_c0_seq1	1042	40.0657	142.199	1.82747	AT4G08950	EXORDIUM	Stress/defense
comp10148_c0_seq1	998	3.65098	14.5487	1.99454	AT5G06860	POLYGALACTURONASE INHIBITING PROTEIN 1	Stress/defense
comp54320_c0_seq1	774	3.5987	15.8206	2.13626	AT5G06860	POLYGALACTURONASE INHIBITING PROTEIN 1	Stress/defense
comp16858_c0_seq1	428	3.51882	12.7912	1.86198	AT5G06860	POLYGALACTURONASE INHIBITING PROTEIN 1	Stress/defense
comp27784_c0_seq1	981	7.65961	18.2652	1.25375	AT1G73010	PHOSPHATE STARVATION-INDUCED GENE 2	Stress/defense
comp11192_c0_seq1	391	6.33683	15.7264	1.31136	AT1G73010	PHOSPHATE STARVATION-INDUCED GENE 2	Stress/defense
comp25121_c0_seq1	883	8.52805	39.2069	2.20082	AT5G06320	NDR1/HIN1-LIKE 3	Stress/defense
comp27381_c0_seq1	873	12.076	26.4323	1.13015	AT1G78780	pathogenesis-related family protein	Stress/defense
comp32202_c0_seq1	734	23.3204	50.769	1.12235	AT1G78780	pathogenesis-related family protein	Stress/defense
comp32062_c0_seq1	719	20.451	47.8739	1.22707	AT1G78780	pathogenesis-related family protein	Stress/defense
comp30333_c0_seq1	861	134.594	399.553	1.56977	AT2G47710	Adenine nucleotide alpha hydrolases-like superfamily protein	Stress/defense
comp18767_c0_seq1	817	9.95037	27.9365	1.48933	AT4G19840	PHLOEM PROTEIN 2-A1	Stress/defense
comp58557_c0_seq1	718	3.67638	10.6821	1.53884	AT4G19840	PHLOEM PROTEIN 2-A1	Stress/defense
comp54978_c0_seq1	690	1.57247	18.5515	3.56043	AT2G39980	HXXXD-type acyl-transferase family protein	Stress/defense
comp55432_c0_seq1	571	1.27625	12.2742	3.26565	AT2G39980	HXXXD-type acyl-transferase family protein	Stress/defense
comp22487_c0_seq1	682	1.61466	20.3009	3.65224	AT5G58070	TEMPERATURE-INDUCED LIPOCALIN	Stress/defense
comp15191_c0_seq1	373	0.95515	12.4083	3.69944	AT5G58070	TEMPERATURE-INDUCED LIPOCALIN	Stress/defense
comp17562_c0_seq1	677	8.87448	22.4237	1.33729	AT2G15890	MATERNAL EFFECT EMBRYO ARREST 14	Stress/defense
comp15329_c0_seq1	626	9.72683	24.7575	1.34782	AT2G15890	MATERNAL EFFECT EMBRYO ARREST 14	Stress/defense
comp24322_c0_seq2	505	89.1158	426.772	2.25971	AT3G12490	PHYTOCYSTATIN 6	Stress/defense
comp22755_c0_seq1	431	8.71703	31.6633	1.8609	AT4G24960	HVA22D	Stress/defense
comp13285_c0_seq1	409	6.21633	12.5447	1.01295	AT4G34760	SMALL AUXIN UPREGULATED RNA 50	Stress/defense
comp21229_c0_seq1	383	6.63833	54.1033	3.02682	AT3G05550	Hypoxia-responsive family protein	Stress/defense
comp32424_c0_seq1	1836	12.3044	36.0771	1.55191	AT2G35510	WWE domain-containing protein	Stress/defense: oxidative
comp31205_c0_seq1	1468	7.83231	20.6823	1.40089	AT1G09090	RESPIRATORY BURST OXIDASE HOMOLOG B	Stress/defense: oxidative
comp29537_c0_seq1	989	5.84561	16.1385	1.46509	AT1G09090	RESPIRATORY BURST OXIDASE HOMOLOG B	Stress/defense: oxidative
comp4700_c0_seq1	1231	4.57803	71.0707	3.95646	AT5G17820	Peroxidase superfamily protein	Stress/defense: oxidative
comp25057_c0_seq1	1198	10.9493	29.4167	1.4258	AT1G08570	ATYPICAL CYS HIS RICH THIOREDOXIN 4	Stress/defense: oxidative
comp27321_c0_seq1	1167	10.7683	28.3398	1.39603	AT1G08570	ATYPICAL CYS HIS RICH THIOREDOXIN 4	Stress/defense: oxidative
comp34465_c0_seq3	1155	7.03849	53.8337	2.93517	AT5G05340	PEROXIDASE 52	Stress/defense: oxidative
comp33043_c0_seq4	1147	21.7851	75.8375	1.79957	AT5G05340	PEROXIDASE 52	Stress/defense: oxidative
comp68933_c0_seq1	448	1.80738	10.5672	2.54762	AT5G05340	PEROXIDASE 52	Stress/defense: oxidative
comp29503_c0_seq1	911	18.9672	42.763	1.17285	AT5G05340	PEROXIDASE 52	Stress/defense: oxidative
comp34370_c0_seq7	1040	17.2063	45.5964	1.40599	AT1G60710	ATB2	Stress/defense: oxidative
comp34423_c0_seq1	532	12.2065	28.8337	1.24011	AT1G60710	ATB2	Stress/defense: oxidative
comp11669_c0_seq1	846	3.84754	18.1005	2.23402	AT1G71695	Peroxidase superfamily protein	Stress/defense: oxidative
comp16648_c0_seq1	588	3.52525	17.3617	2.30011	AT1G71695	Peroxidase superfamily protein	Stress/defense: oxidative
comp29422_c0_seq1	558	21.2149	55.9045	1.39789	AT1G45145	THIOREDOXIN H-TYPE 5	Stress/defense: oxidative
comp28555_c0_seq1	552	17.9837	50.2836	1.4834	AT1G45145	THIOREDOXIN H-TYPE 5	Stress/defense: oxidative
comp28498_c0_seq1	431	19.8763	43.0461	1.11483	AT3G48000	ALDEHYDE DEHYDROGENASE 2	Stress/defense: oxidative
comp31984_c0_seq1	2009	29.8894	60.6026	1.01975	AT2G37570	SODIUM- AND LITHIUM-TOLERANT 1	Stress/defense: osmotic stress
comp33142_c0_seq2	2248	28.7143	57.6949	1.00667	AT2G37570	SODIUM- AND LITHIUM-TOLERANT 1	Stress/defense: osmotic stress
comp31628_c0_seq1	1020	53.012	143.737	1.43904	AT3G05500	LD-ASSOCIATED PROTEIN 3	Stress/defense: osmotic stress
comp31081_c0_seq4	480	14.1699	47.8809	1.75662	AT3G05500	LD-ASSOCIATED PROTEIN 3	Stress/defense: osmotic stress
comp30674_c0_seq2	707	18.6908	49.5094	1.40537	AT3G05500	LD-ASSOCIATED PROTEIN 3	Stress/defense: osmotic stress
Metabolic process
comp24021_c0_seq1	1963	72.4405	211.216	1.54385	AT3G48990	AAE3	Metabolism: carbohydrate
comp34459_c0_seq1	1834	28.662	59.5067	1.05391	AT3G48990	AAE3	Metabolism: carbohydrate
comp32163_c0_seq1	1513	8.09172	37.2327	2.20205	AT5G55180	O-Glycosyl hydrolases family 17 protein	Metabolism: carbohydrate
comp19533_c0_seq1	1340	7.7466	15.7204	1.02101	AT1G23870	TREHALOSE -6-PHOSPHATASE SYNTHASE S9	Metabolism: carbohydrate
comp34104_c0_seq1	1328	14.4991	61.4484	2.08341	AT1G08280	GLYCOSYLTRANSFERASE 29A	Metabolism: carbohydrate
comp45380_c0_seq1	1300	8.67009	20.9443	1.27244	AT1G35910	TREHALOSE-6-PHOSPHATE PHOSPHATASE D	Metabolism: carbohydrate
comp29261_c0_seq1	1202	10.1045	23.345	1.20812	AT5G14500	aldose 1-epimerase family protein	Metabolism: carbohydrate
comp30377_c0_seq20	1074	10.2985	20.6359	1.00272	AT5G05980	FOLYLPOLYGLUTAMATE SYNTHETASE 1	Metabolism: carbohydrate
comp19245_c0_seq1	928	6.45671	15.5179	1.26506	AT5G04500	Glycosyltransferase Family 64	Metabolism: carbohydrate
comp20159_c0_seq1	712	8.05158	18.3869	1.19134	AT5G04500	Glycosyltransferase Family 64	Metabolism: carbohydrate
comp18843_c0_seq1	582	6.20497	13.769	1.14993	AT5G04500	Glycosyltransferase Family 64	Metabolism: carbohydrate
comp17161_c0_seq1	513	4.67199	11.574	1.30877	AT5G04500	Glycosyltransferase Family 64	Metabolism: carbohydrate
comp21476_c0_seq1	360	4.04853	10.028	1.30856	AT5G04500	Glycosyltransferase Family 64	Metabolism: carbohydrate
comp21379_c0_seq2	890	7.66037	16.1359	1.07479	AT1G70290	TREHALOSE-6-PHOSPHATASE SYNTHASE S8	Metabolism: carbohydrate
comp6702_c0_seq1	700	5.27466	10.6168	1.00919	AT1G60140	TREHALOSE PHOSPHATE SYNTHASE 10	Metabolism: carbohydrate
comp20864_c0_seq1	674	3.55598	19.659	2.46687	AT1G80160	GLYOXYLASE I 7	Metabolism: carbohydrate
comp66354_c0_seq1	571	3.60185	11.2321	1.64081	AT1G76130	ALPHA-AMYLASE-LIKE 2	Metabolism: carbohydrate
comp9167_c0_seq1	453	2.68115	10.071	1.90929	AT1G76130	ALPHA-AMYLASE-LIKE 2	Metabolism: carbohydrate
comp90991_c0_seq1	543	1.31223	10.0578	2.93822	AT5G58330	NADP-DEPENDENT MALATE DEHYDROGENASE	Metabolism: carbohydrate
comp67614_c0_seq1	492	4.31185	11.6648	1.43578	AT3G48530	SNF1-RELATED PROTEIN KINASE REGULATORY SUBUNIT GAMMA 1	Metabolism: carbohydrate
comp11019_c0_seq1	958	4.86838	11.0566	1.18339	AT3G48530	SNF1-RELATED PROTEIN KINASE REGULATORY SUBUNIT GAMMA 1	Metabolism: carbohydrate
comp72993_c0_seq1	330	3.14068	10.9797	1.80569	AT1G43670	CYTOSOLIC FRUCTOSE-1,6-BISPHOSPHATASE	Metabolism: carbohydrate
comp17351_c0_seq2	983	1.40031	24.4161	4.12402	AT5G24090	CHITINASE A	Metabolism: carbohydrate
comp13259_c0_seq2	836	1.37534	23.2048	4.07656	AT5G24090	CHITINASE A	Metabolism: carbohydrate
comp23992_c0_seq1	945	1.38807	187.833	7.08023	AT3G09270	GLUTATHIONE S-TRANSFERASE TAU 8	Metabolism: amino acid
comp33146_c0_seq1	839	14.5921	54.5813	1.90322	AT3G09270	GLUTATHIONE S-TRANSFERASE TAU 8	Metabolism: amino acid
comp32719_c0_seq4	648	9.99638	41.4874	2.05319	AT3G09270	GLUTATHIONE S-TRANSFERASE TAU 8	Metabolism: amino acid
comp27336_c0_seq1	646	5.41476	32.9365	2.60472	AT3G09270	GLUTATHIONE S-TRANSFERASE TAU 8	Metabolism: amino acid
comp27634_c0_seq1	615	6.05634	34.9622	2.52928	AT3G09270	GLUTATHIONE S-TRANSFERASE TAU 8	Metabolism: amino acid
comp34544_c0_seq4	2002	66.0303	151.604	1.1991	AT1G17290	ALAAT1	Metabolism: amino acid
comp34505_c0_seq1	1844	67.4814	151.47	1.16647	AT1G17290	ALAAT1	Metabolism: amino acid
comp32440_c0_seq1	1848	10.8311	23.0055	1.0868	AT2G20340	AROMATIC ALDEHYDE SYNTHASE	Metabolism: amino acid
comp23472_c0_seq1	1610	6.24631	18.9074	1.59788	AT2G20340	AROMATIC ALDEHYDE SYNTHASE	Metabolism: amino acid
comp10549_c0_seq1	430	5.42315	12.3319	1.18519	AT2G20340	AROMATIC ALDEHYDE SYNTHASE	Metabolism: amino acid
comp27097_c0_seq1	1747	14.6368	30.4743	1.05799	AT5G54080	HOMOGENTISATE 1,2-DIOXYGENASE	Metabolism: amino acid
comp30332_c0_seq1	1732	186.737	632.875	1.76091	AT5G18170	GLUTAMATE DEHYDROGENASE 1	Metabolism: amino acid
comp34548_c0_seq1	1601	12.6539	65.0861	2.36277	AT5G17330	GLUTAMATE DECARBOXYLASE 1	Metabolism: amino acid
comp30544_c0_seq1	1557	208.891	464.851	1.15402	AT5G38200	Class I glutamine amidotransferase-like superfamily protein	Metabolism: amino acid
comp29799_c0_seq9	1242	15.6726	51.7876	1.72436	AT4G14880	cysteine synthase A	Metabolism: amino acid
comp31297_c0_seq1	988	10.6049	24.6807	1.21866	AT5G10870	CHORISMATE MUTASE 2	Metabolism: amino acid
comp29116_c0_seq1	810	11.2359	56.4048	2.3277	AT2G02010	GLUTAMATE DECARBOXYLASE 4	Metabolism: amino acid
comp74772_c0_seq1	652	3.52694	12.4327	1.81765	AT1G10070	BRANCHED-CHAIN AMINO ACID TRANSFERASE 2	Metabolism: amino acid
comp33016_c0_seq1	534	29.9925	90.4363	1.5923	AT1G78380	GLUTATHIONE S-TRANSFERASE TAU 19	Metabolism: amino acid
comp34024_c0_seq4	301	18.0772	111.765	2.62822	AT1G78380	GLUTATHIONE S-TRANSFERASE TAU 19	Metabolism: amino acid
comp38519_c0_seq1	494	16.3908	44.1415	1.42925	AT1G66200	Cytosolic glutamate synthetase	Metabolism: amino acid
comp4693_c0_seq1	481	27.3381	65.2113	1.25421	AT5G16570	GLUTAMINE SYNTHETASE 1;4	Metabolism: amino acid
comp19181_c0_seq1	479	7.16734	26.5579	1.88963	AT2G29490	GLUTATHIONE S-TRANSFERASE 19	Metabolism: amino acid
comp55298_c0_seq1	352	1.42619	14.8767	3.38282	AT3G24170	GLUTATHIONE-DISULFIDE REDUCTASE	Metabolism: amino acid
comp56752_c0_seq1	278	1.74757	15.6496	3.16271	AT3G24170	GLUTATHIONE-DISULFIDE REDUCTASE	Metabolism: amino acid
comp34155_c0_seq3	366	1.54862	10.0804	2.70249	AT3G24170	GLUTATHIONE-DISULFIDE REDUCTASE	Metabolism: amino acid
comp26365_c0_seq1	844	14.5632	33.1376	1.18614	AT1G76690	12-OXOPHYTODIENOATE REDUCTASE 2	Metabolism: lipid
comp30490_c0_seq1	661	11.5637	41.2516	1.83484	AT1G76680	12-OXOPHYTODIENOATE REDUCTASE 1	Metabolism: lipid
comp17509_c0_seq2	335	13.052	46.6185	1.83663	AT1G76680	12-OXOPHYTODIENOATE REDUCTASE 1	Metabolism: lipid
comp10835_c0_seq1	591	4.95962	10.3597	1.06268	AT3G25540	LAG ONE HOMOLOGUE 1	Metabolism: lipid
comp12193_c0_seq1	525	4.84282	10.3523	1.09603	AT4G23850	LONG-CHAIN ACYL-COA SYNTHETASE 4	Metabolism: lipid
comp11959_c0_seq1	277	5.72933	12.078	1.07594	AT3G11210	SGNH hydrolase-type esterase superfamily protein	Metabolism: lipid
comp28806_c0_seq1	1586	8.30128	16.6422	1.00344	AT4G24160	alpha/beta-Hydrolases superfamily	Metabolism: lipid
comp23799_c0_seq1	1305	14.7174	30.3689	1.04507	AT3G02600	LIPID PHOSPHATE PHOSPHATASE 3	Metabolism: lipid
comp33740_c0_seq1	1960	5.9406	28.4175	2.2581	AT3G14075	Mono-/di-acylglycerol lipase	Metabolism: lipid
comp10008_c0_seq1	1071	3.62894	13.4336	1.88823	AT5G07360	Amidase family protein	Metabolism: nitrogen
comp57576_c0_seq1	772	4.15342	14.1487	1.7683	AT5G07360	Amidase family protein	Metabolism: nitrogen
comp99234_c0_seq1	489	3.04675	10.4113	1.77281	AT5G07360	Amidase family protein	Metabolism: nitrogen
comp24104_c0_seq1	1191	6.56739	13.4014	1.02899	AT5G22300	NITRILASE 4	Metabolism: nitrogen
comp4508_c0_seq1	856	7.17007	14.3514	1.00114	AT1G07250	UDP-GLUCOSYL TRANSFERASE 71C4	Metabolism: secondary metabolite
comp34876_c0_seq6	1666	7.25139	53.7124	2.88892	AT1G07250	UDP-GLUCOSYL TRANSFERASE 71C4	Metabolism: secondary metabolite
comp59010_c0_seq1	656	3.40669	15.7435	2.20831	AT2G36750	UDP-GLUCOSYL TRANSFERASE 73C1	Metabolism: secondary metabolite
comp49292_c0_seq1	629	3.55293	16.6715	2.23031	AT2G36750	UDP-GLUCOSYL TRANSFERASE 73C1	Metabolism: secondary metabolite
comp18624_c0_seq1	800	4.93921	24.1498	2.28966	AT2G36800	UDP-GLUCOSYL TRANSFERASE 73C5	Metabolism: secondary metabolite
comp21081_c0_seq1	900	4.89423	22.7301	2.21545	AT2G36790	UDP-GLUCOSYL TRANSFERASE 73C6	Metabolism: secondary metabolite
comp22481_c0_seq1	1314	1.08454	18.8594	4.12013	AT1G72680	CINNAMYL ALCOHOL DEHYDROGENASE 1	Metabolism: secondary metabolite
comp21675_c0_seq1	920	1.23216	18.427	3.90255	AT1G72680	CINNAMYL ALCOHOL DEHYDROGENASE 1	Metabolism: secondary metabolite
comp31655_c0_seq2	1213	11.8018	24.3325	1.04387	AT4G37990	ARABIDOPSIS THALIANA CINNAMYL-ALCOHOL DEHYDROGENASE 8	Metabolism: secondary metabolite
comp24301_c0_seq1	554	4.73547	11.5767	1.28965	AT5G05390	LACCASE 12	Metabolism: secondary metabolite
comp15300_c0_seq1	382	3.43383	10.0043	1.54273	AT5G05390	LACCASE 12	Metabolism: secondary metabolite
comp34234_c0_seq1	1569	3.6331	39.4436	3.44052	AT4G15550	INDOLE-3-ACETATE BETA-D-GLUCOSYLTRANSFERASE	Metabolism: secondary metabolite
comp25751_c0_seq1	1562	10.3468	27.8697	1.42951	AT4G15550	INDOLE-3-ACETATE BETA-D-GLUCOSYLTRANSFERASE	Metabolism: secondary metabolite
comp12667_c0_seq1	554	4.15084	11.2903	1.44361	AT3G28740	CYTOCHROME P450	Metabolism: secondary metabolite
comp9026_c0_seq1	461	0.316154	11.1584	5.14136	AT2G45550	CYP76C4	Metabolism: secondary metabolite
comp20013_c0_seq1	944	23.3648	48.2021	1.04476	AT5G58240	FRAGILE HISTIDINE TRIAD	Metabolism: nucleotide
comp13258_c0_seq1	888	4.88742	11.809	1.27274	AT3G28510	P-loop containing nucleoside triphosphate hydrolases superfamily protein	Metabolism: nucleotide
comp23414_c0_seq2	729	5.04262	10.8656	1.10752	AT3G28510	P-loop containing nucleoside triphosphate hydrolases superfamily protein	Metabolism: nucleotide
comp34763_c0_seq1	1766	39.9535	166.322	2.05759	AT1G60420	NUCLEOREDOXIN 1	Metabolism: oxidation-reduction
comp26255_c0_seq2	1660	80.3463	221.545	1.4633	AT5G63620	GroES-like zinc-binding alcohol dehydrogenase family protein	Metabolism: oxidation-reduction
comp32229_c0_seq1	1492	132.56	267.523	1.01302	AT1G77120	ALCOHOL DEHYDROGENASE 1	Metabolism: oxidation-reduction
comp22697_c0_seq1	1463	4.15092	17.3725	2.0653	AT2G24270	ALDEHYDE DEHYDROGENASE 11A3	Metabolism: oxidation-reduction
comp32128_c0_seq1	1335	59.0267	126.165	1.09587	AT2G36690	2-oxoglutarate (2OG) and Fe(II)-dependent oxygenase superfamily protein	Metabolism: oxidation-reduction
comp31281_c0_seq1	677	46.7884	103.954	1.15172	AT2G36690	2-oxoglutarate (2OG) and Fe(II)-dependent oxygenase superfamily protein	Metabolism: oxidation-reduction
comp34600_c0_seq3	1323	52.0954	149.399	1.51994	AT1G60730	NAD(P)-linked oxidoreductase superfamily protein	Metabolism: oxidation-reduction
comp28603_c0_seq2	1265	30.3144	71.6276	1.24051	AT3G28480	Oxoglutarate/iron-dependent oxygenase	Metabolism: oxidation-reduction
comp27314_c0_seq4	712	5.93633	12.0908	1.02626	AT5G20400	flavanone 3 hydroxylase	Metabolism: oxidation-reduction
comp24781_c0_seq2	657	6.53188	13.3243	1.02849	AT5G20400	flavanone 3 hydroxylase	Metabolism: oxidation-reduction
comp23180_c0_seq1	539	6.24931	41.4376	2.72917	AT3G14630	CYP72A9	Metabolism: oxidation-reduction
comp34055_c0_seq3	529	15.1227	47.9453	1.66468	AT1G23800	ALDEHYDE DEHYDROGENASE 2B	Metabolism: oxidation-reduction
comp33937_c0_seq2	428	22.248	51.4427	1.20929	AT1G23800	ALDEHYDE DEHYDROGENASE 2B	Metabolism: oxidation-reduction
comp63338_c0_seq1	1415	1.83114	15.6068	3.09136	AT1G44170	ALDEHYDE DEHYDROGENASE 3H1	Metabolism: others
comp56171_c0_seq1	889	1.71232	17.344	3.34042	AT1G44170	ALDEHYDE DEHYDROGENASE 3H1	Metabolism: others
comp23301_c0_seq1	1513	6.78591	39.9683	2.55824	AT5G36220	CYP81D1	Metabolism: others
comp28150_c0_seq3	573	8.95906	19.7317	1.1391	AT5G07010	SULFOTRANSFERASE 2A	Metabolism: others
comp56635_c0_seq1	568	4.53322	12.6882	1.48489	AT4G29010	ABNORMAL INFLORESCENCE MERISTEM	Metabolism: others
comp26770_c0_seq1	1271	14.7289	35.7904	1.28092	AT1G60550	ENOYL-COA HYDRATASE/ISOMERASE D	Metabolism: others
comp26120_c0_seq1	1212	92.2077	190.882	1.04972	AT1G53580	ETHYLMALONIC ENCEPHALOPATHY PROTEIN1	Metabolism: others
comp74970_c0_seq1	430	4.25567	10.3329	1.27979	AT4G19010	4-coumarate-CoA ligase	Metabolism: others
comp23500_c0_seq1	2179	4.3551	37.7656	3.11629	AT4G00750	S-adenosyl-L-methionine-dependent methyltransferases superfamily protein	Metabolism: others
comp33105_c0_seq1	1709	31.7534	70.885	1.15857	AT1G06570	4-HYDROXYPHENYLPYRUVATE DIOXYGENASE	Metabolism: others
comp30264_c0_seq1	1684	7.02964	41.8934	2.5752	AT3G14690	CYP72A15	Metabolism: others
comp26512_c0_seq1	1530	11.8016	29.87	1.33972	AT1G05675	UDP-Glycosyltransferase superfamily protein	Metabolism: others
comp30090_c0_seq1	1461	10.0645	25.5152	1.34208	AT1G75020	LPAT4	Metabolism: others
comp31998_c0_seq2	1313	18.9322	92.2739	2.28508	AT2G17120	CEBIP-LIKE 1	Metabolism: others
comp33491_c0_seq5	1218	27.0833	69.6145	1.36198	AT5G19440	similar to Eucalyptus gunnii alcohol dehydrogenase	Metabolism: others
comp29953_c0_seq1	1142	8.38068	25.5674	1.60917	AT5G66430	S-adenosyl-L-methionine-dependent methyltransferases superfamily protein	Metabolism: others
comp31703_c0_seq5	1142	69.8248	143.654	1.04079	AT3G53620	PYROPHOSPHORYLASE 4	Metabolism: others
comp31152_c0_seq1	1031	13.7124	88.7823	2.69479	AT5G62180	CARBOXYESTERASE 20	Metabolism: others
comp27991_c0_seq1	651	13.3832	88.9706	2.73291	AT5G62180	CARBOXYESTERASE 20	Metabolism: others
comp23020_c0_seq1	1013	8.24894	17.7665	1.10688	AT4G02860	D-AMINO ACID RACEMASE2	Metabolism: others
comp23013_c0_seq1	896	8.15129	17.6365	1.11347	AT4G02860	D-AMINO ACID RACEMASE2	Metabolism: others
comp3127_c0_seq1	1099	6.14463	20.8523	1.76281	AT4G02860	D-AMINO ACID RACEMASE2	Metabolism: others
comp16078_c0_seq1	986	1.44532	19.7685	3.77375	AT3G21950	S-adenosyl-L-methionine-dependent methyltransferases superfamily protein	Metabolism: others
comp59331_c0_seq1	956	5.52227	11.5638	1.06629	AT3G62860	MAGL12	Metabolism: others
comp27534_c0_seq1	928	9.45821	21.3033	1.17144	AT3G18030	ARABIDOPSIS THALIANA HAL3-LIKE PROTEIN A	Metabolism: others
comp24543_c0_seq1	927	1.8867	40.9835	4.44111	AT1G17180	GLUTATHIONE S-TRANSFERASE TAU 25	Metabolism: others
comp28313_c0_seq3	430	22.1069	54.9245	1.31296	AT1G17180	GLUTATHIONE S-TRANSFERASE TAU 25	Metabolism: others
comp32867_c0_seq2	712	18.0592	115.002	2.67085	AT1G17180	GLUTATHIONE S-TRANSFERASE TAU 25	Metabolism: others
comp20724_c0_seq1	868	4.83212	24.1775	2.32293	AT2G19070	SPERMIDINE HYDROXYCINNAMOYL TRANSFERASE	Metabolism: others
comp17107_c0_seq1	849	3.83395	18.1768	2.24519	AT2G19070	SPERMIDINE HYDROXYCINNAMOYL TRANSFERASE	Metabolism: others
comp29085_c0_seq1	825	12.1898	39.3185	1.68954	AT2G02990	RIBONUCLEASE 1	Metabolism: others
comp44010_c0_seq1	568	9.12346	18.3456	1.00778	AT4G24530	O-fucosyltransferase family protein	Metabolism: others
comp5234_c0_seq1	503	8.40292	22.0308	1.39056	AT2G41380	S-adenosyl-L-methionine-dependent methyltransferases superfamily protein	Metabolism: others
comp13322_c0_seq1	497	8.14594	29.6403	1.86341	AT5G64030	S-adenosyl-L-methionine-dependent methyltransferases superfamily protein	Metabolism: others
comp19148_c0_seq1	338	12.4091	30.3206	1.2889	AT5G64030	S-adenosyl-L-methionine-dependent methyltransferases superfamily protein	Metabolism: others
comp25096_c0_seq1	496	13.9087	30.02	1.10994	AT1G19530	Unknown protein	Metabolism: others
comp16519_c0_seq1	465	5.78113	12.4559	1.1074	AT4G22780	ACT DOMAIN REPEAT 7	Metabolism: others
comp9541_c0_seq1	456	5.57561	12.0637	1.11347	AT4G22780	ACT DOMAIN REPEAT 7	Metabolism: others
comp6042_c0_seq1	330	5.15268	10.4988	1.02683	AT4G34880	Amidase family protein	Metabolism: others
Cell wall synthesis and organisation
comp27266_c0_seq1	1172	7.66872	27.0793	1.82013	AT3G22800	Leucine-rich repeat (LRR) family protein	Cell wall synthesis and organisation
comp66062_c0_seq1	1042	4.22726	11.1297	1.39663	AT5G41040	ALIPHATIC SUBERIN FERULOYL-TRANSFERASE	Cell wall synthesis and organisation
comp15319_c0_seq1	385	3.44914	10.5446	1.6122	AT5G41040	ALIPHATIC SUBERIN FERULOYL-TRANSFERASE	Cell wall synthesis and organisation
comp9613_c0_seq1	653	3.86874	10.2671	1.4081	AT1G55850	CELLULOSE SYNTHASE LIKE E1	Cell wall synthesis and organisation
comp63925_c0_seq1	870	4.22537	10.7614	1.34871	AT5G05170	CELLULOSE SYNTHASE 3	Cell wall synthesis and organisation
comp50965_c0_seq1	543	7.30675	15.0989	1.04714	AT5G05170	CELLULOSE SYNTHASE 3	Cell wall synthesis and organisation
comp14768_c0_seq2	864	4.51711	10.8514	1.26441	AT4G24000	ARABIDOPSIS THALIANA CELLULOSE SYNTHASE LIKE G2	Cell wall synthesis and organisation
comp24894_c0_seq1	833	6.74594	17.5893	1.38261	AT4G24000	ARABIDOPSIS THALIANA CELLULOSE SYNTHASE LIKE G2	Cell wall synthesis and organisation
comp10744_c0_seq1	584	4.93588	11.0273	1.1597	AT4G24000	ARABIDOPSIS THALIANA CELLULOSE SYNTHASE LIKE G2	Cell wall synthesis and organisation
comp20080_c0_seq1	847	4.87545	14.8318	1.60509	AT5G19730	Pectin lyase-like superfamily protein	Cell wall synthesis and organisation
comp15706_c0_seq1	528	4.75396	16.9804	1.83667	AT5G57560	XTH22	Cell wall synthesis and organisation
comp33183_c0_seq22	480	60.728	130.777	1.10668	AT5G57560	XTH22	Cell wall synthesis and organisation
comp46049_c0_seq1	339	4.20379	15.6812	1.89928	AT4G30270	XTH24	Cell wall synthesis and organisation
Cell division and cytoskeleton
comp29737_c0_seq1	2269	14.4812	34.863	1.26752	AT5G20350	TIP GROWTH DEFECTIVE 1	Cell division and cytoskeleton
comp34125_c0_seq1	936	15.3118	139.612	3.18871	AT5G13200	GEM-RELATED 5	Cell division and cytoskeleton
comp34441_c0_seq1	927	16.3164	141.823	3.1197	AT5G13200	GEM-RELATED 5	Cell division and cytoskeleton
comp60850_c0_seq1	919	2.16744	13.5978	2.64931	AT3G60190	ARABIDOPSIS DYNAMIN-LIKE 4	Cell division and cytoskeleton
comp69087_c0_seq1	479	1.72422	12.92	2.9056	AT3G60190	ARABIDOPSIS DYNAMIN-LIKE 4	Cell division and cytoskeleton
comp27474_c0_seq1	881	11.9296	76.8206	2.68695	AT1G68610	PLANT CADMIUM RESISTANCE 11	Cell division and cytoskeleton
comp28364_c0_seq1	637	7.60133	24.0809	1.66356	AT1G52240	PHYTOCHROME INTERACTING ROPGEF 1	Cell division and cytoskeleton
comp27767_c0_seq1	564	8.41291	26.7053	1.66645	AT1G52240	PHYTOCHROME INTERACTING ROPGEF 1	Cell division and cytoskeleton
comp24752_c0_seq1	287	3.61124	16.0804	2.15474	AT2G27550	CENTRORADIALIS	Cell division and cytoskeleton
DNA and RNA processing
comp18460_c0_seq1	2763	4.41338	17.5455	1.99114	AT1G08260	ABA OVERLY SENSITIVE 4	DNA and RNA processing
comp20090_c0_seq1	2401	3.2105	15.0357	2.22752	AT1G08260	ABA OVERLY SENSITIVE 4	DNA and RNA processing
comp26543_c0_seq1	2152	6.09538	20.0998	1.72139	AT1G08260	ABA OVERLY SENSITIVE 4	DNA and RNA processing
comp12188_c0_seq1	1622	3.21487	15.107	2.23239	AT1G08260	ABA OVERLY SENSITIVE 4	DNA and RNA processing
comp50382_c0_seq1	1645	3.32743	16.809	2.33675	AT5G20320	DCL4	DNA and RNA processing
comp64750_c0_seq1	2419	2.35648	13.8086	2.55086	AT5G20320	DCL4	DNA and RNA processing
comp3758_c0_seq1	1177	4.12765	21.459	2.37819	AT5G20320	DICER-LIKE 4	DNA and RNA processing
comp66121_c0_seq1	1157	2.35144	13.8295	2.55613	AT5G20320	DICER-LIKE 4	DNA and RNA processing
comp4405_c0_seq1	1153	4.19952	21.5616	2.36017	AT5G20320	DICER-LIKE 4	DNA and RNA processing
comp71356_c0_seq1	617	1.65353	11.2519	2.76655	AT5G20320	DICER-LIKE 4	DNA and RNA processing
comp64730_c0_seq1	1009	5.02355	11.8214	1.23462	AT2G29670	Tetratricopeptide repeat (TPR)-like superfamily protein	DNA and RNA processing
Protein translation, processing and degradation
comp34587_c0_seq1	3607	7.40791	77.2892	3.38313	AT5G56730	Insulinase (Peptidase family M16) protein	Protein translation, processing and degradation
comp34521_c0_seq15	3575	7.08918	75.5989	3.41468	AT5G56730	Insulinase (Peptidase family M16) protein	Protein translation, processing and degradation
comp27980_c0_seq4	2879	34.3345	215.02	2.64674	AT4G24690	ARABIDOPSIS THALIANA NEXT TO BRCA1 GENE 1	Protein translation, processing and degradation
comp30952_c0_seq1	2822	35.6994	224.827	2.65484	AT4G24690	ARABIDOPSIS THALIANA NEXT TO BRCA1 GENE 1	Protein translation, processing and degradation
comp34895_c0_seq8	2568	37.6224	172.403	2.19612	AT5G01720	RNI-like superfamily protein	Protein translation, processing and degradation
comp32385_c0_seq1	1730	11.4201	27.5481	1.27037	AT5G01720	RNI-like superfamily protein	Protein translation, processing and degradation
comp33303_c0_seq1	1251	12.4142	29.1218	1.23011	AT5G01720	RNI-like superfamily protein	Protein translation, processing and degradation
comp30690_c0_seq2	2208	12.4536	27.1362	1.12365	AT3G50050	Unknown protein	Protein translation, processing and degradation
comp5214_c0_seq1	1893	4.11483	26.0842	2.66427	AT4G01870	tolB protein-related	Protein translation, processing and degradation
comp30919_c0_seq1	1816	45.3008	103.292	1.18912	AT3G23280	XB3 ORTHOLOG 5 IN ARABIDOPSIS THALIANA	Protein translation, processing and degradation
comp47287_c0_seq1	1800	8.36697	19.6593	1.23243	AT3G23280	XB3 ORTHOLOG 5 IN ARABIDOPSIS THALIANA	Protein translation, processing and degradation
comp19836_c0_seq1	1724	9.7503	40.001	2.03652	AT5G45290	RING/U-box superfamily protein	Protein translation, processing and degradation
comp20113_c0_seq1	1547	8.18605	17.7883	1.11969	AT1G72220	RING/U-box superfamily protein	Protein translation, processing and degradation
comp32361_c0_seq1	1293	19.1875	56.7198	1.56369	AT2G02230	PHLOEM PROTEIN 2-B1	Protein translation, processing and degradation
comp25074_c0_seq1	1173	3.68613	26.718	2.85763	AT2G02230	PHLOEM PROTEIN 2-B1	Protein translation, processing and degradation
comp32969_c0_seq2	1101	26.799	135.888	2.34217	AT5G62740	HYPERSENSITIVE INDUCED REACTION 4	Protein translation, processing and degradation
comp15912_c0_seq1	941	3.83772	21.9505	2.51593	AT5G22000	RHF2A	Protein translation, processing and degradation
comp20875_c0_seq1	810	6.69757	22.9048	1.77394	AT2G33735	Chaperone DnaJ-domain superfamily protein	Protein translation, processing and degradation
comp2101_c0_seq1	790	2.93134	11.3155	1.94866	AT5G48570	FKBP65	Protein translation, processing and degradation
comp71886_c0_seq1	732	5.0662	11.3449	1.16307	AT1G55860	UBIQUITIN-PROTEIN LIGASE 1	Protein translation, processing and degradation
comp26687_c0_seq1	680	4.02472	19.2133	2.25514	AT4G35840	RING/U-box superfamily protein	Protein translation, processing and degradation
comp24252_c0_seq1	665	3.75022	18.7916	2.32504	AT4G35840	RING/U-box superfamily protein	Protein translation, processing and degradation
comp63097_c0_seq1	672	4.77149	11.4133	1.25821	AT1G70320	UBIQUITIN-PROTEIN LIGASE 2	Protein translation, processing and degradation
comp25884_c0_seq1	644	8.24794	31.8478	1.94909	AT1G17860	Kunitz family trypsin and protease inhibitor protein	Protein translation, processing and degradation
comp23815_c0_seq1	628	8.58702	32.8066	1.93376	AT1G17860	Kunitz family trypsin and protease inhibitor protein	Protein translation, processing and degradation
comp20489_c0_seq1	643	3.87853	10.5296	1.44087	AT1G02910	LOW PSII ACCUMULATION1	Protein translation, processing and degradation
comp20534_c0_seq1	633	2.17457	13.2237	2.60433	AT5G21170	AKINBETA1	Protein translation, processing and degradation
comp63643_c0_seq1	615	2.50153	11.4821	2.1985	AT3G22260	Cysteine proteinases superfamily protein	Protein translation, processing and degradation
comp19959_c0_seq1	595	6.04218	16.713	1.46783	AT5G22850	Eukaryotic aspartyl protease family protein	Protein translation, processing and degradation
comp31559_c0_seq1	499	8.79481	68.7421	2.96647	AT5G06490	RING/U-box superfamily protein	Protein translation, processing and degradation
comp26311_c0_seq1	485	1.43577	26.5292	4.20769	AT5G54940	Translation initiation factor SUI1 family protein	Protein translation, processing and degradation
comp14302_c0_seq1	459	1.83463	10.2275	2.47889	AT2G42750	DNA J PROTEIN C77	Protein translation, processing and degradation
comp8080_c0_seq1	365	6.43329	14.6004	1.18238	AT2G45040	Matrixin family protein	Protein translation, processing and degradation
comp18594_c0_seq1	736	7.23895	15.9008	1.13525	AT1G24140	Matrixin family protein	Protein translation, processing and degradation
comp9858_c0_seq1	257	5.6711	13.9441	1.29795	AT1G24140	Matrixin family protein	Protein translation, processing and degradation
Unknown/no hit
comp34807_c0_seq1	3496	24.1522	51.4197	1.09016	AT3G01810	Unknown protein	Unknown
comp26231_c0_seq1	2392	11.0285	27.7576	1.33164	AT2G22795	Unknown protein	Unknown
comp27287_c0_seq2	2253	10.7889	41.1972	1.933	AT1G67780	inc-finger domain of monoamine-oxidase A repressor R1 protein	Unknown
comp31150_c0_seq2	2110	18.6117	40.4232	1.11897	AT1G33230	TMPIT-like protein	Unknown
comp56026_c0_seq1	1877	4.09814	14.365	1.80952	AT5G28910	Unknown protein	Unknown
comp12135_c0_seq1	1782	4.14395	14.7821	1.83477	AT5G28910	Unknown protein	Unknown
comp34868_c0_seq3	1752	3.41075	156.632	5.52114	AT2G25737	Sulfite exporter TauE/SafE family protein	Unknown
comp34863_c0_seq1	1590	61.1405	127.388	1.05903	AT1G19397	Unknown protein	Unknown
comp33742_c0_seq1	1571	10.7308	28.4255	1.40543	AT1G59710	Unknown protein	Unknown
comp25514_c0_seq1	684	8.16809	21.5369	1.39874	AT1G59710	Unknown protein	Unknown
comp31080_c0_seq1	1545	99.9739	250.951	1.32778	AT2G30970	ASPARTATE AMINOTRANSFERASE 1	Unknown
comp32671_c0_seq1	1529	12.0106	58.8018	2.29156	AT1G68470	Exostosin family protein	Unknown
comp31723_c0_seq1	1525	30.1689	103.665	1.7808	AT2G38000	chaperone protein dnaJ-related	Unknown
comp5176_c0_seq1	1217	10.9779	22.4379	1.03133	AT4G17940	Tetratricopeptide repeat (TPR)-like superfamily protein	unknown
comp30072_c0_seq1	1388	15.5408	40.0618	1.36617	AT1G71900	Unknown protein	Unknown
comp31886_c0_seq1	1207	3.70305	22.9087	2.62911	AT5G42050	DCD (Development and Cell Death) domain protein	unknown
comp20364_c0_seq1	1355	2.74882	18.2399	2.73022	AT5G42830	HXXXD-type acyl-transferase family protein	Unknown
comp14061_c0_seq1	819	2.82755	19.1494	2.75967	AT5G42830	HXXXD-type acyl-transferase family protein	Unknown
comp28279_c0_seq1	1302	7.63686	16.0777	1.07401	AT5G41110	Unknown protein	Unknown
comp15701_c0_seq1	1219	4.83566	12.7139	1.39462	AT2G47010	Unknown protein	Unknown
comp33779_c0_seq1	1136	16.7643	162.747	3.27916	AT5G44860	Unknown protein	Unknown
comp32003_c0_seq1	1092	24.8399	58.5258	1.23641	AT5G19290	MAGL16	Unknown
comp32734_c0_seq1	1065	27.0054	62.7164	1.21559	AT5G19290	MAGL16	Unknown
comp28378_c0_seq1	1025	8.70533	21.5966	1.31083	AT4G37170	Pentatricopeptide repeat (PPR) superfamily protein	Unknown
comp23962_c0_seq1	1016	9.85037	24.0786	1.2895	AT3G27880	Protein of unknown function (DUF1645)	Unknown
comp4201_c0_seq1	912	0.994377	15.4567	3.95829	AT1G13520	Protein of unknown function (DUF1262)	Unknown
comp27460_c0_seq2	872	16.5656	41.5212	1.32566	AT3G08990	Yippee family putative zinc-binding protein	Unknown
comp24479_c0_seq1	862	8.09707	17.8106	1.13726	AT2G03505	Carbohydrate-binding X8 domain superfamily protein	Unknown
comp30965_c0_seq1	843	14.7534	45.5849	1.62751	AT5G39120	RmlC-like cupins superfamily protein	Unknown
comp20894_c0_seq1	837	6.40413	13.4765	1.07337	AT2G36895	Unknown protein	Unknown
comp44450_c0_seq1	826	10.587	22.6692	1.09845	AT3G54040	PAR1 protein	Unknown
comp14267_c0_seq1	813	5.15902	13.2562	1.3615	AT1G19330	Unknown protein	Unknown
comp32819_c0_seq4	803	11.8784	44.0516	1.89086	AT5G39120	RmlC-like cupins superfamily protein	Unknown
comp67089_c0_seq1	596	2.77148	11.5153	2.05482	AT5G65780	ATBCAT-5	Unknown
comp23661_c0_seq1	585	6.47765	13.9245	1.10408	AT3G22530	Unknown protein	Unknown
comp9961_c0_seq1	575	3.12617	16.2594	2.37881	AT5G54540	Uncharacterised conserved protein (UCP012943)	Unknown
comp9679_c0_seq1	550	2.50273	13.368	2.41721	AT2G26695	Ran BP2/NZF zinc finger-like superfamily protein	Unknown
comp55533_c0_seq1	360	2.42912	14.5461	2.58213	AT2G26695	Ran BP2/NZF zinc finger-like superfamily protein	Unknown
comp13153_c0_seq1	494	3.76989	14	1.89283	AT5G52580	RabGAP/TBC domain-containing protein	Unknown
comp55402_c0_seq1	478	3.62505	14.109	1.96054	AT5G52580	RabGAP/TBC domain-containing protein	Unknown
comp32836_c0_seq1	463	9.2338	20.7638	1.16907	AT3G57540	REMORIN GROUP 4 1	Unknown
comp11437_c0_seq1	407	4.57574	13.9385	1.607	AT4G35750	SEC14 cytosolic factor family protein	Unknown
comp19814_c0_seq1	396	6.87024	14.0251	1.02958	AT3G29970	B12D protein	Unknown
comp82605_c0_seq1	369	0.438865	11.0377	4.65251	AT1G68390	Core-2/I-branching beta-1,6-N-acetylglucosaminyltransferase family protein	Unknown
comp18857_c0_seq1	342	5.4454	12.8757	1.24154	AT1G13490	Protein of unknown function (DUF1262)	Unknown
comp46352_c0_seq1	338	4.1204	10.7981	1.38992	AT2G12400	Unknown protein	Unknown
comp9867_c0_seq1	277	4.03392	10.789	1.41931	AT4G35750	SEC14 cytosolic factor family protein	Unknown
comp20876_c0_seq1	270	1.43948	18.3173	3.66959	AT3G45080	P-loop containing nucleoside triphosphate hydrolases superfamily protein	Unknown
comp28875_c0_seq3	249	7.93448	17.2068	1.11677	AT3G57540	Remorin family protein ATREM4.1	Unknown
comp29189_c0_seq1	1170	15.6959	37.1168	1.24169	no hit	-	Unknown
comp67800_c0_seq1	1118	4.98281	11.9108	1.25724	no hit	-	Unknown
comp32634_c0_seq2	1071	13.6388	32.1024	1.23497	no hit	-	Unknown
comp31987_c0_seq1	1034	16.758	39.7734	1.24696	no hit	-	Unknown
comp30385_c0_seq1	1027	11.7159	32.5636	1.47479	no hit	-	Unknown
comp30649_c0_seq1	974	37.7087	75.9481	1.01012	no hit	-	Unknown
comp9525_c0_seq1	972	6.04781	12.6523	1.06492	no hit	-	Unknown
comp31966_c0_seq1	969	24.1157	51.9396	1.10686	no hit	-	Unknown
comp16703_c0_seq1	968	5.65456	11.3249	1.002	no hit	-	Unknown
comp32584_c0_seq4	964	6.53477	29.3967	2.16945	no hit	-	Unknown
comp30323_c0_seq2	951	231.282	538.029	1.21803	no hit	-	Unknown
comp15254_c0_seq1	943	2.95376	10.8538	1.87758	no hit	-	Unknown
comp17198_c0_seq1	846	6.24029	12.661	1.02071	no hit	-	Unknown
comp30305_c0_seq2	818	6.73106	30.1009	2.1609	no hit	-	Unknown
comp24443_c0_seq1	791	4.50406	23.154	2.36197	no hit	-	Unknown
comp5414_c0_seq1	787	13.9101	27.9261	1.00548	no hit	-	Unknown
comp33248_c0_seq1	781	48.147	186.757	1.95565	no hit	-	Unknown
comp29705_c0_seq1	772	15.9844	48.1329	1.59036	no hit	-	Unknown
comp21038_c0_seq1	764	1.35658	18.4336	3.76429	no hit	-	Unknown
comp30242_c0_seq1	720	7.15241	26.9984	1.91637	no hit	-	Unknown
comp30992_c0_seq8	719	110.724	553.63	2.32196	no hit	-	Unknown
comp19008_c0_seq1	715	5.09606	10.9674	1.10576	no hit	-	Unknown
comp28835_c0_seq2	703	14.9041	34.028	1.19101	no hit	-	Unknown
comp33040_c0_seq1	702	94.3043	203.95	1.11282	no hit	-	Unknown
comp27857_c0_seq1	700	14.1583	33.7771	1.2544	no hit	-	Unknown
comp32615_c0_seq2	696	15.7521	32.4703	1.04358	no hit	-	Unknown
comp32283_c0_seq2	683	92.0434	199.324	1.11473	no hit	-	Unknown
comp27200_c0_seq1	665	18.7998	65.5419	1.8017	no hit	-	Unknown
comp20932_c0_seq1	643	6.37188	13.4705	1.08001	no hit	-	Unknown
comp21677_c0_seq1	643	21.9867	53.4501	1.28156	no hit	-	Unknown
comp22570_c0_seq2	642	18.9688	48.1162	1.34289	no hit	-	Unknown
comp22893_c0_seq1	639	17.2839	35.1598	1.0245	no hit	-	Unknown
comp26186_c0_seq2	639	8.89537	20.2805	1.18897	no hit	-	Unknown
comp33558_c0_seq1	634	8.91444	20.8784	1.2278	no hit	-	Unknown
comp32662_c0_seq1	633	7.06095	14.2265	1.01064	no hit	-	Unknown
comp23376_c0_seq1	612	8.57336	28.5649	1.73631	no hit	-	Unknown
comp18606_c0_seq1	611	5.35387	11.7087	1.12893	no hit	-	Unknown
comp23295_c0_seq1	607	5.84269	17.1886	1.55675	no hit	-	Unknown
comp23843_c0_seq1	606	4.75669	22.6505	2.25151	no hit	-	Unknown
comp19773_c0_seq1	599	5.62334	16.9988	1.59593	no hit	-	Unknown
comp23616_c0_seq1	594	9.07853	18.2327	1.006	no hit	-	Unknown
comp30302_c0_seq1	589	8.1933	29.3212	1.83943	no hit	-	Unknown
comp30409_c0_seq2	587	5.82106	47.5558	3.03027	no hit	-	Unknown
comp22517_c0_seq1	580	15.4682	46.4198	1.58544	no hit	-	Unknown
comp25291_c0_seq1	578	9.1057	29.9707	1.71871	no hit	-	Unknown
comp28324_c0_seq1	574	8.77417	32.875	1.90565	no hit	-	Unknown
comp22524_c0_seq1	560	6.96926	14.1683	1.02359	no hit	-	Unknown
comp29577_c0_seq1	555	12.2842	42.3159	1.7844	no hit	-	Unknown
comp3968_c0_seq1	552	5.77943	14.0861	1.28528	no hit	-	Unknown
comp85159_c0_seq1	552	1.81891	10.2053	2.48817	no hit	-	Unknown
comp21928_c0_seq1	551	14.5189	50.4949	1.79821	no hit	-	Unknown
comp19743_c0_seq1	546	5.99124	14.5073	1.27586	no hit	-	Unknown
comp5450_c0_seq1	522	6.42181	31.5646	2.29726	no hit	-	Unknown
comp23932_c0_seq1	521	143.882	733.497	2.3499	no hit	-	Unknown
comp25849_c0_seq1	520	17.1284	57.9046	1.75729	no hit	-	Unknown
comp21781_c0_seq1	518	6.90908	18.1762	1.39549	no hit	-	Unknown
comp12606_c0_seq1	513	5.74529	11.7029	1.02641	no hit	-	Unknown
comp21813_c0_seq1	507	7.05898	14.7365	1.06186	no hit	-	Unknown
comp25699_c0_seq1	500	1.32792	18.1165	3.77006	no hit	-	Unknown
comp20097_c0_seq2	495	124.515	574.978	2.20719	no hit	-	Unknown
comp23034_c0_seq3	494	4.98281	10.5201	1.07811	no hit	-	Unknown
comp18980_c0_seq1	490	1.78466	15.2747	3.09743	no hit	-	Unknown
comp39982_c0_seq1	487	7.48189	35.6524	2.25253	no hit	-	Unknown
comp10301_c0_seq1	485	4.27392	14.8869	1.80041	no hit	-	Unknown
comp30273_c0_seq1	483	15.3895	59.4109	1.94878	no hit	-	Unknown
comp7557_c0_seq1	476	4.18462	10.0567	1.26499	no hit	-	Unknown
comp27624_c0_seq1	475	4.26161	11.9709	1.49006	no hit	-	Unknown
comp30719_c0_seq2	475	47.7983	198.551	2.05448	no hit	-	Unknown
comp10766_c0_seq1	471	6.4639	14.3467	1.15025	no hit	-	Unknown
comp18461_c0_seq1	461	6.63924	15.1169	1.18707	no hit	-	Unknown
comp11448_c0_seq1	460	5.63274	23.7164	2.07398	no hit	-	Unknown
comp64025_c0_seq1	459	2.43441	11.6104	2.25377	no hit	-	Unknown
comp25355_c0_seq1	458	7.56669	27.689	1.87158	no hit	-	Unknown
comp27071_c0_seq1	450	17.5976	68.6458	1.96379	no hit	-	Unknown
comp25260_c0_seq1	443	6.76279	25.4027	1.90929	no hit	-	Unknown
comp23618_c0_seq4	439	6.08663	12.6815	1.05901	no hit	-	Unknown
comp13102_c0_seq1	438	3.77124	23.2774	2.62582	no hit	-	Unknown
comp53051_c0_seq1	435	4.1323	11.339	1.45627	no hit	-	Unknown
comp29229_c0_seq1	432	27.5525	83.7196	1.60338	no hit	-	Unknown
comp51349_c0_seq1	432	1.42448	18.9173	3.73119	no hit	-	Unknown
comp2958_c0_seq1	430	4.18035	19.7741	2.24192	no hit	-	Unknown
comp23679_c0_seq1	420	3.93286	31.2017	2.98797	no hit	-	Unknown
comp64161_c0_seq1	419	1.70058	12.845	2.91711	no hit	-	Unknown
comp17859_c0_seq1	414	9.03586	20.155	1.1574	no hit	-	Unknown
comp44608_c0_seq1	411	8.62899	21.3317	1.30573	no hit	-	Unknown
comp58558_c0_seq1	411	1.30026	13.8672	3.41481	no hit	-	Unknown
comp27969_c0_seq2	408	16.2338	45.57	1.48908	no hit	-	Unknown
comp70980_c0_seq1	407	4.89405	10.2021	1.05976	no hit	-	Unknown
comp16467_c0_seq1	406	5.42464	10.9112	1.00821	no hit	-	Unknown
comp11769_c0_seq1	405	3.91858	10.4157	1.41036	no hit	-	Unknown
comp20498_c0_seq1	405	1.83933	15.7379	3.09698	no hit	-	Unknown
comp19293_c0_seq1	404	1.40296	16.2351	3.53257	no hit	-	Unknown
comp16971_c0_seq1	402	6.7677	13.9474	1.04326	no hit	-	Unknown
comp4205_c0_seq1	400	6.19426	12.4633	1.00869	no hit	-	Unknown
comp6294_c0_seq1	400	4.00805	10.4467	1.38208	no hit	-	Unknown
comp18605_c0_seq1	397	3.95675	10.8921	1.46089	no hit	-	Unknown
comp18123_c0_seq1	394	7.27503	20.9767	1.52776	no hit	-	Unknown
comp12743_c0_seq1	393	20.8093	56.899	1.45118	no hit	-	Unknown
comp17868_c0_seq1	393	4.40909	10.6665	1.27453	no hit	-	Unknown
comp23590_c0_seq1	392	4.25509	35.5556	3.06281	no hit	-	Unknown
comp21278_c0_seq1	387	27.5761	67.1437	1.28383	no hit	-	Unknown
comp21398_c0_seq1	384	5.65108	12.4661	1.14141	no hit	-	Unknown
comp18470_c0_seq1	380	2.04557	16.7036	3.02958	no hit	-	Unknown
comp23860_c0_seq1	376	22.2669	101.218	2.18449	no hit	-	Unknown
comp11564_c0_seq1	372	6.70402	15.1788	1.17896	no hit	-	Unknown
comp26444_c0_seq1	372	6.09457	12.4772	1.0337	no hit	-	Unknown
comp24974_c0_seq1	371	2.40075	29.9405	3.64054	no hit	-	Unknown
comp9585_c0_seq1	363	4.90731	12.0944	1.30134	no hit	-	Unknown
comp56589_c0_seq1	362	4.42878	10.3379	1.22296	no hit	-	Unknown
comp19452_c0_seq1	357	3.40213	14.0016	2.04108	no hit	-	Unknown
comp17504_c0_seq1	351	5.12122	12.6586	1.30556	no hit	-	Unknown
comp21064_c0_seq1	350	7.86572	21.4224	1.44547	no hit	-	Unknown
comp62612_c0_seq1	348	3.72279	11.0958	1.57555	no hit	-	Unknown
comp10898_c0_seq1	347	4.85357	12.6902	1.38659	no hit	-	Unknown
comp69934_c0_seq1	347	5.08692	11.0896	1.12435	no hit	-	Unknown
comp10053_c0_seq1	342	5.25599	11.4064	1.11781	no hit	-	Unknown
comp18231_c0_seq1	342	4.64042	10.3624	1.15904	no hit	-	Unknown
comp56621_c0_seq1	339	3.24838	10.7272	1.72348	no hit	-	Unknown
comp15864_c0_seq1	336	4.67509	12.043	1.36513	no hit	-	Unknown
comp4648_c0_seq1	333	5.78709	12.0324	1.05601	no hit	-	Unknown
comp3649_c0_seq1	327	3.46663	10.2716	1.56706	no hit	-	Unknown
comp84973_c0_seq1	327	0.990467	10.2312	3.36872	no hit	-	Unknown
comp30915_c0_seq2	326	18.8269	80.1535	2.08997	no hit	-	Unknown
comp49874_c0_seq1	326	3.57662	13.6699	1.93434	no hit	-	Unknown
comp19525_c0_seq1	310	10.0299	27.6418	1.46254	no hit	-	Unknown
comp25652_c0_seq1	309	14.5695	73.8645	2.34193	no hit	-	Unknown
comp55045_c0_seq1	308	0.262892	10.8623	5.36872	no hit	-	Unknown
comp1168_c0_seq1	307	0.632995	11.4146	4.17254	no hit	-	Unknown
comp19591_c0_seq1	307	5.22221	10.6823	1.0325	no hit	-	Unknown
comp50563_c0_seq1	301	3.49707	14.8492	2.08617	no hit	-	Unknown
comp10219_c0_seq1	300	3.72465	10.579	1.50602	no hit	-	Unknown
comp23830_c0_seq1	298	5.54296	12.7356	1.20014	no hit	-	Unknown
comp77576_c0_seq1	295	0.548954	11.8341	4.43012	no hit	-	Unknown
comp19421_c0_seq1	293	5.3612	12.6821	1.24217	no hit	-	Unknown
comp53693_c0_seq1	291	3.39465	12.5875	1.89066	no hit	-	Unknown
comp57843_c0_seq1	288	1.5182	11.1575	2.87758	no hit	-	Unknown
comp24313_c0_seq1	285	30.9109	109.826	1.82904	no hit	-	Unknown
comp3723_c0_seq1	285	1.13643	12.2493	3.43012	no hit	-	Unknown
comp15315_c0_seq1	283	2.9756	12.2892	2.04614	no hit	-	Unknown
comp69422_c0_seq1	281	1.9018	12.1884	2.68007	no hit	-	Unknown
comp82767_c0_seq1	280	3.75935	10.1067	1.42676	no hit	-	Unknown
comp12216_c0_seq1	276	4.86997	10.6844	1.13352	no hit	-	Unknown
comp17410_c0_seq1	276	1.87758	11.451	2.60852	no hit	-	Unknown
comp18029_c0_seq1	276	4.16588	16.6255	1.9967	no hit	-	Unknown
comp34613_c0_seq3	275	0.235551	11.3483	5.5903	no hit	-	Unknown
comp10205_c0_seq1	274	0.945643	12.162	3.68494	no hit	-	Unknown
comp28069_c0_seq2	272	7.56123	17.6964	1.22677	no hit	-	Unknown
comp59247_c0_seq1	268	1.99405	13.2237	2.72935	no hit	-	Unknown
comp7457_c0_seq1	267	5.09478	10.3016	1.01578	no hit	-	Unknown
comp33358_c0_seq16	266	8.64499	17.4493	1.01324	no hit	-	Unknown
comp13724_c0_seq1	265	4.58325	17.8645	1.96265	no hit	-	Unknown
comp3579_c0_seq1	261	5.21191	12.2104	1.22823	no hit	-	Unknown
comp11627_c0_seq1	259	8.37843	17.6146	1.07202	no hit	-	Unknown
comp51981_c0_seq1	258	4.39376	12.1474	1.46712	no hit	-	Unknown
comp34367_c0_seq1	251	17.2909	56.1086	1.6982	no hit	-	Unknown
comp59750_c0_seq1	251	1.22585	12.5388	3.35455	no hit	-	Unknown
comp34926_c0_seq14	250	3.95137	11.4782	1.53847	no hit	-	Unknown
comp34741_c0_seq1	249	9.0401	31.9175	1.81994	no hit	-	Unknown
comp19135_c0_seq1	246	10.1378	27.5225	1.44087	no hit	-	Unknown
comp25815_c0_seq1	244	5.37592	10.8933	1.01886	no hit	-	Unknown
comp13194_c0_seq1	242	3.88124	10.9833	1.50073	no hit	-	Unknown
comp37219_c0_seq1	241	8.06347	18.2718	1.18014	no hit	-	Unknown
comp5515_c0_seq1	238	7.62077	21.1135	1.47016	no hit	-	Unknown
comp56023_c0_seq1	237	3.82646	10.2665	1.42386	no hit	-	Unknown
comp30964_c0_seq2	231	149.393	330.994	1.14769	no hit	-	Unknown
comp53365_c0_seq1	229	5.09161	11.6068	1.18878	no hit	-	Unknown
comp14512_c0_seq1	228	8.66528	20.6476	1.25265	no hit	-	Unknown
comp12739_c0_seq1	225	4.9662	11.2842	1.18409	no hit	-	Unknown
comp5165_c0_seq1	221	8.42681	21.1819	1.32977	no hit	-	Unknown
comp17142_c0_seq1	215	5.9504	12.0551	1.01859	no hit	-	Unknown
comp13282_c0_seq1	210	1.77364	15.9944	3.17278	no hit	-	Unknown
comp18183_c0_seq1	206	2.98727	11.6831	1.96752	no hit	-	Unknown
comp79434_c0_seq1	206	1.2578	10.0783	3.00228	no hit	-	Unknown
comp11916_c0_seq1	204	3.09594	11.279	1.8652	no hit	-	Unknown

## Sheet: Down-regulated genes
Supplemental Table S3. DEGs down-regulated in Al-treated buckwheat root tips
gene	Length	CK2_rpkm	AL3_rpkm	log2fold_change	TAIR ID	Annotation	GO biological processes
Signal transduction
comp25810_c0_seq1	1292	19.3653	7.48184	-1.37201	AT2G15320	Leucine-rich repeat (LRR) family protein	Signal transduction
comp25297_c0_seq1	588	20.1325	8.07366	-1.31823	AT2G15320	Leucine-rich repeat (LRR) family protein	Signal transduction
comp25928_c0_seq1	815	50.4303	23.0401	-1.13015	AT4G09720	RAB GTPASE HOMOLOG G3A	Signal transduction
comp25855_c0_seq1	817	51.1394	23.6473	-1.11276	AT4G09720	RAB GTPASE HOMOLOG G3A	Signal transduction
comp16340_c0_seq1	600	14.7637	6.54574	-1.17342	AT4G39110	Malectin/receptor-like protein kinase family protein	Signal transduction: phosphorylation
comp6554_c0_seq1	391	10.8513	5.41124	-1.00384	AT4G39110	Malectin/receptor-like protein kinase family protein	Signal transduction: phosphorylation
comp113661_c0_seq1	547	10.0954	2.92517	-1.78711	AT3G07490	CALMODULIN-LIKE 3	Signal transduction: Ca signal
comp25544_c0_seq1	558	44.2291	17.3472	-1.35029	AT1G02900	RAPID ALKALINIZATION FACTOR 1	Signal transduction: Ca signal
comp26297_c0_seq1	568	22.4095	9.05638	-1.3071	AT1G76650	CALMODULIN-LIKE 38	Signal transduction: Ca signal
comp28253_c0_seq2	495	19.7928	9.32339	-1.08605	AT1G76650	CALMODULIN-LIKE 38	Signal transduction: Ca signal
comp27956_c0_seq1	723	129.979	63.8689	-1.02509	AT3G59440	CALMODULIN-LIKE 4	Signal transduction: Ca signal
comp14375_c0_seq1	788	12.0223	5.95738	-1.01296	AT5G61350	[CA2+]CYT-ASSOCIATED PROTEIN KINASE 1	Signal transduction: Ca signal
comp27459_c0_seq1	739	85.0247	42.4089	-1.00351	AT5G37770	CALMODULIN-LIKE 24	Signal transduction: Ca signal
comp19674_c0_seq1	730	34.3404	10.905	-1.65491	AT3G17980	Calcium-dependent lipid-binding (CaLB domain) family protein	Signal transduction: ABA
comp18328_c0_seq1	770	31.8204	10.1496	-1.64853	AT3G17980	Calcium-dependent lipid-binding (CaLB domain) family protein	Signal transduction: ABA
comp6802_c0_seq1	541	11.7639	5.20638	-1.17602	AT1G12240	FRUCTOSIDASE 4	Signal transduction: ABA
comp24896_c0_seq1	1385	19.5265	9.28047	-1.07316	AT1G12240	FRUCTOSIDASE 4	Signal transduction: ABA
comp23048_c0_seq1	552	21.7095	8.88768	-1.28845	AT3G15540	INDOLE-3-ACETIC ACID INDUCIBLE 19	Signal transduction: IAA
comp26079_c0_seq1	608	20.3226	8.61281	-1.23853	AT3G15540	INDOLE-3-ACETIC ACID INDUCIBLE 19	Signal transduction: IAA
comp23807_c0_seq1	504	30.2033	13.6435	-1.14649	AT5G20820	SMALL AUXIN UPREGULATED RNA 76	Signal transduction: IAA
Transcription regulation
comp17722_c0_seq1	835	17.0669	7.9659	-1.09929	AT2G43060	ILI1 BINDING BHLH 1	Transcription regulation
comp22542_c0_seq1	394	15.0844	7.21599	-1.06379	AT2G30395	OVATE FAMILY PROTEIN 17	Transcription regulation
comp56968_c0_seq1	342	11.0802	5.49055	-1.01296	AT5G52260	MYB19	Transcription regulation
Transport
comp25995_c0_seq1	1675	46.8035	22.5158	-1.05568	AT5G18840	Major facilitator superfamily protein	Transport
comp16766_c0_seq1	467	15.4659	6.79591	-1.18635	AT1G23090	SULTR3;3	Transport
comp34656_c0_seq3	1372	75.4939	18.3513	-2.04048	AT3G18200	USUALLY MULTIPLE ACIDS MOVE IN AND OUT TRANSPORTERS 4	Transport
comp11799_c0_seq1	777	14.4434	5.65029	-1.35402	AT3G28050	USUALLY MULTIPLE ACIDS MOVE IN AND OUT TRANSPORTERS 41	Transport
comp30822_c0_seq1	1086	14.688	5.21156	-1.49486	AT5G17700	MATE efflux family protein	Transport
comp24967_c0_seq2	927	11.7918	4.57909	-1.36466	AT5G17700	MATE efflux family protein	Transport
comp26099_c0_seq2	354	12.5802	4.63203	-1.44144	AT5G40240	USUALLY MULTIPLE ACIDS MOVE IN AND OUT TRANSPORTERS 40	Transport
comp14491_c0_seq1	355	15.4643	5.73648	-1.4307	AT3G59140	ABCC10	Transport
comp12005_c0_seq1	410	13.9823	5.45075	-1.35907	AT3G59140	ABCC10	Transport
comp11079_c0_seq1	380	12.2734	4.24551	-1.53153	AT3G57330	AUTOINHIBITED CA2+-ATPASE 11	Transport
comp27756_c0_seq1	1389	28.6108	10.7104	-1.41755	AT3G60330	H(+)-ATPASE 7	Transport
comp16975_c0_seq1	586	11.7725	5.57382	-1.07869	AT3G60330	H(+)-ATPASE 7	Transport
comp18266_c0_seq1	405	11.3159	5.42009	-1.06196	AT3G60330	H(+)-ATPASE 7	Transport
comp4052_c0_seq1	393	14.7107	5.58559	-1.39708	AT5G62670	H(+)-ATPASE 11	Transport
comp10151_c0_seq1	446	11.837	5.75202	-1.04116	AT5G62670	H(+)-ATPASE 11	Transport
comp60138_c0_seq1	233	12.5105	4.76735	-1.39188	AT3G47950	H(+)-ATPASE 4	Transport
comp32942_c0_seq1	1186	625.099	233.868	-1.41839	AT4G00430	PIP1;4	Transport
comp34082_c0_seq1	781	306.921	132.948	-1.207	AT4G00430	PIP1;4	Transport
comp33655_c0_seq1	1073	458.341	195.583	-1.22864	AT3G53420	PIP2;1	Transport
comp16281_c0_seq1	305	131.836	62.0864	-1.0864	AT1G01620	PIP1;3	Transport
comp33640_c0_seq2	1046	311.729	138.28	-1.1727	AT2G37170	PIP2;2	Transport
comp16784_c0_seq1	274	131.503	64.1881	-1.03472	AT2G36830	TIP1;1	Transport
comp33939_c0_seq1	871	162.704	62.5052	-1.3802	AT2G25810	TIP4;1	Transport
comp33171_c0_seq1	1671	31.3028	13.2949	-1.23542	AT5G60770	NITRATE TRANSPORTER 2.4	Transport
comp15117_c0_seq1	263	16.8715	3.97214	-2.0866	AT5G60780	NITRATE TRANSPORTER 2.3	Transport
comp24790_c0_seq2	1087	50.2808	17.3843	-1.53223	AT2G10940	Bifunctional inhibitor/lipid-transfer protein/seed storage 2S albumin superfamily protein	Transport
comp28429_c0_seq1	608	21.6011	9.80904	-1.13892	AT2G44300	Bifunctional inhibitor/lipid-transfer protein/seed storage 2S albumin superfamily protein	Transport
comp28321_c0_seq2	288	12.9328	6.29045	-1.0398	AT2G44300	Bifunctional inhibitor/lipid-transfer protein/seed storage 2S albumin superfamily protein	Transport
comp43240_c0_seq1	673	26.3967	12.3788	-1.09248	AT3G22600	GLYCOSYLPHOSPHATIDYLINOSITOL-ANCHORED LIPID PROTEIN TRANSFER 5	Transport
comp31763_c0_seq1	1470	66.5171	19.4577	-1.77338	AT4G05120	EQUILIBRATIVE NUCLEOSIDE TRANSPORTER 3	Transport
comp25905_c0_seq1	808	18.6593	7.02101	-1.41015	AT1G13890	OLUBLE N-ETHYLMALEIMIDE-SENSITIVE FACTOR ADAPTOR PROTEIN 30	Transport
comp49382_c0_seq1	359	13.3072	6.04092	-1.13936	AT5G38820	Putative amino acid transporter	Transport
comp4344_c0_seq1	1516	16.0232	7.42307	-1.11008	AT3G30390	Putative amino acid transporter	Transport
Stress/defense response
comp33858_c0_seq2	769	75.8323	24.3495	-1.63892	AT4G23690	DIRIGENT PROTEIN 6	Stress/defense
comp16297_c0_seq1	667	70.2393	32.0383	-1.13248	AT3G11660	NDR1/HIN1-LIKE 1	Stress/defense
comp33957_c0_seq4	1102	51.9476	24.2995	-1.09613	AT2G39430	Disease resistance-responsive (dirigent-like protein) family protein	Stress/defense
comp33481_c1_seq1	1144	59.7654	28.0195	-1.09288	AT2G39430	Disease resistance-responsive (dirigent-like protein) family protein	Stress/defense
comp28245_c0_seq1	1062	83.7307	40.9786	-1.03089	AT3G24020	Disease resistance-responsive (dirigent-like protein) family protein	Stress/defense
comp20476_c0_seq1	486	18.46	9.0879	-1.02238	AT4G30320	CAP (Cysteine-rich secretory proteins, Antigen 5, and Pathogenesis-related 1 protein) superfamily protein	Stress/defense
comp20524_c0_seq1	227	15.5521	4.60209	-1.75675	AT3G62680	PROLINE-RICH PROTEIN 3	Stress/defense
comp28271_c0_seq2	205	24.1727	9.54688	-1.34028	AT3G62680	PROLINE-RICH PROTEIN 3	Stress/defense
comp31445_c0_seq14	347	92.4979	41.729	-1.14837	AT3G62680	PROLINE-RICH PROTEIN 3	Stress/defense
comp33089_c0_seq2	1233	109.905	53.667	-1.03415	AT5G12380	ANNEXIN 8	Stress/defense
comp15025_c0_seq1	469	11.4982	5.55452	-1.04967	AT2G27190	PURPLE ACID PHOSPHATASE 12	Stress/defense
comp20179_c0_seq1	490	12.2282	5.45141	-1.16551	AT2G32300	Blue copper protein	Stress/defense
comp28242_c0_seq1	1066	78.4793	18.0865	-2.1174	AT5G42180	PEROXIDASE 64	Stress/defense: oxidative
comp23242_c0_seq1	467	15.3619	4.19081	-1.87405	AT5G17820	Peroxidase superfamily protein	Stress/defense: oxidative
comp13753_c0_seq1	593	23.3764	6.40001	-1.8689	AT5G17820	Peroxidase superfamily protein	Stress/defense: oxidative
comp17854_c0_seq1	380	22.8423	6.78585	-1.7511	AT3G03670	Peroxidase superfamily protein	Stress/defense: oxidative
comp23811_c0_seq1	593	18.7065	5.86482	-1.67339	AT5G17820	Peroxidase superfamily protein	Stress/defense: oxidative
comp14850_c0_seq1	808	13.9694	5.20438	-1.42448	AT5G05340	PEROXIDASE 52	Stress/defense: oxidative
comp28208_c0_seq1	410	24.6862	9.61138	-1.36089	AT4G11290	Peroxidase superfamily protein	Stress/defense: oxidative
comp32955_c0_seq1	1275	195.943	76.8116	-1.35104	AT5G17820	Peroxidase superfamily protein	Stress/defense: oxidative
comp19156_c0_seq1	675	14.2748	5.62253	-1.34418	AT5G05340	PEROXIDASE 52	Stress/defense: oxidative
comp15828_c0_seq1	256	10.9437	4.39069	-1.31758	AT5G05340	PEROXIDASE 52	Stress/defense: oxidative
comp23502_c0_seq1	824	133.15	55.8798	-1.25265	AT5G66390	PEROXIDASE 72	Stress/defense: oxidative
comp15407_c0_seq1	301	14.7415	6.76562	-1.12359	AT1G44970	Peroxidase superfamily protein	Stress/defense: oxidative
comp28590_c0_seq1	1021	28.1216	12.9776	-1.11565	AT2G39040	Peroxidase superfamily protein	Stress/defense: oxidative
comp36251_c0_seq1	395	88.8422	42.6841	-1.05755	AT4G36430	Peroxidase superfamily protein	Stress/defense: oxidative
comp26790_c0_seq1	728	92.3822	44.63	-1.0496	AT2G44790	UCLACYANIN 2	Stress/defense: oxidative
Metabolic process
comp20674_c0_seq1	1084	16.1643	4.904	-1.72078	AT2G47180	GALACTINOL SYNTHASE 1	Metabolism: carbohydrate
comp9496_c0_seq1	442	13.6295	4.96637	-1.45646	AT2G47180	GALACTINOL SYNTHASE 1	Metabolism: carbohydrate
comp34915_c0_seq8	388	15.9437	7.49798	-1.08841	AT4G26140	BETA-GALACTOSIDASE 12	Metabolism: carbohydrate
comp21125_c0_seq1	727	14.5012	6.89379	-1.0728	AT2G44480	BETA GLUCOSIDASE 17	Metabolism: carbohydrate
comp12679_c0_seq1	881	12.1686	5.79382	-1.07057	AT2G44480	BETA GLUCOSIDASE 17	Metabolism: carbohydrate
comp33983_c0_seq1	1662	52.7722	25.2619	-1.06282	AT2G44480	BETA GLUCOSIDASE 17	Metabolism: carbohydrate
comp23623_c0_seq1	413	15.4491	7.62044	-1.01958	AT4G36360	BETA-GALACTOSIDASE 3	Metabolism: carbohydrate
comp34011_c0_seq4	914	129.27	57.6693	-1.16451	AT5G41210	GLUTATHIONE S-TRANSFERASE THETA 1	Metabolism: amino acid
comp19713_c0_seq1	765	26.08	12.3076	-1.0834	AT5G35630	GLUTAMINE SYNTHETASE 2	Metabolism: amino acid
comp12249_c0_seq1	722	16.9792	8.46171	-1.00474	AT5G35630	GLUTAMINE SYNTHETASE 2	Metabolism: amino acid
comp21981_c0_seq1	954	13.2744	5.96037	-1.15518	AT3G25570	Adenosylmethionine decarboxylase family protein	Metabolism: amino acid
comp18327_c0_seq1	416	12.7295	6.13504	-1.05303	AT3G25570	Adenosylmethionine decarboxylase family protein	Metabolism: amino acid
comp24531_c0_seq1	303	12.3995	0.785567	-3.9804	AT1G43800	STEAROYL-ACYL CARRIER PROTEIN Δ9-DESATURASE6	Metabolism: lipid
comp87954_c0_seq1	267	10.8567	2.22872	-2.28431	AT1G71250	GDSL-motif esterase/acyltransferase/lipase	Metabolism: lipid
comp7160_c0_seq1	297	11.723	2.53788	-2.20765	AT5G15720	GDSL-MOTIF LIPASE 7	Metabolism: lipid
comp20221_c0_seq1	785	15.9466	6.50236	-1.29421	AT1G68260	ACYL-LIPID THIOESTERASE 3	Metabolism: lipid
comp26911_c0_seq1	1114	21.1076	8.91473	-1.2435	AT1G75900	GDSL-motif esterase/acyltransferase/lipase	Metabolism: lipid
comp77956_c0_seq1	902	11.5801	4.61804	-1.32629	AT2G15620	NITRITE REDUCTASE 1	Metabolism: nitrogen
comp68191_c0_seq1	478	10.9429	5.11796	-1.09635	AT2G15620	NITRITE REDUCTASE 1	Metabolism: nitrogen
comp66683_c0_seq1	373	10.7671	5.31785	-1.01772	AT2G15620	NITRITE REDUCTASE 1	Metabolism: nitrogen
comp70462_c0_seq1	312	11.1594	3.22116	-1.79261	AT4G36220	FERULIC ACID 5-HYDROXYLASE 1	Metabolism: secondary metabolite
comp28981_c0_seq1	1297	37.47	17.618	-1.08868	AT5G13930	CHALCONE SYNTHASE	Metabolism: secondary metabolite
comp34264_c0_seq1	1539	54.9906	23.6463	-1.21757	AT5G17050	UDP-GLUCOSYL TRANSFERASE 78D2	Metabolism: secondary metabolite
comp34282_c0_seq2	416	33.8675	15.576	-1.12058	AT1G78270	UDP-GLUCOSYL TRANSFERASE 85A4	Metabolism: secondary metabolite
comp8125_c0_seq1	493	10.5443	5.04271	-1.06418	AT3G57030	Calcium-dependent phosphotriesterase superfamily protein	Metabolism: secondary metabolite
comp14424_c0_seq1	456	10.0858	4.3789	-1.20369	AT4G12300	CYP706A4	Metabolism: secondary metabolite
comp54745_c0_seq1	415	14.2821	6.91457	-1.04649	AT2G45550	CYTOCHROME P450, FAMILY 76, SUBFAMILY C, POLYPEPTIDE 4	Metabolism: secondary metabolite
comp28868_c0_seq1	1113	30.4677	13.3306	-1.19253	AT4G34110	POLY(A) BINDING PROTEIN 2	Metabolism: nucleotide
comp24412_c0_seq1	1138	19.9794	8.8894	-1.16836	AT4G34110	POLY(A) BINDING PROTEIN 2	Metabolism: nucleotide
comp8367_c0_seq1	446	10.1667	4.71428	-1.10874	AT1G30110	NUDIX HYDROLASE HOMOLOG 25	Metabolism: nucleotide
comp8378_c0_seq1	498	10.4384	5.04519	-1.04892	AT4G37160	SKU5 SIMILAR 15	Metabolism: oxidation-reduction
comp27676_c0_seq1	1081	35.8488	17.7499	-1.01412	AT4G37160	SKU5 SIMILAR 15	Metabolism: oxidation-reduction
comp33672_c0_seq1	1920	188.425	55.5052	-1.7633	AT2G23630	SKU5 SIMILAR 16	Metabolism: oxidation-reduction
comp26494_c0_seq1	1606	42.1491	17.5136	-1.26703	AT3G24503	ALDEHYDE DEHYDROGENASE 1A	Metabolism: oxidation-reduction
comp16440_c0_seq1	408	17.4643	3.27352	-2.41549	AT1G57750	CYP96A15	Metabolism: oxidation-reduction
comp20991_c0_seq1	1180	19.282	9.41349	-1.03445	AT3G14660	CYP72A13	Metabolism: oxidation-reduction
comp20248_c0_seq1	1281	21.8956	4.97567	-2.13768	AT2G23180	CYTOCHROME P450	Metabolism: oxidation-reduction
comp25202_c0_seq2	456	11.5774	3.45093	-1.74625	AT4G15093	catalytic LigB subunit of aromatic ring-opening dioxygenase family	Metabolism: aromatic compound
comp33573_c0_seq1	223	17.2108	8.12398	-1.08306	AT1G21130	INDOLE GLUCOSINOLATE O-METHYLTRANSFERASE 4	Metabolism: aromatic compound
comp26663_c0_seq2	469	12.4305	6.14663	-1.01601	AT4G15093	catalytic LigB subunit of aromatic ring-opening dioxygenase family	Metabolism: aromatic compound
comp17741_c0_seq1	266	13.0284	5.46845	-1.25245	AT1G17060	CYTOCHROME P450 72C1	Metabolism: brassinosteroid
comp15731_c0_seq1	366	10.8403	5.13051	-1.07923	AT1G17060	CYTOCHROME P450 72C1	Metabolism: brassinosteroid
comp4084_c0_seq1	599	11.3278	2.56085	-2.14517	AT4G35160	N-ACETYLSEROTONIN O-METHYLTRANSFERASE	Metabolism: others
comp22408_c0_seq1	683	13.3015	3.27205	-2.02332	AT4G35160	N-ACETYLSEROTONIN O-METHYLTRANSFERASE	Metabolism: others
comp24045_c0_seq1	1179	28.1028	12.8312	-1.13106	AT4G35160	N-ACETYLSEROTONIN O-METHYLTRANSFERASE	Metabolism: others
comp15695_c0_seq1	280	12.0878	4.72275	-1.35585	AT5G23530	CARBOXYESTERASE 18	Metabolism: others
comp22864_c0_seq1	723	15.5446	6.34665	-1.29234	AT5G23530	CARBOXYESTERASE 18	Metabolism: others
comp12025_c0_seq1	333	11.2824	5.32125	-1.08424	AT2G45600	alpha/beta-Hydrolases superfamily protein	Metabolism: others
comp4530_c0_seq1	800	15.85	5.55396	-1.5129	AT1G24480	S-adenosyl-L-methionine-dependent methyltransferases superfamily protein	Metabolism: others
Cell wall synthesis and organisation
comp27305_c0_seq1	1354	41.2627	7.91079	-2.38295	AT5G58600	POWDERY MILDEW RESISTANT 5	Cell wall synthesis and organisation
comp25807_c0_seq1	1302	68.682	19.0231	-1.85218	AT4G12730	FASCICLIN-LIKE ARABINOGALACTAN 2	Cell wall synthesis and organisation
comp14956_c0_seq1	433	11.4444	3.42045	-1.74238	AT2G47530	Pollen Ole e 1 allergen and extensin family protein	Cell wall synthesis and organisation
comp38620_c0_seq1	205	44.3166	14.8364	-1.57871	AT5G13870	XTH5	Cell wall synthesis and organisation
comp20576_c0_seq1	531	62.9467	21.666	-1.5387	AT5G13870	XTH5	Cell wall synthesis and organisation
comp21976_c0_seq1	396	61.9957	22.674	-1.45113	AT5G13870	XTH5	Cell wall synthesis and organisation
comp37932_c0_seq1	824	44.6714	16.3371	-1.4512	AT3G15370	EXPANSIN 12	Cell wall synthesis and organisation
comp40066_c0_seq1	732	44.7551	16.4393	-1.4449	AT3G15370	EXPANSIN 12	Cell wall synthesis and organisation
comp25487_c0_seq1	1008	37.9952	18.8648	-1.01012	AT1G12560	EXPANSIN A7	Cell wall synthesis and organisation
comp24514_c0_seq1	1115	22.7299	8.58652	-1.40445	AT2G40320	TRICHOME BIREFRINGENCE-LIKE 33	Cell wall synthesis and organisation
comp29921_c0_seq1	892	21.1867	9.44339	-1.16578	AT2G40320	TRICHOME BIREFRINGENCE-LIKE 33	Cell wall synthesis and organisation
comp21390_c0_seq1	397	19.7022	9.02677	-1.12607	AT2G40320	TRICHOME BIREFRINGENCE-LIKE 33	Cell wall synthesis and organisation
comp20913_c0_seq1	708	18.733	9.22671	-1.0217	AT2G40320	TRICHOME BIREFRINGENCE-LIKE 33	Cell wall synthesis and organisation
comp26805_c0_seq1	1126	22.8818	9.08983	-1.33187	AT1G45688	COMPANION OF CELLULOSE SYNTHASE 1	Cell wall synthesis and organisation
comp22384_c0_seq1	440	68.2362	27.1988	-1.327	AT4G28850	XTH26	Cell wall synthesis and organisation
comp26851_c0_seq1	529	106.869	46.7454	-1.19295	AT4G28850	XTH26	Cell wall synthesis and organisation
comp34297_c0_seq3	1002	134.24	61.1828	-1.13362	AT4G28850	XTH26	Cell wall synthesis and organisation
comp32151_c0_seq2	485	82.4732	39.453	-1.06379	AT4G28850	XTH26	Cell wall synthesis and organisation
comp13465_c0_seq1	216	11.4708	4.71401	-1.28295	AT1G08990	GLUCURONIC ACID SUBSTITUTION OF XYLAN 5	Cell wall synthesis and organisation
comp27984_c0_seq1	972	74.2898	31.2091	-1.2512	AT5G06200	CASPARIAN STRIP MEMBRANE DOMAIN PROTEIN 4	Cell wall synthesis and organisation
comp33631_c0_seq1	858	69.2875	33.9378	-1.0297	AT5G06200	CASPARIAN STRIP MEMBRANE DOMAIN PROTEIN 4	Cell wall synthesis and organisation
comp33482_c0_seq1	1142	71.5832	31.8666	-1.16758	AT5G22410	ROOT HAIR SPECIFIC 18	Cell wall synthesis and organisation
comp6715_c0_seq1	366	10.7961	4.84147	-1.15699	AT1G04680	Pectin lyase-like superfamily protein	Cell wall synthesis and organisation
comp14104_c0_seq1	414	10.0138	4.66343	-1.10252	AT1G63450	XYLOGLUCAN-SPECIFIC GALACTURONOSYLTRANSFERASE 1	Cell wall synthesis and organisation
comp23011_c0_seq1	707	53.6216	25.3626	-1.08011	AT5G15290	CASPARIAN STRIP MEMBRANE DOMAIN PROTEIN 5	Cell wall synthesis and organisation
comp15765_c0_seq1	1295	15.2437	7.45429	-1.03207	AT1G10640	Pectin lyase-like superfamily protein	Cell wall synthesis and organisation
comp31142_c0_seq3	259	18.5076	9.24128	-1.00195	AT2G33790	ARABINOGALACTAN PROTEIN 30	Cell wall synthesis and organisation
Cell division and cytoskeleton
comp4540_c0_seq1	204	12.5425	4.08379	-1.61884	AT5G59370	ACTIN 4	Cell division and cytoskeleton
comp27747_c0_seq1	707	71.1901	26.1295	-1.446	AT4G29340	PROFILIN 4	Cell division and cytoskeleton
comp34383_c0_seq4	344	11.157	5.03577	-1.14766	AT3G11700	FASCICLIN-LIKE ARABINOGALACTAN PROTEIN 18 PRECURSOR	Cell division and cytoskeleton
Protein translation, processing and degradation
comp21507_c0_seq1	1512	32.7096	13.591	-1.26706	AT2G35770	SERINE CARBOXYPEPTIDASE-LIKE 28	Protein translation, processing and degradation
comp13820_c0_seq1	363	10.9745	3.67933	-1.57665	AT4G24730	Calcineurin-like metallo-phosphoesterase superfamily protein	Protein translation, processing and degradation
comp16112_c0_seq1	385	11.8617	4.15602	-1.51303	AT4G24730	Calcineurin-like metallo-phosphoesterase superfamily protein	Protein translation, processing and degradation
comp15484_c0_seq1	281	23.9742	9.88249	-1.27854	AT5G10770	Eukaryotic aspartyl protease family protein	Protein translation, processing and degradation
comp30094_c0_seq1	1575	22.9494	10.6042	-1.11383	AT5G10770	Eukaryotic aspartyl protease family protein	Protein translation, processing and degradation
comp49447_c0_seq1	964	18.1596	8.24424	-1.13927	AT3G48340	CYSTEINE ENDOPEPTIDASE 2	Protein translation, processing and degradation
comp15286_c0_seq1	754	17.268	8.03244	-1.10419	AT1G09850	XYLEM BARK CYSTEINE PEPTIDASE 3	Protein translation, processing and degradation
comp24860_c0_seq1	717	11.1801	5.42228	-1.04396	AT2G17570	CIS-PRENYLTRANSFERASE 1	Protein translation, processing and degradation
Unknown/no hit
comp15053_c0_seq1	689	15.7711	3.03243	-2.37873	AT5G01210	HXXXD-type acyl-transferase family protein	Unknown
comp12349_c0_seq2	487	15.0968	3.50279	-2.10767	AT5G01210	HXXXD-type acyl-transferase family protein	Unknown
comp28852_c0_seq1	715	23.0568	4.77163	-2.27264	AT2G38480	CASP-LIKE PROTEIN 4B1	Unknown
comp18615_c0_seq1	410	12.2048	2.58024	-2.24188	AT2G38480	CASP-LIKE PROTEIN 4B1	Unknown
comp29276_c0_seq1	700	22.7643	5.23281	-2.12112	AT2G38480	CASP-LIKE PROTEIN 4B1	Unknown
comp7338_c0_seq1	460	12.9201	4.25459	-1.60253	AT4G30060	Core-2/I-branching beta-1,6-N-acetylglucosaminyltransferase family protein	Unknown
comp18446_c0_seq1	954	13.9025	5.71087	-1.28356	AT4G30060	Core-2/I-branching beta-1,6-N-acetylglucosaminyltransferase family protein	Unknown
comp29437_c0_seq1	989	27.4924	9.35955	-1.55452	AT5G61340	unknown protein	Unknown
comp21768_c0_seq1	900	127.79	43.9468	-1.53994	AT2G39020	NATA2	Unknown
comp9612_c0_seq1	274	10.934	3.76441	-1.53832	AT2G39705	ROTUNDIFOLIA LIKE 8	Unknown
comp27497_c0_seq1	726	44.032	15.5734	-1.49947	AT5G57625	CAP (Cysteine-rich secretory proteins, Antigen 5, and Pathogenesis-related 1 protein) superfamily protein	Unknown
comp32961_c0_seq1	798	48.2171	23.0338	-1.06579	AT5G57625	CAP (Cysteine-rich secretory proteins, Antigen 5, and Pathogenesis-related 1 protein) superfamily protein	Unknown
comp57316_c0_seq1	325	11.1117	4.02815	-1.46389	AT2G15580	RING/U-box superfamily protein	Unknown
comp17703_c0_seq1	536	12.3269	4.95889	-1.31372	AT2G15580	RING/U-box superfamily protein	Unknown
comp11412_c0_seq1	495	11.5158	4.24762	-1.43889	AT5G27730	Protein of unknown function (DUF1624)	Unknown
comp29310_c0_seq1	581	37.043	13.952	-1.40873	AT5G66590	CAP (Cysteine-rich secretory proteins, Antigen 5, and Pathogenesis-related 1 protein) superfamily protein	Unknown
comp26932_c0_seq1	598	34.663	13.1574	-1.39753	AT5G66590	CAP (Cysteine-rich secretory proteins, Antigen 5, and Pathogenesis-related 1 protein) superfamily protein	Unknown
comp33570_c0_seq4	1111	136.491	52.6925	-1.37314	AT1G64980	Putative nucleotide-diphospho-sugar transferase	Unknown
comp20677_c0_seq1	334	12.7517	5.02818	-1.34258	AT2G44670	Protein of unknown function (DUF581)	Unknown
comp20770_c0_seq1	634	15.7599	6.31985	-1.3183	AT2G47360	unknown protein	Unknown
comp10430_c0_seq1	453	12.7265	5.40041	-1.2367	AT2G47360	unknown protein	Unknown
comp14347_c0_seq1	222	11.3797	4.7653	-1.25582	AT4G31350	Core-2/I-branching beta-1,6-N-acetylglucosaminyltransferase family protein	Unknown
comp23762_c0_seq1	455	22.8142	9.56176	-1.25458	AT2G41640	Glycosyltransferase family 61 protein	Unknown
comp30521_c0_seq1	634	54.8404	22.9851	-1.25454	AT2G22170	Lipase/lipooxygenase	Unknown
comp24854_c0_seq1	715	16.5339	7.08347	-1.2229	AT1G11380	PLAC8 family protein	Unknown
comp25492_c0_seq1	601	21.9874	9.65925	-1.18669	AT3G18170	Glycosyltransferase family 61 protein	Unknown
comp24155_c0_seq1	722	19.9399	8.77307	-1.1845	AT3G18180	Glycosyltransferase family 61 protein	Unknown
comp21439_c0_seq1	687	17.2549	8.08437	-1.0938	AT3G18170	Glycosyltransferase family 61 protein	Unknown
comp19041_c0_seq1	621	15.6987	7.21874	-1.12082	AT2G23690	unknown protein	Unknown
comp4377_c0_seq1	446	16.3394	7.61994	-1.1005	AT1G32910	HXXXD-type acyl-transferase family protein	Unknown
comp21845_c0_seq1	555	16.6026	7.8151	-1.08708	AT3G51380	IQ-domain 20	Unknown
comp14706_c0_seq1	509	18.1031	8.96303	-1.01418	AT3G51380	IQ-domain 20	Unknown
comp21450_c0_seq1	890	27.9667	13.2237	-1.08058	AT5G62100	BCL-2-ASSOCIATED ATHANOGENE 2	Unknown
comp9904_c0_seq1	567	11.8243	5.59734	-1.07894	AT5G46060	Protein of unknown function, DUF599	Unknown
comp31419_c0_seq1	1212	73.515	34.925	-1.07378	AT2G46890	unknown protein	Unknown
comp30231_c0_seq1	1345	33.3394	16.0651	-1.0533	AT3G63200	PATATIN-LIKE PROTEIN 9	Unknown
comp26362_c0_seq1	991	22.1914	10.8485	-1.0325	AT1G76240	unknown function (DUF241)	Unknown
comp69173_c0_seq1	527	10.1713	5.01849	-1.01918	AT4G04630	Protein of unknown function, DUF584	Unknown
comp32099_c0_seq1	1257	338.647	168.752	-1.00487	AT5G11420	unknown protein	Unknown
comp17641_c0_seq1	487	11.9045	5.9466	-1.00137	AT1G68350	unknown protein	Unknown
comp21845_c0_seq2	588	13.6328	6.81426	-1.00045	AT3G51380	IQ-domain 20	Unknown
comp12007_c0_seq1	300	12.0916	2.7329	-2.1455	no hit	-	Unknown
comp27082_c0_seq3	349	19.2102	5.64565	-1.76666	no hit	-	Unknown
comp30453_c0_seq1	324	87.3184	30.0799	-1.53749	no hit	-	Unknown
comp17336_c0_seq1	301	13.8269	4.78865	-1.52978	no hit	-	Unknown
comp23403_c0_seq1	434	26.7166	9.41504	-1.5047	no hit	-	Unknown
comp32328_c1_seq2	453	37.9293	13.6616	-1.47319	no hit	-	Unknown
comp27721_c0_seq1	408	12.4631	4.53755	-1.45768	no hit	-	Unknown
comp28895_c1_seq3	276	25.054	9.24702	-1.43798	no hit	-	Unknown
comp63446_c0_seq1	291	10.6848	3.95348	-1.43436	no hit	-	Unknown
comp29570_c0_seq1	398	20.5885	7.67507	-1.42359	no hit	-	Unknown
comp34952_c0_seq5	268	30.8172	11.5954	-1.41018	no hit	-	Unknown
comp3322_c0_seq1	504	18.4755	6.97918	-1.40448	no hit	-	Unknown
comp30613_c0_seq2	341	168.637	65.7308	-1.35928	no hit	-	Unknown
comp19614_c0_seq1	422	17.1535	6.92521	-1.30857	no hit	-	Unknown
comp30082_c0_seq1	495	224.624	91.631	-1.29361	no hit	-	Unknown
comp18151_c0_seq1	394	19.1124	7.85368	-1.28307	no hit	-	Unknown
comp31507_c0_seq1	369	109.76	45.1541	-1.28143	no hit	-	Unknown
comp30453_c0_seq3	383	88.4969	36.8745	-1.263	no hit	-	Unknown
comp20031_c0_seq2	272	31.4357	13.1751	-1.25459	no hit	-	Unknown
comp14355_c0_seq1	234	17.163	7.23348	-1.24654	no hit	-	Unknown
comp3146_c0_seq1	212	10.1595	4.36632	-1.21834	no hit	-	Unknown
comp31394_c0_seq3	273	14.6518	6.29701	-1.21834	no hit	-	Unknown
comp23506_c0_seq1	354	25.8008	11.0945	-1.21758	no hit	-	Unknown
comp17717_c0_seq2	215	11.4489	4.98196	-1.20042	no hit	-	Unknown
comp14807_c0_seq1	250	16.1941	7.1408	-1.18131	no hit	-	Unknown
comp33049_c0_seq1	209	39.7492	17.5894	-1.17622	no hit	-	Unknown
comp15061_c0_seq1	536	27.7355	12.3602	-1.16603	no hit	-	Unknown
comp30954_c0_seq2	242	20.41	9.12545	-1.16131	no hit	-	Unknown
comp17202_c0_seq1	592	17.8628	7.99677	-1.15947	no hit	-	Unknown
comp27599_c0_seq1	406	374.938	169.856	-1.14234	no hit	-	Unknown
comp57668_c0_seq1	409	12.0367	5.62574	-1.09733	no hit	-	Unknown
comp23065_c0_seq1	384	27.0746	12.7416	-1.08739	no hit	-	Unknown
comp16727_c0_seq1	226	43.4232	20.6547	-1.07199	no hit	-	Unknown
comp11767_c0_seq1	222	29.2516	13.9385	-1.06944	no hit	-	Unknown
comp28172_c0_seq3	480	122.873	58.7904	-1.06351	no hit	-	Unknown
comp25484_c0_seq1	484	107.002	51.7473	-1.04808	no hit	-	Unknown
comp20454_c0_seq1	340	31.9596	15.5184	-1.04227	no hit	-	Unknown
comp3287_c0_seq1	342	17.8988	8.77714	-1.02804	no hit	-	Unknown
comp25518_c0_seq1	576	53.1932	26.126	-1.02576	no hit	-	Unknown
comp17857_c0_seq1	494	22.4226	11.0287	-1.0237	no hit	-	Unknown
comp21554_c0_seq1	202	78.4053	38.7546	-1.01658	no hit	-	Unknown
comp33126_c0_seq2	306	46.7831	23.2495	-1.00878	no hit	-	Unknown
comp32882_c0_seq1	207	48.7389	24.3393	-1.00179	no hit	-	Unknown
comp25882_c0_seq1	384	23.7851	11.8807	-1.00144	no hit	-	Unknown
